# Supplementary material for: Reorganization of the 3D chromatin architecture of rice genomes during heat stress
Source: BMC Biol. 2021 Mar 19;19:53. doi: 10.1186/s12915-021-00996-4 (PMC7977607; doi:10.1186/s12915-021-00996-4)
Supplement: Supplementary file 2 — Additional file 2: Table S1. Statistics Hi-C sequencing. Table S3. Statistics RNA-seq. Table S4. List of differentially expressed genes upon HS treatments in Nip. Table S5. List of differentially expressed genes upon HS treatments in 93-11. [file 12915_2021_996_MOESM2_ESM.xlsx]

## Sheet: Table S1
Table S1. Statistics Hi-C sequencing.
	raw data					After filter for duplicates
Sample	Read Pairs	Mapped Reads 1	Percent Mapped R1	Mapped Reads 2	Percent Mapped R2	Valid Pairs	Unique Valid Pairs	Unique	Trans (Total)	Trans %	Cis (Total)	Cis %	Cis (<20Kb)	Cis (>20Kb)
93-11 HS rep 1	350463301	342577876	0.9775	338477456	0.9658	145362812	115617355	0.795371	77386622	0.532369	38230733	0.263002	5710726	32520007
93-11 HS rep 2	318426582	310879872	0.9763	308555358	0.969	132012779	107732758	0.816078	71944677	0.544983	35788081	0.271096	5345130	30442951
93-11 normal rep 1	356468380	353580986	0.9919	350764886	0.984	183625574	147998012	0.805977	88183974	0.480238	59814038	0.325739	8887476	50926562
93-11 normal rep 2	315044912	313123138	0.9939	310035698	0.9841	166833949	128381580	0.769517	76486139	0.458457	51895441	0.31106	7696596	44198845
Nip HS rep 1	350677858	342717470	0.9773	338053455	0.964	142247639	105747302	0.743403	74255274	0.522014	31492028	0.221389	6429855	25062173
Nip HS rep 2	362373331	353567659	0.9757	350451248	0.9671	147402172	119422990	0.810185	83630269	0.567361	35792721	0.242824	7328596	28464125
Nip normal rep 1	304941126	302989502	0.9936	299726632	0.9829	166883964	132089964	0.791508	74245656	0.444894	57844308	0.346614	9223284	48621024
Nip normal rep 2	350435618	347351784	0.9912	344548299	0.9832	186934503	155565234	0.832191	87439075	0.467752	68126159	0.364439	10865123	57261036

## Sheet: Table S3
Table S3. Statistics RNA-seq.
Sample	Read Pairs	Uniquely Mapped Pairs	Percent Uniquely Mapped	Pairs Mapped to Multiple Loc	Percent Mapped to Multiple Loci
Nip HS rep 1	26263049	23126118	0.8806	444021	0.0169
Nip HS rep 2	26433391	23239096	0.8792	437394	0.0165
Nip HS rep 3	25567216	22551337	0.882	416990	0.0163
Nip normal rep 1	24352869	21459726	0.8812	342837	0.0141
Nip normal rep 2	22707948	19830485	0.8733	342583	0.0151
Nip normal rep 3	26054204	23028710	0.8839	386836	0.0148
93-11 HS rep 1	25894856	22320455	0.862	432473	0.0167
93-11 HS rep 2	30088791	26333407	0.8752	449942	0.015
93-11 HS rep 3	29967866	26001582	0.8676	460632	0.0154
93-11 normal rep 1	30433643	26821704	0.8813	316879	0.0104
93-11 normal rep 2	25959592	23109970	0.8902	268296	0.0103
93-11 normal rep 3	25192019	22048456	0.8752	257475	0.0102

## Sheet: Table S4 Nip
Table S4. List of differentially expressed genes upon HS treatments in Nip.
Gene ID	baseMean	log2FoldChange	lfcSE	stat	pvalue	padj
LOC_Os09g23300.1	544.375	2.46195	0.128325	19.1853	4.91469e-82	6.33561e-81
LOC_Os10g30070.1	384.338	-1.57858	0.145385	-10.858	1.82805e-27	9.75366e-27
LOC_Os03g46420.1	83.2896	-1.22996	0.306793	-4.00909	6.09524e-05	0.000126765
LOC_Os02g30630.1	22075.5	-1.22842	0.0466603	-26.3269	9.43974e-153	2.25074e-151
LOC_Os03g46740.1	1063.63	1.19394	0.0970523	12.302	8.83129e-35	5.5913e-34
LOC_Os11g04320.1	13.1593	2.05868	0.741459	2.77653	0.00549432	0.00933647
LOC_Os12g03630.1	62.7054	-2.45987	0.355637	-6.91679	4.61984e-12	1.48735e-11
LOC_Os12g01740.1	659.433	1.29143	0.112428	11.4867	1.53932e-30	8.86397e-30
LOC_Os01g14720.1	21.5273	-1.70776	0.616223	-2.77134	0.00558268	0.00947576
LOC_Os04g49757.1	507.705	1.23069	0.134401	9.15682	5.34509e-20	2.31304e-19
LOC_Os01g58100.1	3389.6	7.55749	0.350007	21.5924	2.11865e-103	3.36324e-102
LOC_Os11g04360.1	54.3483	5.74956	0.640662	8.9744	2.84897e-19	1.20403e-18
LOC_Os06g04870.1	490.114	1.27006	0.128987	9.84645	7.10076e-23	3.34825e-22
LOC_Os08g31200.1	15.1316	3.63757	0.812482	4.47711	7.56601e-06	1.69346e-05
LOC_Os03g10600.1	387.562	-2.20528	0.164419	-13.4126	5.10267e-41	3.65033e-40
LOC_Os01g53790.1	387.971	-1.02164	0.151162	-6.75859	1.39337e-11	4.38331e-11
LOC_Os07g43240.1	50.1707	-1.47461	0.376909	-3.91238	9.13902e-05	0.00018755
LOC_Os02g06640.1	121348	-1.31652	0.03263	-40.347	0	0
LOC_Os07g37240.1	169991	2.2298	0.0511653	43.5802	0	0
LOC_Os04g37480.1	753.477	1.18093	0.113838	10.3739	3.26068e-25	1.64158e-24
LOC_Os05g11630.1	41.3288	-1.3342	0.408193	-3.26856	0.00108097	0.00199318
LOC_Os01g72530.1	1776.89	1.27952	0.0651408	19.6424	6.71236e-86	9.06763e-85
LOC_Os11g03580.1	477.717	-4.31621	0.172641	-25.001	5.9608e-138	1.277e-136
LOC_Os07g01680.1	2.87273	5.20348	1.84624	2.81842	0.00482612	0.00825374
LOC_Os03g52750.1	294.937	-1.18764	0.159263	-7.45709	8.84533e-14	3.06774e-13
LOC_Os01g71280.1	843.874	1.2072	0.0916555	13.1711	1.28727e-39	8.99428e-39
LOC_Os11g47320.1	474.477	-1.35989	0.124282	-10.942	7.26059e-28	3.92292e-27
LOC_Os01g41420.1	8126.59	8.17562	0.110434	74.0315	0	0
LOC_Os01g47635.1	25.4599	4.86377	0.772456	6.2965	3.04437e-10	8.91916e-10
LOC_Os01g08690.1	325.522	-1.02692	0.163068	-6.29749	3.02495e-10	8.86697e-10
LOC_Os03g09834.1	129.546	-1.41423	0.247971	-5.70322	1.17567e-08	3.17031e-08
LOC_Os05g36284.1	665.667	4.74691	0.145333	32.6622	5.37064e-234	1.99755e-232
LOC_Os07g17970.1	209.198	4.01763	0.22019	18.2462	2.21816e-74	2.62428e-73
LOC_Os05g06410.1	95.8103	-3.39663	0.322364	-10.5366	5.85734e-26	3.01014e-25
LOC_Os05g03469.1	288.939	-1.97821	0.15723	-12.5816	2.66483e-36	1.73992e-35
LOC_Os09g09040.1	146.498	-3.95959	0.577506	-6.85636	7.06396e-12	2.25211e-11
LOC_Os08g37960.1	6282.32	-1.46036	0.0432465	-33.7682	5.78078e-250	2.35177e-248
LOC_Os09g08390.1	2727.36	1.32656	0.0572747	23.1613	1.11858e-118	2.04118e-117
LOC_Os04g11510.1	11.9234	-2.38914	0.791416	-3.01881	0.00253768	0.00448602
LOC_Os08g34500.1	46.6747	1.36738	0.42154	3.24378	0.00117954	0.00216418
LOC_Os01g22900.1	16385.8	1.43787	0.0368081	39.0639	0	0
LOC_Os09g28630.1	4006.91	1.00304	0.0568249	17.6514	9.92305e-70	1.10055e-68
LOC_Os12g05770.1	269.22	1.28594	0.159147	8.08018	6.46725e-16	2.42849e-15
LOC_Os12g10730.1	1169.75	1.20369	0.0812925	14.8069	1.32211e-49	1.09888e-48
LOC_Os07g44360.1	11.9311	3.69609	0.895304	4.1283	3.65449e-05	7.74845e-05
LOC_Os06g46460.1	103.593	1.767	0.249754	7.07497	1.4948e-12	4.91347e-12
LOC_Os01g09800.1	1477	-1.67103	0.0801819	-20.8404	1.86095e-96	2.78629e-95
LOC_Os11g25560.1	497.169	1.29425	0.117119	11.0507	2.17421e-28	1.19372e-27
LOC_Os05g48700.1	132.478	-1.39265	0.232252	-5.99632	2.01843e-09	5.67412e-09
LOC_Os03g35600.1	89.1563	1.05759	0.292276	3.61848	0.000296343	0.000577946
LOC_Os08g42690.1	22.2791	3.59504	0.670391	5.36259	8.20353e-08	2.10851e-07
LOC_Os11g43404.1	129.684	-1.62357	0.2299	-7.06206	1.64057e-12	5.38383e-12
LOC_Os09g07350.1	3476.93	2.51113	0.0677326	37.0742	7.32707e-301	3.68221e-299
LOC_Os04g32830.1	36.9813	6.01239	0.847958	7.09043	1.33697e-12	4.40289e-12
LOC_Os05g28320.1	82.1323	3.34803	0.325319	10.2915	7.69346e-25	3.83218e-24
LOC_Os10g03730.1	20.5471	-2.46742	0.646844	-3.81455	0.000136433	0.000275298
LOC_Os06g05130.1	1343.88	1.91886	0.088293	21.7329	1.00321e-104	1.6162e-103
LOC_Os02g03930.1	119.025	-2.09042	0.258841	-8.07609	6.68776e-16	2.50896e-15
LOC_Os05g33280.1	6920.22	2.44925	0.0445987	54.9175	0	0
LOC_Os01g64880.1	65.8444	-1.63205	0.34164	-4.77709	1.77846e-06	4.16343e-06
LOC_Os07g10300.1	509.796	-1.14114	0.143285	-7.96412	1.66399e-15	6.15252e-15
LOC_Os07g48909.1	398.839	-2.29558	0.154038	-14.9028	3.16252e-50	2.65677e-49
LOC_Os04g37500.1	825.439	1.13089	0.0934998	12.0951	1.12169e-33	6.94266e-33
LOC_Os05g51220.1	240.418	1.19444	0.170078	7.02288	2.17344e-12	7.09292e-12
LOC_Os04g30490.1	440.774	2.52928	0.134498	18.8053	6.8277e-79	8.50987e-78
LOC_Os10g25780.1	1568	-1.31244	0.0723797	-18.1327	1.75989e-73	2.06048e-72
LOC_Os07g45120.1	64.2999	-1.10793	0.311268	-3.55942	0.000371678	0.000718016
LOC_Os12g32950.1	835.6	1.18631	0.0933148	12.713	5.00943e-37	3.32151e-36
LOC_Os08g30900.1	48.1125	-2.51031	0.401003	-6.26009	3.84757e-10	1.1213e-09
LOC_Os05g43820.1	85.0534	1.54853	0.301187	5.14144	2.72641e-07	6.75506e-07
LOC_Os01g06500.1	117.788	2.25607	0.247243	9.12492	7.17908e-20	3.09575e-19
LOC_Os07g12610.1	10.265	-2.93518	0.928374	-3.16163	0.00156887	0.0028346
LOC_Os02g33450.1	9909.95	1.7809	0.0425685	41.8361	0	0
LOC_Os01g73440.1	45.5584	-1.07833	0.378568	-2.84844	0.00439347	0.00754814
LOC_Os04g18380.1	147.438	-1.41146	0.214154	-6.59086	4.37289e-11	1.34005e-10
LOC_Os07g42104.1	19.0804	-2.81066	0.711781	-3.94877	7.85528e-05	0.000162019
LOC_Os02g06530.1	268.75	-1.90144	0.16576	-11.4711	1.84385e-30	1.06024e-29
LOC_Os02g44870.1	5364.09	-1.16491	0.0542429	-21.4757	2.62505e-102	4.13222e-101
LOC_Os06g51100.1	374.785	-1.49895	0.133931	-11.192	4.465e-29	2.49123e-28
LOC_Os01g32380.1	202.074	3.32119	0.214794	15.4622	6.23841e-54	5.57463e-53
LOC_Os03g62110.1	2287.15	1.15007	0.0588633	19.538	5.2212e-85	6.97967e-84
LOC_Os06g47950.1	101.041	-2.43425	0.27944	-8.71118	3.00725e-18	1.2275e-17
LOC_Os03g09290.1	234.199	1.27481	0.179139	7.11632	1.10847e-12	3.65982e-12
LOC_Os09g20980.1	856.478	1.20552	0.115309	10.4547	1.39509e-25	7.0983e-25
LOC_Os10g42510.1	1002.36	-1.15184	0.0882331	-13.0545	5.98747e-39	4.13028e-38
LOC_Os01g28474.1	29.7546	-2.05049	0.506633	-4.0473	5.18129e-05	0.000108454
LOC_Os10g42760.1	114.999	-1.43356	0.282499	-5.07455	3.88418e-07	9.52564e-07
LOC_Os12g31340.1	3.67394	-5.10291	1.68667	-3.02543	0.00248277	0.00439348
LOC_Os12g32850.1	16.3427	4.1891	0.831075	5.04058	4.64125e-07	1.13173e-06
LOC_Os02g15700.1	59.6754	1.1921	0.33684	3.53905	0.000401563	0.000772519
LOC_Os06g51240.1	2290.63	-1.06995	0.067143	-15.9355	3.59576e-57	3.38255e-56
LOC_Os02g04520.1	1208.86	1.78409	0.104361	17.0954	1.60609e-65	1.69653e-64
LOC_Os01g36060.1	629.53	-1.40768	0.114853	-12.2563	1.55439e-34	9.7863e-34
LOC_Os07g08050.1	230.684	-2.08795	0.212196	-9.83972	7.59192e-23	3.57686e-22
LOC_Os10g41720.1	54.5735	-6.53062	0.894422	-7.3015	2.84583e-13	9.65495e-13
LOC_Os03g01170.1	1968.34	2.29535	0.0694322	33.0588	1.16315e-239	4.51692e-238
LOC_Os05g27100.1	1724.29	1.97144	0.0895675	22.0106	2.27893e-107	3.79056e-106
LOC_Os04g21050.1	22.0766	-2.94795	0.647069	-4.55585	5.21736e-06	1.18337e-05
LOC_Os03g36530.1	60.5532	1.98858	0.365942	5.43414	5.50608e-08	1.43085e-07
LOC_Os01g73234.1	685.183	1.01089	0.113374	8.91643	4.81552e-19	2.0191e-18
LOC_Os01g18060.1	151.896	-1.57294	0.231745	-6.78739	1.14182e-11	3.60364e-11
LOC_Os02g37200.1	81.5386	1.20747	0.269842	4.47472	7.65127e-06	1.71214e-05
LOC_Os07g24230.1	256.28	4.12918	0.210886	19.5801	2.28492e-85	3.07048e-84
LOC_Os08g34130.1	48.4464	-2.988	0.452723	-6.60007	4.10976e-11	1.26202e-10
LOC_Os05g07810.1	159.47	-2.11974	0.213903	-9.90982	3.77318e-23	1.79237e-22
LOC_Os08g37700.1	1563.1	-2.9201	0.0852823	-34.2405	6.05028e-257	2.49744e-255
LOC_Os10g37770.1	732.683	-1.53502	0.102411	-14.9889	8.6786e-51	7.34762e-50
LOC_Os04g43410.1	1475.79	-2.45246	0.0812219	-30.1945	2.79341e-200	8.64484e-199
LOC_Os06g51260.1	3350.28	1.39812	0.0532076	26.2766	3.54816e-152	8.3991e-151
LOC_Os02g54600.1	9428.1	-2.06406	0.0435883	-47.3535	0	0
LOC_Os01g53294.1	866.415	2.10184	0.107117	19.6219	1.00494e-85	1.35561e-84
LOC_Os04g02650.1	90.7358	1.55849	0.281203	5.54223	2.98642e-08	7.87248e-08
LOC_Os06g10200.1	211.802	-1.85373	0.191717	-9.66908	4.08038e-22	1.88125e-21
LOC_Os06g24430.1	65.4239	-5.19299	0.561716	-9.24488	2.35507e-20	1.03004e-19
LOC_Os12g10660.1	242.431	-1.43787	0.183298	-7.84443	4.34926e-15	1.58443e-14
LOC_Os06g15400.1	24071.7	1.60956	0.0401854	40.0534	0	0
LOC_Os09g26660.1	2582.17	1.53131	0.072035	21.2579	2.78611e-100	4.31113e-99
LOC_Os06g49190.1	222.994	5.26159	0.287059	18.3293	4.83417e-75	5.77254e-74
LOC_Os02g52840.1	46.3359	1.17379	0.402894	2.91339	0.00357524	0.00621052
LOC_Os03g31180.1	210.753	2.10952	0.19039	11.08	1.5687e-28	8.64302e-28
LOC_Os03g06730.1	250.778	2.08403	0.179835	11.5886	4.70783e-31	2.74458e-30
LOC_Os06g38110.1	59.5149	-1.03936	0.315512	-3.29419	0.00098707	0.00182793
LOC_Os07g19390.1	22.347	-4.81997	0.896605	-5.3758	7.6243e-08	1.96267e-07
LOC_Os12g13340.1	581.709	1.09014	0.108209	10.0743	7.17364e-24	3.47025e-23
LOC_Os12g11370.1	85.5897	1.99542	0.30695	6.50079	7.9898e-11	2.41536e-10
LOC_Os05g30220.1	1533.6	1.39909	0.0792416	17.656	9.14675e-70	1.01565e-68
LOC_Os03g24690.1	43.698	9.12767	1.2299	7.42147	1.15832e-13	4.00005e-13
LOC_Os07g43810.1	10543.1	-1.07943	0.0405512	-26.619	4.09015e-156	1.00012e-154
LOC_Os06g43880.1	11.3624	-2.29634	0.788942	-2.91067	0.0036066	0.00626076
LOC_Os10g34110.1	37.4407	1.71201	0.433038	3.95349	7.70208e-05	0.000158964
LOC_Os01g20980.1	165.963	2.28802	0.22778	10.0449	9.67648e-24	4.665e-23
LOC_Os03g15230.1	1118.92	2.31155	0.0981597	23.5488	1.29024e-122	2.4479e-121
LOC_Os05g13580.1	7122.35	2.69808	0.0521733	51.7138	0	0
LOC_Os01g45110.1	87.0627	2.3945	0.295303	8.10863	5.11953e-16	1.93064e-15
LOC_Os10g23204.1	760.982	-1.25617	0.113606	-11.0573	2.02198e-28	1.11122e-27
LOC_Os05g33290.1	2621.93	1.43848	0.0608617	23.6353	1.67373e-123	3.20568e-122
LOC_Os05g48300.1	36.8629	-2.87813	0.483917	-5.94757	2.72145e-09	7.59738e-09
LOC_Os09g31990.1	3.4802	5.4784	1.73693	3.15408	0.00161006	0.00290586
LOC_Os04g39610.1	527.058	-1.13528	0.115826	-9.80154	1.10883e-22	5.19807e-22
LOC_Os01g51210.1	403.803	1.0013	0.147039	6.80975	9.77693e-12	3.09605e-11
LOC_Os10g36370.1	1045.56	-1.30195	0.0842824	-15.4475	7.84482e-54	6.9968e-53
LOC_Os07g16150.1	187.742	-1.0616	0.225863	-4.70017	2.5994e-06	6.02127e-06
LOC_Os03g07400.1	238.509	3.15735	0.185142	17.0537	3.28147e-65	3.45461e-64
LOC_Os11g05540.1	718.414	1.55899	0.108418	14.3795	6.95722e-47	5.53613e-46
LOC_Os04g54420.1	692.699	-1.1537	0.120639	-9.56318	1.14189e-21	5.21266e-21
LOC_Os06g14400.1	374.326	-1.49555	0.136856	-10.9279	8.47496e-28	4.57029e-27
LOC_Os09g20820.1	211.712	2.12268	0.187024	11.3498	7.43519e-30	4.22111e-29
LOC_Os10g28370.1	1676.97	-1.7371	0.081237	-21.3831	1.92051e-101	3.00805e-100
LOC_Os07g46870.1	133.82	3.18303	0.257063	12.3823	3.26003e-35	2.07753e-34
LOC_Os03g63190.1	9.61461	-2.58069	0.895836	-2.88076	0.00396721	0.00685634
LOC_Os11g07010.1	14.979	3.12584	0.808084	3.86821	0.000109636	0.000223288
LOC_Os08g37370.1	17414.1	2.47366	0.0540554	45.7615	0	0
LOC_Os01g57770.1	473.015	1.80023	0.126459	14.2357	5.50153e-46	4.31685e-45
LOC_Os06g48020.1	59.0045	-6.23749	0.786493	-7.93076	2.17803e-15	8.02009e-15
LOC_Os09g20490.1	12.512	2.97935	0.792404	3.75989	0.000169987	0.000340156
LOC_Os02g56030.1	433.342	1.7893	0.168838	10.5978	3.05195e-26	1.5782e-25
LOC_Os03g04370.1	631.27	2.16972	0.119157	18.2089	4.38855e-74	5.17251e-73
LOC_Os02g53580.1	120.463	-1.30111	0.259489	-5.01412	5.32756e-07	1.29327e-06
LOC_Os06g37020.1	1090.18	1.06865	0.0843213	12.6736	8.28253e-37	5.46604e-36
LOC_Os04g51900.1	622.279	-1.61622	0.111012	-14.559	5.12109e-48	4.13574e-47
LOC_Os11g01790.1	146.38	1.00045	0.225838	4.42993	9.42618e-06	2.09501e-05
LOC_Os05g45070.1	219.781	2.58363	0.189697	13.6198	3.05475e-42	2.23521e-41
LOC_Os06g40640.1	17289	2.0417	0.0360697	56.6041	0	0
LOC_Os11g36350.1	2.69316	5.10938	1.84295	2.77239	0.00556459	0.00944733
LOC_Os08g17060.1	279.38	-1.11729	0.154243	-7.2437	4.36599e-13	1.46939e-12
LOC_Os12g03370.1	110.536	1.68173	0.249418	6.74263	1.5555e-11	4.88136e-11
LOC_Os07g46940.1	80.4662	1.43221	0.318841	4.49192	7.05824e-06	1.58434e-05
LOC_Os02g19330.1	1359.07	-1.04178	0.0880339	-11.8338	2.6095e-32	1.56665e-31
LOC_Os12g42150.1	394.049	-2.74919	0.148227	-18.5472	8.59667e-77	1.04784e-75
LOC_Os01g35170.1	445.898	-1.22835	0.127116	-9.66324	4.31969e-22	1.99092e-21
LOC_Os02g09390.1	165.05	1.29131	0.200669	6.43504	1.23445e-10	3.69417e-10
LOC_Os11g17799.1	120.399	-1.08643	0.244943	-4.43546	9.18757e-06	2.04408e-05
LOC_Os01g74170.1	18.5095	2.56465	0.638591	4.01611	5.9167e-05	0.000123243
LOC_Os07g01520.1	70.9957	1.83135	0.337518	5.42594	5.76504e-08	1.49621e-07
LOC_Os04g44924.1	383.796	2.86809	0.164553	17.4296	4.91703e-68	5.34409e-67
LOC_Os01g66270.1	22.4338	8.16664	1.27384	6.41105	1.44521e-10	4.30296e-10
LOC_Os05g39830.1	51.1428	1.67753	0.355201	4.72278	2.32644e-06	5.40541e-06
LOC_Os10g32110.1	336.127	1.51517	0.141453	10.7115	8.99302e-27	4.72494e-26
LOC_Os06g02940.1	195.51	2.93788	0.216155	13.5915	4.49525e-42	3.27564e-41
LOC_Os01g50840.1	1552.44	1.96392	0.0798185	24.6049	1.12049e-133	2.33136e-132
LOC_Os07g12340.1	1807.33	2.25374	0.0666058	33.8369	5.64811e-251	2.30445e-249
LOC_Os07g03060.1	113.318	-1.40062	0.25137	-5.57196	2.51887e-08	6.66802e-08
LOC_Os07g14616.1	1954.23	-1.03954	0.0836757	-12.4234	1.95049e-35	1.25205e-34
LOC_Os07g30670.1	256.368	1.47247	0.17337	8.49322	2.0099e-17	7.95521e-17
LOC_Os01g03620.1	55.5399	9.47509	1.21911	7.77213	7.71762e-15	2.79024e-14
LOC_Os02g17650.1	1646.13	1.08511	0.0713148	15.2158	2.77937e-52	2.41252e-51
LOC_Os12g34220.1	40.7806	-2.7167	0.466483	-5.82378	5.75314e-09	1.5775e-08
LOC_Os09g28650.1	267.385	2.49189	0.19264	12.9355	2.83906e-38	1.92871e-37
LOC_Os05g46690.1	8.76101	-2.73149	0.974384	-2.8033	0.00505826	0.00863426
LOC_Os06g40110.1	373.628	-2.04098	0.141625	-14.4111	4.40599e-47	3.51494e-46
LOC_Os01g17320.1	57.2138	-2.35819	0.370923	-6.35762	2.04901e-10	6.05531e-10
LOC_Os11g47920.1	1494.68	-1.1052	0.0733522	-15.067	2.67026e-51	2.28129e-50
LOC_Os04g41340.1	17879.3	3.53407	0.0388038	91.0753	0	0
LOC_Os06g12500.1	32.821	1.21381	0.426262	2.84757	0.00440544	0.00756825
LOC_Os03g36750.1	5450.13	2.73653	0.0486319	56.2704	0	0
LOC_Os03g24590.1	12459.1	1.3378	0.143114	9.34782	8.94757e-21	3.96135e-20
LOC_Os02g04130.1	1059.2	3.69663	0.0984746	37.5389	0	0
LOC_Os07g45280.1	370.451	-1.05415	0.15016	-7.02015	2.21623e-12	7.23006e-12
LOC_Os11g31950.1	1469.76	-1.23807	0.0756747	-16.3604	3.66783e-60	3.6169e-59
LOC_Os11g44170.1	7.02354	6.4896	1.47787	4.39118	1.12736e-05	2.4905e-05
LOC_Os10g34940.1	132.098	3.31429	0.280106	11.8323	2.65841e-32	1.59533e-31
LOC_Os04g33840.1	218.021	-1.72757	0.176959	-9.76256	1.62996e-22	7.61448e-22
LOC_Os01g16152.1	1557.42	1.2538	0.0733785	17.0868	1.86146e-65	1.96335e-64
LOC_Os02g56140.1	814.406	-3.03649	0.114264	-26.5744	1.34156e-155	3.27469e-154
LOC_Os05g02140.1	512.615	1.15008	0.112449	10.2276	1.49095e-24	7.36412e-24
LOC_Os09g19229.1	427.93	5.20338	0.19828	26.2426	8.6935e-152	2.05101e-150
LOC_Os10g33190.1	1978.78	-4.56532	0.0959963	-47.5572	0	0
LOC_Os11g16960.1	14.7234	-3.08372	0.802868	-3.84088	0.000122593	0.000248508
LOC_Os09g36750.1	476.075	-1.06413	0.121819	-8.73538	2.42836e-18	9.93798e-18
LOC_Os05g04550.1	990.397	1.02256	0.0827126	12.3627	4.15725e-35	2.64393e-34
LOC_Os12g14440.1	205738	10.8346	0.351222	30.8482	5.91807e-209	1.94916e-207
LOC_Os03g07980.1	133.76	1.46479	0.247814	5.91085	3.40346e-09	9.45636e-09
LOC_Os01g67820.1	325.535	3.17354	0.167085	18.9935	1.9292e-80	2.44668e-79
LOC_Os01g47550.1	819.843	-1.29277	0.0910378	-14.2003	9.11625e-46	7.11754e-45
LOC_Os01g68860.1	4402.17	1.60017	0.052605	30.4186	3.12074e-203	9.85252e-202
LOC_Os12g42260.1	530.137	-1.00248	0.112835	-8.88451	6.42008e-19	2.67952e-18
LOC_Os04g46120.1	23.3589	1.73693	0.520358	3.33794	0.000844007	0.00157479
LOC_Os01g07110.1	240.884	-1.85441	0.175622	-10.5591	4.61044e-26	2.37584e-25
LOC_Os06g37080.1	774.628	-1.2812	0.0990159	-12.9393	2.70066e-38	1.83602e-37
LOC_Os02g10390.1	100921	1.80915	0.0472936	38.2537	0	0
LOC_Os03g62070.1	69.5261	3.57764	0.395937	9.03588	1.62682e-19	6.93244e-19
LOC_Os03g10590.1	513.806	-1.28024	0.112578	-11.372	5.7662e-30	3.27821e-29
LOC_Os03g58330.1	2275.9	1.44493	0.0669541	21.5809	2.71439e-103	4.30409e-102
LOC_Os04g59540.1	56.552	2.81205	0.383128	7.33972	2.14047e-13	7.30055e-13
LOC_Os03g41330.1	762.476	1.81269	0.108592	16.6927	1.48176e-62	1.50595e-61
LOC_Os11g13680.1	220.09	-1.17298	0.167618	-6.99794	2.59744e-12	8.44633e-12
LOC_Os03g49440.1	8611.96	1.1002	0.0506852	21.7065	1.78051e-104	2.85702e-103
LOC_Os11g36790.1	61.559	-1.47588	0.334232	-4.41575	1.00658e-05	2.23225e-05
LOC_Os08g24182.1	95.2846	-1.62962	0.321805	-5.064	4.10543e-07	1.00535e-06
LOC_Os01g48390.1	1818.87	1.43458	0.0711915	20.151	2.63635e-90	3.72564e-89
LOC_Os04g33390.1	8031.46	1.93781	0.0679481	28.5191	6.80019e-179	1.86677e-177
LOC_Os03g40690.1	113.673	-1.76929	0.249776	-7.08351	1.40549e-12	4.62638e-12
LOC_Os11g01410.1	26.8574	-2.5522	0.577314	-4.42081	9.83312e-06	2.18253e-05
LOC_Os03g50364.1	53.9673	-1.76272	0.382666	-4.60641	4.09676e-06	9.35753e-06
LOC_Os07g42420.1	411.237	1.5704	0.14244	11.0249	2.89682e-28	1.5846e-27
LOC_Os04g12540.1	155.081	-1.64383	0.222958	-7.37282	1.6705e-13	5.72393e-13
LOC_Os01g09580.1	52.645	3.41154	0.403259	8.45992	2.6757e-17	1.05446e-16
LOC_Os12g05394.1	130.854	-1.50333	0.22965	-6.54619	5.90254e-11	1.7967e-10
LOC_Os03g02190.1	1830.9	1.79186	0.0979698	18.2899	9.95474e-75	1.18369e-73
LOC_Os05g11160.1	122.972	1.79653	0.283967	6.32655	2.5071e-10	7.37429e-10
LOC_Os09g25810.1	277.611	2.81278	0.182566	15.4069	1.47047e-53	1.30491e-52
LOC_Os06g22290.1	67.8791	4.24653	0.406565	10.4449	1.54627e-25	7.85902e-25
LOC_Os01g70180.1	1588.65	1.47318	0.0819548	17.9756	3.02801e-72	3.48302e-71
LOC_Os04g06770.1	2015.38	-1.1243	0.0653045	-17.2163	2.00378e-66	2.14069e-65
LOC_Os08g05880.1	1010.4	-1.3305	0.0933057	-14.2596	3.90504e-46	3.07098e-45
LOC_Os06g08860.1	142.709	1.13996	0.223485	5.10081	3.38207e-07	8.32757e-07
LOC_Os06g46250.1	48.6758	-1.59286	0.400053	-3.98161	6.84503e-05	0.00014193
LOC_Os01g46370.1	163.205	-1.88628	0.208201	-9.05986	1.30613e-19	5.57765e-19
LOC_Os12g32260.1	82.0427	1.4013	0.348364	4.02252	5.75797e-05	0.00012007
LOC_Os07g01100.1	289.301	1.08911	0.16147	6.74499	1.53042e-11	4.80535e-11
LOC_Os07g46410.1	2463.07	1.69853	0.0585932	28.9885	9.19792e-185	2.61672e-183
LOC_Os11g04900.1	106.746	-2.54243	0.29393	-8.64981	5.15862e-18	2.08922e-17
LOC_Os02g13260.1	20.9526	3.50002	0.647642	5.40425	6.50812e-08	1.68249e-07
LOC_Os11g03660.1	161.909	-1.34581	0.21431	-6.27977	3.3908e-10	9.91257e-10
LOC_Os11g05700.1	5988.97	1.63053	0.0535978	30.4216	2.84906e-203	9.01498e-202
LOC_Os08g01780.1	500.543	1.54281	0.111828	13.7963	2.68201e-43	2.00514e-42
LOC_Os04g53310.1	5443.58	1.01097	0.0480543	21.0382	2.93574e-98	4.45945e-97
LOC_Os12g40120.1	6.44902	6.37182	1.50949	4.22119	2.43019e-05	5.22413e-05
LOC_Os07g12560.1	226.542	-1.88362	0.191196	-9.8518	6.73265e-23	3.17733e-22
LOC_Os04g22380.1	470.946	1.04334	0.120454	8.66174	4.6462e-18	1.88367e-17
LOC_Os06g03930.1	2981.67	3.27938	0.0602867	54.3964	0	0
LOC_Os06g43860.1	4477.16	1.28385	0.0533525	24.0635	6.03498e-128	1.19651e-126
LOC_Os07g35410.1	236.82	-1.49594	0.173999	-8.59744	8.15125e-18	3.27829e-17
LOC_Os08g01650.1	35.6034	-1.83257	0.477623	-3.83686	0.000124619	0.000252417
LOC_Os01g67750.1	301.326	-1.01059	0.147291	-6.86116	6.83042e-12	2.17913e-11
LOC_Os01g33480.1	47.9763	-1.32646	0.381859	-3.47369	0.000513355	0.000978501
LOC_Os07g07920.1	158.724	2.5441	0.220846	11.5198	1.04834e-30	6.06774e-30
LOC_Os05g41150.1	111.753	2.92004	0.31216	9.3543	8.41568e-21	3.73056e-20
LOC_Os02g53430.1	33.7012	-1.31736	0.474941	-2.77374	0.00554155	0.00941199
LOC_Os04g20330.1	155.951	1.51421	0.210205	7.20348	5.86939e-13	1.9641e-12
LOC_Os12g17600.1	134699	1.87259	0.0340593	54.9802	0	0
LOC_Os10g01830.1	27.4911	-2.9759	0.562041	-5.29481	1.19139e-07	3.02549e-07
LOC_Os12g08830.1	3743.74	1.21398	0.0529092	22.9446	1.66782e-116	2.98167e-115
LOC_Os02g30470.1	157.917	1.15919	0.196574	5.89695	3.70288e-09	1.0267e-08
LOC_Os06g23870.1	9448.38	-1.38232	0.0472297	-29.2681	2.64461e-188	7.71039e-187
LOC_Os06g37150.1	10772	4.98049	0.0573874	86.7872	0	0
LOC_Os06g12160.1	938.086	-1.45847	0.0956115	-15.2541	1.54652e-52	1.34821e-51
LOC_Os03g05420.1	741.948	-1.31566	0.106441	-12.3605	4.27341e-35	2.71658e-34
LOC_Os02g41670.1	705.216	4.47779	0.134749	33.2305	3.90682e-242	1.53192e-240
LOC_Os06g47270.1	27.2446	1.60245	0.531207	3.01663	0.00255603	0.00451658
LOC_Os05g10480.1	117.01	-1.78726	0.250166	-7.14427	9.04772e-13	3.00062e-12
LOC_Os07g03870.1	288.799	1.68644	0.148367	11.3666	6.13134e-30	3.48439e-29
LOC_Os02g42540.1	338.438	1.07339	0.135532	7.91985	2.37799e-15	8.74432e-15
LOC_Os09g34930.1	135.735	-5.09023	0.377475	-13.485	1.91784e-41	1.38109e-40
LOC_Os03g61740.1	466.178	1.95411	0.145674	13.4143	4.98872e-41	3.57063e-40
LOC_Os06g08710.1	109.067	1.67511	0.240192	6.97402	3.08007e-12	9.98578e-12
LOC_Os04g45470.1	2306.39	1.9895	0.0596837	33.3341	1.24027e-243	4.89046e-242
LOC_Os05g37660.1	1520.8	-1.89256	0.0781792	-24.2079	1.83542e-129	3.67775e-128
LOC_Os02g02360.1	1070.35	-1.15229	0.089758	-12.8377	1.0081e-37	6.77831e-37
LOC_Os04g40380.1	16.3077	3.74229	0.759362	4.9282	8.2992e-07	1.99013e-06
LOC_Os01g16920.1	10.3598	-6.59786	1.37753	-4.78964	1.67077e-06	3.92108e-06
LOC_Os01g50420.1	2687.32	5.94579	0.102533	57.9891	0	0
LOC_Os11g11500.1	35.996	-2.43084	0.463425	-5.24538	1.55964e-07	3.93125e-07
LOC_Os04g15800.1	47.8335	3.77614	0.44811	8.42681	3.55209e-17	1.39321e-16
LOC_Os04g45000.1	1590.5	2.13293	0.0710192	30.0331	3.62594e-198	1.11479e-196
LOC_Os12g33600.1	26.7041	-2.86948	0.629534	-4.55811	5.1616e-06	1.17091e-05
LOC_Os07g13360.1	824.311	1.24776	0.102839	12.1331	7.04881e-34	4.37821e-33
LOC_Os02g51550.1	38.4602	2.21371	0.447575	4.94601	7.57487e-07	1.82108e-06
LOC_Os02g34570.1	472.96	-1.02797	0.122663	-8.38044	5.27298e-17	2.05504e-16
LOC_Os04g24510.1	17.4524	2.54162	0.653836	3.88723	0.000101393	0.000207112
LOC_Os08g28180.1	122.584	-1.03934	0.247799	-4.19429	2.73724e-05	5.85917e-05
LOC_Os02g53840.1	22.6115	3.37577	0.653622	5.16471	2.40815e-07	5.98968e-07
LOC_Os03g60100.1	4160.32	1.6373	0.0520052	31.4835	1.46144e-217	5.03081e-216
LOC_Os03g56390.1	782.704	-2.4377	0.103097	-23.6447	1.33743e-123	2.56505e-122
LOC_Os05g05830.1	2814.96	1.59607	0.0566884	28.1551	2.07778e-174	5.54199e-173
LOC_Os02g53260.1	92.3757	-1.63471	0.280902	-5.81949	5.90278e-09	1.61711e-08
LOC_Os06g11760.1	389.748	3.58167	0.165561	21.6335	8.68876e-104	1.38553e-102
LOC_Os01g33450.1	481.719	-1.05063	0.118151	-8.89224	5.98872e-19	2.5017e-18
LOC_Os08g31880.1	10.7888	3.8351	0.96493	3.97449	7.05299e-05	0.000146048
LOC_Os01g11570.1	1140.43	-1.17331	0.0915772	-12.8122	1.40043e-37	9.39608e-37
LOC_Os04g45270.1	1168.21	-1.15582	0.099171	-11.6549	2.16751e-31	1.27389e-30
LOC_Os05g25370.1	3.9081	5.64341	1.66656	3.38627	0.000708507	0.00133266
LOC_Os04g18030.1	259.108	-1.92	0.17862	-10.7491	5.98474e-27	3.15852e-26
LOC_Os12g01010.1	240.253	-1.81943	0.19057	-9.54728	1.33145e-21	6.06521e-21
LOC_Os03g27290.1	1126.73	1.37357	0.0821317	16.724	8.76542e-63	8.93432e-62
LOC_Os02g34810.1	14387.4	1.37704	0.0353716	38.9307	0	0
LOC_Os01g56880.1	1504.52	-1.45964	0.0749078	-19.4859	1.44643e-84	1.92354e-83
LOC_Os12g02380.1	408.41	1.4168	0.128289	11.0438	2.34885e-28	1.2886e-27
LOC_Os02g52870.1	57.9801	1.51223	0.339874	4.44939	8.61149e-06	1.91848e-05
LOC_Os03g04680.1	1906.94	1.76473	0.0749832	23.535	1.79011e-122	3.38943e-121
LOC_Os06g05250.1	470.346	-1.00049	0.131471	-7.61	2.74106e-14	9.70596e-14
LOC_Os09g28390.1	432.562	-1.47447	0.129404	-11.3943	4.46638e-30	2.55003e-29
LOC_Os10g12354.1	636.3	-1.3282	0.103056	-12.8882	5.24374e-38	3.54355e-37
LOC_Os07g48280.1	4676.66	2.50318	0.0491639	50.9149	0	0
LOC_Os10g40584.1	204.252	1.59753	0.191189	8.35574	6.50239e-17	2.52579e-16
LOC_Os07g34830.1	239.37	1.08375	0.177457	6.10708	1.0147e-09	2.89843e-09
LOC_Os05g06399.1	904.324	-6.12314	0.195909	-31.2551	1.90454e-214	6.44594e-213
LOC_Os07g08290.1	1206.52	-1.19446	0.0900603	-13.2629	3.80024e-40	2.68522e-39
LOC_Os01g62600.1	35.6022	6.96593	1.09209	6.37855	1.78775e-10	5.29877e-10
LOC_Os02g40130.1	87.1469	1.07955	0.312497	3.45459	0.000551124	0.00104724
LOC_Os02g39884.1	229.728	1.30493	0.180331	7.23629	4.61132e-13	1.54955e-12
LOC_Os03g14180.1	4380.07	-9.55778	0.269265	-35.4958	5.69996e-276	2.55078e-274
LOC_Os03g18190.1	92.3596	-2.97476	0.303927	-9.78773	1.27122e-22	5.95042e-22
LOC_Os08g36150.1	1242.82	1.95511	0.0846018	23.1095	3.71419e-118	6.74271e-117
LOC_Os04g49560.1	146.968	1.48078	0.253586	5.83935	5.24045e-09	1.44056e-08
LOC_Os09g28500.1	291.762	1.53256	0.154335	9.93009	3.07969e-23	1.46615e-22
LOC_Os04g48200.1	190.704	4.89099	0.274617	17.8102	5.88997e-71	6.65554e-70
LOC_Os01g38229.1	1710.66	2.57641	0.0888083	29.011	4.78341e-185	1.36497e-183
LOC_Os02g40460.1	123.082	-1.93354	0.23395	-8.26473	1.40011e-16	5.37855e-16
LOC_Os05g34010.1	814.282	2.29714	0.123547	18.5932	3.64711e-77	4.4628e-76
LOC_Os04g36750.1	286.542	-5.4086	0.287033	-18.8431	3.34462e-79	4.18717e-78
LOC_Os04g42889.1	24.9022	-2.36385	0.572299	-4.13044	3.62072e-05	7.67799e-05
LOC_Os06g12060.1	275.48	-1.61549	0.195311	-8.27133	1.32468e-16	5.09298e-16
LOC_Os03g01720.1	55.988	-1.02966	0.367806	-2.79946	0.00511882	0.00873154
LOC_Os02g27820.1	22.5603	1.99281	0.604002	3.29933	0.000969148	0.00179633
LOC_Os06g40580.1	16.3256	-2.90972	0.716208	-4.06267	4.8515e-05	0.00010177
LOC_Os05g42980.1	101.975	-2.12512	0.301283	-7.05356	1.74393e-12	5.71374e-12
LOC_Os06g12530.1	543.273	1.5705	0.115827	13.5591	7.00013e-42	5.08122e-41
LOC_Os12g04200.1	31.2572	1.76271	0.526378	3.34875	0.000811758	0.00151753
LOC_Os09g26760.1	14.4987	2.65422	0.702024	3.78081	0.000156316	0.000313779
LOC_Os06g18850.1	81.2686	2.26582	0.307294	7.37344	1.66284e-13	5.69837e-13
LOC_Os02g38860.1	119.08	1.66207	0.233061	7.13147	9.9306e-13	3.28723e-12
LOC_Os10g39840.1	112.031	1.23248	0.246813	4.9936	5.92633e-07	1.43442e-06
LOC_Os11g03130.1	257.406	-1.14473	0.168887	-6.77806	1.21799e-11	3.84016e-11
LOC_Os07g28890.1	231.95	-1.21567	0.185382	-6.55765	5.46606e-11	1.66564e-10
LOC_Os03g57220.1	61579.9	2.10677	0.0443601	47.4926	0	0
LOC_Os01g12740.1	1862.06	1.04705	0.0743596	14.0809	4.9782e-45	3.83996e-44
LOC_Os06g01720.1	336.862	-1.56699	0.147766	-10.6046	2.8377e-26	1.46876e-25
LOC_Os02g45225.1	25.5309	-7.90003	1.26488	-6.24569	4.21926e-10	1.22696e-09
LOC_Os10g41190.1	1249.94	1.89487	0.0763817	24.808	7.35802e-136	1.55273e-134
LOC_Os01g67600.1	891.141	1.41257	0.0881473	16.0251	8.53187e-58	8.11536e-57
LOC_Os01g16810.1	145.338	-1.45912	0.220035	-6.6313	3.32732e-11	1.02788e-10
LOC_Os03g58750.1	391.381	1.41158	0.140007	10.0822	6.6231e-24	3.20889e-23
LOC_Os03g41530.1	276.303	-1.49056	0.173964	-8.56821	1.05106e-17	4.20739e-17
LOC_Os04g20630.1	4.23064	-5.30674	1.65862	-3.19949	0.00137673	0.00250544
LOC_Os10g14920.1	2267.15	2.11451	0.0609462	34.6946	9.49098e-264	4.06038e-262
LOC_Os03g51910.1	180.068	3.91252	0.254329	15.3837	2.10554e-53	1.8632e-52
LOC_Os02g47010.1	1131.32	1.30384	0.0903792	14.4263	3.53395e-47	2.82405e-46
LOC_Os03g04190.1	69.9064	3.1521	0.336248	9.37432	6.96213e-21	3.09449e-20
LOC_Os11g37774.1	122.051	1.59599	0.243512	6.55404	5.60006e-11	1.70629e-10
LOC_Os02g02790.1	151.771	1.37305	0.207689	6.61108	3.81527e-11	1.17428e-10
LOC_Os06g13210.1	696.565	1.9505	0.100664	19.3764	1.22173e-83	1.6028e-82
LOC_Os04g44830.1	2373.49	-1.5583	0.0718841	-21.678	3.31307e-104	5.29209e-103
LOC_Os04g42600.1	4359.34	-1.04613	0.0545572	-19.1749	5.99799e-82	7.71799e-81
LOC_Os04g40540.1	929.084	-1.10241	0.0939675	-11.7318	8.75939e-32	5.18592e-31
LOC_Os07g41080.1	1467.34	1.44626	0.0798045	18.1226	2.11468e-73	2.47075e-72
LOC_Os12g43740.1	8.41749	-4.34201	1.33233	-3.25895	0.00111824	0.00205733
LOC_Os07g33660.1	2522.1	1.48693	0.0629725	23.6123	2.87983e-123	5.50447e-122
LOC_Os01g16714.1	494.625	1.86345	0.125344	14.8668	5.41676e-50	4.53159e-49
LOC_Os03g11130.1	7.04825	-3.49279	1.18952	-2.93631	0.00332141	0.00578779
LOC_Os06g29220.1	158.853	3.23296	0.246206	13.1311	2.18363e-39	1.51708e-38
LOC_Os04g02450.1	49.1583	-2.0502	0.406089	-5.04866	4.44919e-07	1.08687e-06
LOC_Os01g70730.1	231.572	3.73932	0.214481	17.4343	4.53088e-68	4.9263e-67
LOC_Os01g44390.1	207.193	1.57998	0.197684	7.99245	1.32286e-15	4.90731e-15
LOC_Os01g11600.1	333.159	2.03178	0.16219	12.5272	5.30317e-36	3.44975e-35
LOC_Os01g22980.1	1564.16	2.4107	0.0736864	32.7157	9.32912e-235	3.49755e-233
LOC_Os04g58080.1	59.5025	2.61538	0.347265	7.53137	5.02112e-14	1.75655e-13
LOC_Os01g60430.1	281.645	-3.42269	0.190887	-17.9304	6.82558e-72	7.82251e-71
LOC_Os04g10214.1	484.656	-1.82804	0.13139	-13.9131	5.27328e-44	3.99542e-43
LOC_Os02g44730.1	256.746	1.13138	0.157614	7.17815	7.06623e-13	2.35733e-12
LOC_Os01g62850.1	160.993	1.6901	0.214155	7.89197	2.97458e-15	1.08997e-14
LOC_Os02g47840.1	728.732	-1.4271	0.113493	-12.5744	2.9205e-36	1.90596e-35
LOC_Os06g21250.1	100.715	1.72228	0.292673	5.88465	3.98894e-09	1.10374e-08
LOC_Os05g45700.1	66.6211	-1.16207	0.352549	-3.2962	0.00098001	0.00181569
LOC_Os03g30200.1	11.5249	-3.77909	0.986764	-3.82978	0.000128257	0.00025943
LOC_Os09g34980.1	70.4512	-1.3404	0.319302	-4.1979	2.69399e-05	5.76964e-05
LOC_Os05g36260.1	57.482	1.13562	0.338839	3.35151	0.000803714	0.00150329
LOC_Os03g18870.1	673.689	-3.14808	0.125412	-25.102	4.73531e-139	1.02301e-137
LOC_Os02g52300.1	916.994	-2.04961	0.0937389	-21.865	5.59042e-106	9.14745e-105
LOC_Os03g13640.1	204.769	-3.01981	0.221565	-13.6295	2.67581e-42	1.95996e-41
LOC_Os08g01400.1	76.2027	-1.32731	0.337309	-3.93501	8.31939e-05	0.000171366
LOC_Os05g04170.1	4317.97	1.01458	0.0540701	18.7642	1.48269e-78	1.84147e-77
LOC_Os11g42420.1	1514.97	-1.24025	0.0741722	-16.7212	9.18005e-63	9.35356e-62
LOC_Os08g04350.1	70.7512	1.16323	0.314686	3.69646	0.000218627	0.000432484
LOC_Os11g30620.1	48.9826	3.68716	0.440414	8.37202	5.66371e-17	2.20335e-16
LOC_Os02g31030.1	694.732	-2.99877	0.132238	-22.6771	7.54767e-114	1.32005e-112
LOC_Os11g31470.1	131.823	2.54869	0.236105	10.7947	3.64544e-27	1.93333e-26
LOC_Os04g51340.1	238.155	1.49096	0.178001	8.37614	5.46924e-17	2.12917e-16
LOC_Os04g38600.1	83753.9	2.14941	0.0407109	52.797	0	0
LOC_Os02g28110.1	117.371	-2.0947	0.26596	-7.876	3.38029e-15	1.23558e-14
LOC_Os06g23114.1	601.482	1.1323	0.117548	9.63271	5.81739e-22	2.67335e-21
LOC_Os09g17329.1	2871.33	-2.43649	0.0662637	-36.7695	5.66655e-296	2.78808e-294
LOC_Os04g56530.1	3627.81	-1.33952	0.0532474	-25.1565	1.19994e-139	2.60431e-138
LOC_Os06g20050.1	11.6685	-3.79771	0.997714	-3.80641	0.000140998	0.000284183
LOC_Os09g10010.1	495.543	2.59255	0.122472	21.1685	1.86539e-99	2.85976e-98
LOC_Os09g24680.1	118.54	-1.2852	0.235078	-5.46713	4.57385e-08	1.19399e-07
LOC_Os08g07490.1	164.673	2.82503	0.214848	13.149	1.72488e-39	1.20221e-38
LOC_Os10g27180.1	72.8172	-1.05688	0.331626	-3.18695	0.00143783	0.00260988
LOC_Os02g47670.1	1471.53	1.48326	0.0784506	18.9069	1.00078e-79	1.2596e-78
LOC_Os01g61370.1	149.297	1.06227	0.22188	4.78759	1.68798e-06	3.96048e-06
LOC_Os04g16970.1	222.13	4.25858	0.237894	17.9011	1.15553e-71	1.32001e-70
LOC_Os04g08415.1	44.7184	-1.54326	0.422346	-3.65401	0.000258178	0.000507022
LOC_Os02g49470.1	833.189	-1.37119	0.0965965	-14.1951	9.82898e-46	7.66976e-45
LOC_Os08g43770.1	8.93018	-3.37311	1.17152	-2.87925	0.00398627	0.00688802
LOC_Os12g36860.1	36.7099	1.45579	0.437048	3.33096	0.000865483	0.00161305
LOC_Os03g60370.1	1143.22	-1.38057	0.0814054	-16.9592	1.64667e-64	1.71815e-63
LOC_Os05g14500.1	92.9076	-3.49279	0.341058	-10.241	1.29831e-24	6.42388e-24
LOC_Os03g51240.1	654.434	1.76875	0.114052	15.5082	3.0521e-54	2.74213e-53
LOC_Os11g13710.1	10.1905	2.99053	0.874915	3.41808	0.000630655	0.00119145
LOC_Os05g07210.1	2764.95	1.18381	0.0763858	15.4978	3.58967e-54	3.21997e-53
LOC_Os07g01770.1	64.7335	-1.53318	0.343633	-4.46169	8.13176e-06	1.8149e-05
LOC_Os10g41130.1	923.325	1.32211	0.110874	11.9245	8.82169e-33	5.35897e-32
LOC_Os04g10434.1	12.9155	2.60415	0.812914	3.20348	0.00135777	0.00247253
LOC_Os12g03430.1	102.588	-1.36692	0.247489	-5.52315	3.32966e-08	8.75029e-08
LOC_Os09g07290.1	18.0171	3.90256	0.740531	5.26995	1.36464e-07	3.45113e-07
LOC_Os02g18660.1	1605.9	-1.19226	0.0678475	-17.5726	3.99212e-69	4.39992e-68
LOC_Os12g16080.1	1376.25	-1.42948	0.0785361	-18.2015	5.02034e-74	5.91222e-73
LOC_Os03g46150.1	207.142	2.02729	0.184077	11.0132	3.29955e-28	1.80105e-27
LOC_Os04g38885.1	311.145	-1.27647	0.156687	-8.14661	3.74262e-16	1.41937e-15
LOC_Os10g41999.1	1001.71	4.69515	0.121235	38.7276	0	0
LOC_Os04g28520.1	923.078	2.04146	0.0917314	22.2548	1.01347e-109	1.73064e-108
LOC_Os01g52450.1	185.592	-1.1329	0.192059	-5.89869	3.66406e-09	1.01654e-08
LOC_Os03g50880.1	307.74	2.12447	0.163861	12.9651	1.92951e-38	1.31589e-37
LOC_Os05g03174.1	1578.11	1.40224	0.0717891	19.5328	5.78352e-85	7.72772e-84
LOC_Os02g47390.1	429.376	-6.34461	0.301108	-21.0708	1.4727e-98	2.24189e-97
LOC_Os07g02440.1	361.934	1.8851	0.134516	14.0139	1.28106e-44	9.80902e-44
LOC_Os06g02600.1	945.849	-1.10592	0.089167	-12.4028	2.52333e-35	1.61572e-34
LOC_Os03g51760.1	33.401	2.56986	0.479178	5.36305	8.18269e-08	2.10334e-07
LOC_Os07g37820.1	201.222	-1.60752	0.200962	-7.99914	1.2529e-15	4.65084e-15
LOC_Os01g56220.1	72.7134	1.34743	0.322994	4.17168	3.02358e-05	6.44517e-05
LOC_Os10g04520.1	18.5778	2.73492	0.679884	4.02263	5.75527e-05	0.000120031
LOC_Os07g46620.1	343.531	-1.23851	0.149427	-8.28841	1.14769e-16	4.42274e-16
LOC_Os02g09990.1	39.0068	3.52472	0.492971	7.14995	8.68122e-13	2.88382e-12
LOC_Os12g03040.1	817.502	-1.28821	0.0973381	-13.2344	5.55629e-40	3.91035e-39
LOC_Os05g38230.1	2943.46	2.84551	0.0596758	47.6827	0	0
LOC_Os04g31630.1	182.2	1.16091	0.194259	5.9761	2.28538e-09	6.40793e-09
LOC_Os02g34860.1	1085.01	2.02731	0.0822179	24.6578	3.03597e-134	6.34965e-133
LOC_Os10g39740.1	465.729	3.16855	0.147936	21.4184	9.00338e-102	1.4149e-100
LOC_Os02g56520.1	67.7215	1.07548	0.309802	3.47152	0.000517522	0.000986044
LOC_Os07g40790.1	1154.38	-1.5101	0.0889654	-16.9741	1.27791e-64	1.33537e-63
LOC_Os10g20470.1	2691.11	-1.24631	0.0630429	-19.7692	5.47978e-87	7.47781e-86
LOC_Os02g12040.1	47.5037	-2.30688	0.40666	-5.67275	1.40527e-08	3.7743e-08
LOC_Os04g30720.1	56.5205	3.02476	0.430523	7.02578	2.12867e-12	6.95325e-12
LOC_Os06g49650.1	14.8354	2.27628	0.74754	3.04503	0.00232656	0.00412766
LOC_Os02g50460.1	98.823	3.96971	0.325025	12.2135	2.63205e-34	1.65084e-33
LOC_Os06g05730.1	14.7221	-3.07924	0.805394	-3.82328	0.000131691	0.000266052
LOC_Os09g03939.1	499.285	1.91339	0.121435	15.7564	6.20359e-56	5.71002e-55
LOC_Os04g55270.1	602.562	1.39475	0.110229	12.6532	1.07473e-36	7.07613e-36
LOC_Os07g29220.1	2137.79	1.53376	0.0617951	24.82	5.44849e-136	1.15149e-134
LOC_Os12g19470.1	58271.2	2.40446	0.0306345	78.4885	0	0
LOC_Os04g57180.1	110.772	-1.19202	0.238573	-4.99648	5.83872e-07	1.4137e-06
LOC_Os06g28194.1	590.502	-1.37326	0.110244	-12.4565	1.28845e-35	8.31433e-35
LOC_Os12g02290.1	39.9189	3.30195	0.477215	6.91922	4.54153e-12	1.46264e-11
LOC_Os01g08700.1	7402.69	-5.11686	0.0614774	-83.2315	0	0
LOC_Os03g21560.1	19728.8	1.30739	0.0524478	24.9275	3.74755e-137	7.97997e-136
LOC_Os02g36360.1	2083.13	-1.03363	0.0698705	-14.7934	1.61485e-49	1.33826e-48
LOC_Os12g42390.1	407.208	-1.26817	0.139802	-9.07118	1.17734e-19	5.03609e-19
LOC_Os10g05200.1	132.223	-1.92111	0.240154	-7.99948	1.24946e-15	4.63866e-15
LOC_Os01g66010.1	1079.05	1.89074	0.0804783	23.4938	4.71965e-122	8.88258e-121
LOC_Os04g39420.1	220.519	-2.34309	0.183548	-12.7655	2.55491e-37	1.70446e-36
LOC_Os05g04940.1	413.244	-1.8609	0.152848	-12.1749	4.23063e-34	2.64115e-33
LOC_Os01g65130.1	48.1476	-5.92394	0.795357	-7.44815	9.46557e-14	3.28002e-13
LOC_Os11g02130.1	34.7554	1.69084	0.426377	3.96559	7.32135e-05	0.000151394
LOC_Os02g03310.1	7.39268	-4.20491	1.34346	-3.12992	0.00174856	0.00314276
LOC_Os01g02810.1	5.51376	6.1392	1.61032	3.81241	0.000137618	0.000277629
LOC_Os06g43510.1	967.98	-1.41228	0.0862998	-16.3648	3.41282e-60	3.36779e-59
LOC_Os03g44260.1	133.752	-2.17611	0.230618	-9.436	3.87277e-21	1.73806e-20
LOC_Os01g61060.1	425.518	-1.18053	0.12433	-9.49509	2.20013e-21	9.94841e-21
LOC_Os07g03600.1	27.3679	3.91688	0.609975	6.42137	1.3505e-10	4.02948e-10
LOC_Os12g22489.1	494.491	-2.97198	0.13538	-21.9528	8.14341e-107	1.34497e-105
LOC_Os06g22690.1	1710.51	1.3859	0.0744007	18.6275	1.92398e-77	2.36043e-76
LOC_Os01g59320.1	63.3594	-2.07221	0.384376	-5.39111	7.00244e-08	1.80672e-07
LOC_Os10g02360.1	576.397	1.59303	0.128455	12.4014	2.5669e-35	1.64213e-34
LOC_Os02g43810.1	276.03	-1.72433	0.157798	-10.9275	8.51636e-28	4.59094e-27
LOC_Os02g35190.1	1418.21	1.09727	0.0748005	14.6693	1.01442e-48	8.27769e-48
LOC_Os06g43304.1	1366.96	2.61494	0.0901977	28.9912	8.48883e-185	2.41743e-183
LOC_Os01g68269.1	1902.6	1.86698	0.0688552	27.1146	6.63118e-162	1.66328e-160
LOC_Os02g38580.1	26.8304	-2.39385	0.543318	-4.40598	1.05308e-05	2.33096e-05
LOC_Os01g20940.1	1367.9	-1.55056	0.0810467	-19.1317	1.3739e-81	1.76466e-80
LOC_Os10g21240.1	13.729	3.11943	0.798108	3.90853	9.28601e-05	0.000190359
LOC_Os12g02210.1	1182.03	-3.46902	0.0950637	-36.4915	1.51125e-291	7.30819e-290
LOC_Os01g46189.1	669.143	-1.05245	0.1143	-9.20778	3.32925e-20	1.4487e-19
LOC_Os02g50630.1	70.1694	2.58331	0.319089	8.09589	5.68459e-16	2.14145e-15
LOC_Os02g55940.1	777.857	-1.12226	0.100858	-11.1272	9.25097e-29	5.13209e-28
LOC_Os07g12890.1	4092.31	1.93696	0.0568238	34.0872	1.14103e-254	4.68938e-253
LOC_Os04g40874.1	1058.2	1.31058	0.0801437	16.3529	4.14618e-60	4.07862e-59
LOC_Os01g73700.1	3.63976	-5.09069	1.74296	-2.92072	0.00349227	0.00607201
LOC_Os06g34100.1	33.8834	2.03234	0.450974	4.50655	6.58896e-06	1.48226e-05
LOC_Os11g47910.1	625.682	-1.27402	0.105028	-12.1303	7.29655e-34	4.5291e-33
LOC_Os12g37350.1	153.782	9.98182	1.19562	8.34867	6.90358e-17	2.68015e-16
LOC_Os09g02810.1	971.708	-1.00868	0.0877748	-11.4917	1.45226e-30	8.36608e-30
LOC_Os07g36630.1	255.759	5.62207	0.283054	19.8622	8.64851e-88	1.19289e-86
LOC_Os03g44430.1	88.9755	-1.6355	0.289713	-5.64525	1.64941e-08	4.41194e-08
LOC_Os04g18950.1	10.529	-4.10141	1.11191	-3.68864	0.00022546	0.000445438
LOC_Os12g01430.1	267.183	-1.42478	0.161896	-8.80058	1.36112e-18	5.61597e-18
LOC_Os01g50980.1	9.6137	-2.89744	0.959687	-3.01915	0.00253485	0.00448141
LOC_Os01g57250.1	5450.87	-1.15124	0.0471195	-24.4323	7.76609e-132	1.59005e-130
LOC_Os10g34480.1	2746.24	1.10717	0.0622717	17.7796	1.01705e-70	1.14603e-69
LOC_Os01g22640.1	1834.45	2.70821	0.0957268	28.291	4.45596e-176	1.20102e-174
LOC_Os03g26960.1	2257.68	-1.13128	0.0728781	-15.5229	2.42686e-54	2.18316e-53
LOC_Os05g04640.1	766.449	1.29396	0.10733	12.0559	1.80572e-33	1.11446e-32
LOC_Os06g51050.1	482.654	2.83802	0.14779	19.2031	3.48817e-82	4.5111e-81
LOC_Os02g54050.1	23.1665	1.93757	0.592497	3.27018	0.0010748	0.00198232
LOC_Os01g43700.1	473.196	3.44555	0.154429	22.3115	2.85818e-110	4.89852e-109
LOC_Os01g14630.1	1897.04	4.92195	0.0943302	52.1779	0	0
LOC_Os10g32470.1	162.969	-1.03521	0.19794	-5.22992	1.6958e-07	4.26414e-07
LOC_Os10g36270.1	340.31	-1.10013	0.159067	-6.91612	4.6419e-12	1.49428e-11
LOC_Os03g03540.1	45.7378	-1.39981	0.444897	-3.14637	0.00165311	0.00297918
LOC_Os05g04510.1	33736	1.76276	0.0330527	53.3317	0	0
LOC_Os01g19480.1	94.9326	1.87489	0.279528	6.70737	1.98166e-11	6.18928e-11
LOC_Os06g49520.1	456.135	1.16028	0.124051	9.35322	8.50205e-21	3.76766e-20
LOC_Os09g28600.1	405.692	2.11668	0.155868	13.58	5.26265e-42	3.8289e-41
LOC_Os01g62200.1	599.177	1.51506	0.135169	11.2086	3.69832e-29	2.07043e-28
LOC_Os02g48280.1	59.1672	4.31114	0.441761	9.75898	1.68842e-22	7.88366e-22
LOC_Os04g50970.1	34270.9	-2.27857	0.0420465	-54.1917	0	0
LOC_Os11g01836.1	62.0635	-2.29577	0.352221	-6.51798	7.1262e-11	2.16003e-10
LOC_Os01g39670.1	205.838	-1.03972	0.19787	-5.25457	1.48374e-07	3.74461e-07
LOC_Os11g05290.1	307.211	2.55417	0.154706	16.5098	3.11968e-61	3.12334e-60
LOC_Os05g14270.1	689.401	1.27883	0.107921	11.8497	2.15855e-32	1.2984e-31
LOC_Os01g56810.1	1064.57	2.06168	0.113808	18.1154	2.40782e-73	2.81208e-72
LOC_Os03g39530.1	44.3737	-2.51049	0.441372	-5.68793	1.28585e-08	3.46113e-08
LOC_Os08g04480.1	484.892	1.40579	0.121116	11.607	3.79901e-31	2.22022e-30
LOC_Os03g13460.1	2471.05	1.14614	0.0604546	18.9587	3.7423e-80	4.73549e-79
LOC_Os04g22294.1	3379.51	-1.19694	0.0614502	-19.4783	1.67822e-84	2.22864e-83
LOC_Os01g02600.1	119.609	2.97552	0.310645	9.5785	9.84655e-22	4.50144e-21
LOC_Os06g19370.1	498.315	1.48033	0.125726	11.7743	5.29809e-32	3.15724e-31
LOC_Os09g12300.1	1945.28	1.32901	0.0717696	18.5177	1.4868e-76	1.80835e-75
LOC_Os04g52190.1	691.77	1.71469	0.102384	16.7477	5.88442e-63	6.02832e-62
LOC_Os01g70790.1	9673.49	1.54443	0.0526953	29.3087	8.03334e-189	2.35921e-187
LOC_Os11g37870.1	28.9268	1.87226	0.465087	4.02562	5.68266e-05	0.000118578
LOC_Os05g19150.1	746.384	-1.11879	0.107474	-10.4098	2.23716e-25	1.13215e-24
LOC_Os01g46070.1	4206.28	1.03419	0.0527301	19.613	1.19844e-85	1.61585e-84
LOC_Os02g30810.1	35.4454	-1.6822	0.563528	-2.98512	0.00283463	0.00497769
LOC_Os03g13820.1	4167.23	1.94577	0.059858	32.5064	8.6542e-232	3.18938e-230
LOC_Os06g20040.1	672.192	2.98611	0.124648	23.9564	7.9259e-127	1.56153e-125
LOC_Os09g32300.1	1027.37	-2.20819	0.0882494	-25.0222	3.50971e-138	7.54761e-137
LOC_Os04g55170.1	110.708	1.70484	0.280217	6.084	1.17223e-09	3.33623e-09
LOC_Os07g07400.1	7.45837	-4.21719	1.3483	-3.12779	0.00176127	0.00316459
LOC_Os10g18820.1	39.8033	-3.78411	0.52824	-7.16363	7.85669e-13	2.61516e-12
LOC_Os06g11800.1	1623.41	-1.27733	0.0741669	-17.2223	1.80613e-66	1.93026e-65
LOC_Os01g01340.1	14615.6	-1.01281	0.0429685	-23.571	7.64756e-123	1.45484e-121
LOC_Os11g09010.1	3758.05	1.68392	0.0553439	30.4265	2.45096e-203	7.78152e-202
LOC_Os10g42720.1	1184.39	1.01143	0.0846308	11.9511	6.40409e-33	3.90295e-32
LOC_Os10g35640.1	25.8384	-2.32885	0.532747	-4.3714	1.23452e-05	2.71891e-05
LOC_Os03g31690.1	1761.44	1.18814	0.0663188	17.9156	8.9026e-72	1.01905e-70
LOC_Os11g47840.1	170.006	-1.12066	0.196401	-5.70597	1.15681e-08	3.12184e-08
LOC_Os06g02555.1	278.454	-2.04921	0.179745	-11.4006	4.15031e-30	2.37102e-29
LOC_Os09g29310.1	565.724	3.31948	0.131904	25.1659	9.46221e-140	2.05522e-138
LOC_Os05g32110.1	3457.92	1.37645	0.0527847	26.0768	6.69222e-150	1.55671e-148
LOC_Os03g59380.1	2.67737	5.10213	1.8499	2.75806	0.00581451	0.009842
LOC_Os06g42560.1	3565.44	1.20373	0.066386	18.1322	1.77388e-73	2.076e-72
LOC_Os07g44730.1	204.049	-1.13442	0.184392	-6.15219	7.64217e-10	2.19763e-09
LOC_Os02g28140.1	4.35721	-5.34971	1.65906	-3.22455	0.00126171	0.00230638
LOC_Os01g09750.1	374.077	-1.35565	0.132399	-10.2391	1.32399e-24	6.54866e-24
LOC_Os11g35050.1	170.256	-4.29329	0.29104	-14.7516	3.00608e-49	2.48171e-48
LOC_Os04g34930.1	841.759	-1.09179	0.0988735	-11.0423	2.38735e-28	1.30947e-27
LOC_Os01g15530.1	9.2161	-3.46707	1.03196	-3.35968	0.000780324	0.00146138
LOC_Os04g31270.1	925.329	-1.35548	0.0922895	-14.6873	7.77718e-49	6.36095e-48
LOC_Os12g27440.1	168.772	1.84203	0.203797	9.03858	1.58726e-19	6.7669e-19
LOC_Os05g50770.1	19.5217	6.08423	1.16988	5.20075	1.98484e-07	4.96395e-07
LOC_Os01g72710.1	77.9807	1.60542	0.293845	5.46349	4.66862e-08	1.21782e-07
LOC_Os03g10090.1	8011.26	2.45455	0.0458693	53.5118	0	0
LOC_Os07g01090.1	343.613	2.83411	0.155429	18.2341	2.76651e-74	3.26617e-73
LOC_Os12g11620.1	75.1401	3.13972	0.342962	9.1547	5.45101e-20	2.35851e-19
LOC_Os11g35500.1	73.8038	1.39723	0.305283	4.57685	4.72027e-06	1.07365e-05
LOC_Os02g42620.1	334.055	-1.18474	0.147741	-8.01906	1.06561e-15	3.96707e-15
LOC_Os08g28870.1	307.38	2.14734	0.156074	13.7585	4.52804e-43	3.36476e-42
LOC_Os12g18360.1	541.36	1.48704	0.138889	10.7067	9.47168e-27	4.9755e-26
LOC_Os09g24670.1	933.133	1.19647	0.0942726	12.6916	6.57955e-37	4.34725e-36
LOC_Os10g32680.1	18889.8	-4.3423	0.0485623	-89.4171	0	0
LOC_Os04g32010.1	63.3711	4.85678	0.490952	9.89258	4.48319e-23	2.12535e-22
LOC_Os01g66170.1	1292.16	1.08521	0.0757743	14.3216	1.60315e-46	1.26888e-45
LOC_Os01g13450.1	36.5738	-4.50789	0.656757	-6.86386	6.7024e-12	2.13853e-11
LOC_Os07g34110.1	31.3131	2.67532	0.479191	5.583	2.36411e-08	6.27012e-08
LOC_Os02g03790.1	338.908	1.10652	0.13857	7.98529	1.40187e-15	5.19357e-15
LOC_Os07g04960.1	71.836	2.95774	0.337855	8.75447	2.05069e-18	8.40946e-18
LOC_Os01g03290.1	406.784	2.68481	0.146138	18.3717	2.21198e-75	2.64921e-74
LOC_Os08g32930.1	593.101	-3.59786	0.136916	-26.2778	3.43756e-152	8.14413e-151
LOC_Os11g10290.1	180.523	1.34104	0.204691	6.55151	5.69565e-11	1.73429e-10
LOC_Os01g51690.1	357.969	4.66798	0.206004	22.6596	1.12179e-113	1.95951e-112
LOC_Os01g50200.1	1301.21	1.38925	0.0904161	15.3651	2.80725e-53	2.47792e-52
LOC_Os06g42470.1	40.3081	-1.98132	0.42495	-4.66248	3.12419e-06	7.19492e-06
LOC_Os06g50240.1	15.6429	4.11482	0.835773	4.92337	8.50647e-07	2.03844e-06
LOC_Os07g08160.1	2581.21	-4.45477	0.0916577	-48.6022	0	0
LOC_Os05g33130.1	459.77	-1.3209	0.131659	-10.0327	1.09426e-23	5.26549e-23
LOC_Os02g04760.1	78.1443	2.83525	0.321778	8.81119	1.23826e-18	5.11655e-18
LOC_Os01g08650.1	165.178	-1.04911	0.206108	-5.0901	3.57872e-07	8.79949e-07
LOC_Os06g12660.1	2307.16	1.51236	0.0683908	22.1135	2.3463e-108	3.94686e-107
LOC_Os08g06550.1	3446.77	2.79626	0.0608891	45.9238	0	0
LOC_Os01g04380.1	299.121	-3.13023	0.192011	-16.3023	9.4988e-60	9.2986e-59
LOC_Os08g37104.1	284.517	-1.17608	0.156217	-7.5285	5.13264e-14	1.79467e-13
LOC_Os02g08230.1	2143.96	-1.4939	0.0716297	-20.8559	1.3467e-96	2.01954e-95
LOC_Os03g57410.1	11.9832	4.76982	1.09011	4.37553	1.21139e-05	2.66985e-05
LOC_Os03g55800.1	3370.67	1.68607	0.0626224	26.9244	1.13692e-159	2.83155e-158
LOC_Os03g02200.1	343.871	1.21508	0.148942	8.15808	3.40402e-16	1.29304e-15
LOC_Os07g47450.1	122.67	3.00284	0.257432	11.6646	1.9336e-31	1.13784e-30
LOC_Os01g43460.1	3110.08	-2.04732	0.063922	-32.0285	4.38068e-225	1.56137e-223
LOC_Os12g42850.1	16589.3	-1.07523	0.036306	-29.6159	9.33856e-193	2.79493e-191
LOC_Os03g57490.1	31.576	1.2594	0.444384	2.83403	0.00459645	0.00787671
LOC_Os06g31300.1	22.8048	-3.77522	0.722505	-5.22517	1.73991e-07	4.3719e-07
LOC_Os06g27830.1	617.615	-1.01654	0.111663	-9.10367	8.73286e-20	3.75313e-19
LOC_Os03g39860.1	4651.92	-2.49512	0.0565186	-44.1468	0	0
LOC_Os02g26014.1	10.7199	2.71464	0.813176	3.33832	0.000842853	0.00157274
LOC_Os10g32540.1	2315.2	-1.17729	0.0592835	-19.8587	9.26449e-88	1.27723e-86
LOC_Os07g43450.1	35.6218	1.40603	0.416945	3.37221	0.000745687	0.00140005
LOC_Os06g11130.1	2858.99	2.35654	0.0711607	33.1158	1.76089e-240	6.86649e-239
LOC_Os06g05970.1	14.7902	3.59063	0.851444	4.2171	2.47463e-05	5.31722e-05
LOC_Os03g40900.1	10.8787	2.75938	0.937998	2.94177	0.00326339	0.00569091
LOC_Os01g70430.1	551.691	-1.54202	0.118369	-13.0273	8.557e-39	5.88409e-38
LOC_Os05g37225.1	23.0839	-2.49861	0.572291	-4.36599	1.26548e-05	2.78449e-05
LOC_Os01g59060.1	3035.46	1.93695	0.0594071	32.6047	3.52242e-233	1.30668e-231
LOC_Os02g49480.1	164.687	1.18156	0.188961	6.25293	4.02833e-10	1.17277e-09
LOC_Os01g45550.1	1125.77	-1.86785	0.0937917	-19.9149	3.02157e-88	4.19228e-87
LOC_Os10g35580.1	76.7494	4.09984	0.4053	10.1156	4.71315e-24	2.28981e-23
LOC_Os02g10080.1	3105.51	-1.15697	0.0546167	-21.1835	1.3569e-99	2.08247e-98
LOC_Os02g42210.1	356.618	-1.94878	0.154997	-12.573	2.97161e-36	1.93887e-35
LOC_Os02g42740.1	205.871	1.94441	0.188971	10.2894	7.86299e-25	3.91539e-24
LOC_Os02g45860.1	34.8168	1.50779	0.448629	3.36088	0.000776949	0.00145535
LOC_Os02g48900.1	6047.09	1.02773	0.0499237	20.5859	3.67081e-94	5.35115e-93
LOC_Os05g26840.1	3739.2	1.09087	0.0741938	14.703	6.16499e-49	5.0526e-48
LOC_Os07g48490.1	10142.3	1.54965	0.0375435	41.2762	0	0
LOC_Os06g49840.1	377.159	1.07223	0.140121	7.65222	1.97535e-14	7.02461e-14
LOC_Os09g32280.1	481.461	-4.20776	0.174263	-24.1461	8.21238e-129	1.63858e-127
LOC_Os02g04670.1	385.783	-1.38813	0.133972	-10.3613	3.71818e-25	1.8679e-24
LOC_Os08g05280.1	136.859	2.13662	0.239526	8.9202	4.65435e-19	1.95181e-18
LOC_Os01g58150.1	144.678	1.96498	0.226535	8.67409	4.16858e-18	1.69442e-17
LOC_Os12g33300.1	455.708	5.82088	0.223044	26.0974	3.90046e-150	9.08807e-149
LOC_Os07g11870.1	19.3812	7.9572	1.29607	6.13948	8.27895e-10	2.37687e-09
LOC_Os04g22120.1	275.594	3.3674	0.179671	18.7421	2.2472e-78	2.78363e-77
LOC_Os11g37330.1	47.1379	-3.83381	0.486899	-7.87394	3.43657e-15	1.25583e-14
LOC_Os02g33680.1	2135.57	2.94265	0.0699254	42.0827	0	0
LOC_Os03g11020.1	34.9482	-2.83682	0.557959	-5.08428	3.69025e-07	9.06661e-07
LOC_Os12g34854.1	94.8074	-1.89807	0.314327	-6.03852	1.55536e-09	4.40087e-09
LOC_Os02g20870.1	131.323	-1.48431	0.232303	-6.38954	1.66384e-10	4.94035e-10
LOC_Os04g34180.1	402.533	1.95517	0.131394	14.8801	4.43592e-50	3.71986e-49
LOC_Os01g55960.1	91.4198	-2.55049	0.291157	-8.75986	1.95487e-18	8.02472e-18
LOC_Os07g36140.1	6541.47	-1.1995	0.0490731	-24.443	5.96766e-132	1.22361e-130
LOC_Os03g61560.1	594.741	-2.10658	0.11333	-18.588	4.01528e-77	4.90905e-76
LOC_Os04g56250.1	27.7216	-4.09486	0.686269	-5.96684	2.41894e-09	6.76828e-09
LOC_Os11g30360.1	447.406	2.56941	0.134374	19.1213	1.67792e-81	2.15221e-80
LOC_Os03g07870.1	1147.31	1.95012	0.0932424	20.9145	3.95102e-97	5.95674e-96
LOC_Os03g30420.1	34.005	3.46101	0.502205	6.89163	5.51566e-12	1.76869e-11
LOC_Os01g16980.1	1066.19	-1.34557	0.0932441	-14.4306	3.32086e-47	2.65603e-46
LOC_Os06g22660.1	47.5814	3.04781	0.460142	6.62362	3.50506e-11	1.0814e-10
LOC_Os10g33520.1	823.811	1.06243	0.102101	10.4056	2.3371e-25	1.18131e-24
LOC_Os01g71590.1	412.671	-1.06533	0.13408	-7.94547	1.93463e-15	7.13726e-15
LOC_Os04g45170.1	235.354	1.13135	0.189637	5.96586	2.43349e-09	6.80696e-09
LOC_Os02g40280.1	4.80157	-5.48918	1.58397	-3.46546	0.000529319	0.00100743
LOC_Os03g49590.1	31.741	-1.54168	0.462691	-3.33198	0.000862296	0.00160764
LOC_Os03g57980.1	60.9473	2.51872	0.387438	6.50096	7.98081e-11	2.4129e-10
LOC_Os01g07500.1	831.254	-1.3236	0.0967046	-13.6871	1.213e-42	8.94299e-42
LOC_Os04g12830.1	130.983	1.19648	0.24799	4.82471	1.40204e-06	3.30804e-06
LOC_Os02g09260.1	104.977	-5.73796	0.512101	-11.2047	3.86474e-29	2.16179e-28
LOC_Os06g42020.1	147.461	1.00566	0.218005	4.613	3.96904e-06	9.07682e-06
LOC_Os01g14090.1	287.549	1.07972	0.149199	7.23674	4.59591e-13	1.54474e-12
LOC_Os01g17070.1	235.375	-1.17236	0.179882	-6.51739	7.15413e-11	2.16784e-10
LOC_Os04g30240.1	1003.35	2.90366	0.0940295	30.8803	2.19841e-209	7.26609e-208
LOC_Os07g36960.1	66.4302	-1.52613	0.345542	-4.41663	1.00249e-05	2.22388e-05
LOC_Os05g02200.1	998.037	3.28371	0.108179	30.3544	2.19638e-202	6.8956e-201
LOC_Os07g02280.1	133.639	-1.00654	0.219824	-4.57882	4.67607e-06	1.06411e-05
LOC_Os05g05030.1	164.032	3.4082	0.249797	13.6439	2.19634e-42	1.61212e-41
LOC_Os11g32870.1	44.2042	-1.52188	0.37844	-4.02147	5.78369e-05	0.000120588
LOC_Os08g04800.1	68.1748	4.25561	0.418179	10.1765	2.52361e-24	1.23693e-23
LOC_Os04g52840.1	1649.39	1.26304	0.071326	17.7079	3.64197e-70	4.06646e-69
LOC_Os02g30800.1	59.0262	2.25965	0.334473	6.75584	1.42007e-11	4.46532e-11
LOC_Os11g01880.1	996.346	-1.20243	0.0879689	-13.6688	1.55858e-42	1.14759e-41
LOC_Os03g07000.1	25.2311	-2.03092	0.576797	-3.52104	0.000429862	0.000825214
LOC_Os09g29430.1	1245.69	1.67534	0.0851446	19.6764	3.43736e-86	4.65463e-85
LOC_Os08g01830.1	565.268	2.46034	0.122363	20.1069	6.4244e-90	9.05163e-89
LOC_Os12g14140.1	140.853	-1.26108	0.23724	-5.31564	1.06281e-07	2.70945e-07
LOC_Os08g20200.1	14.1253	4.58798	0.942925	4.86569	1.14058e-06	2.7056e-06
LOC_Os01g70150.1	6.11106	6.28672	1.52115	4.13287	3.58261e-05	7.60119e-05
LOC_Os05g24780.1	196.25	-1.67996	0.212998	-7.88721	3.09028e-15	1.1309e-14
LOC_Os12g15400.1	563.305	-2.01523	0.129008	-15.6209	5.2473e-55	4.76602e-54
LOC_Os04g57360.1	443.214	1.71928	0.138281	12.4332	1.72619e-35	1.11034e-34
LOC_Os01g57910.1	381.69	-1.01621	0.139078	-7.30676	2.73651e-13	9.29074e-13
LOC_Os02g54940.1	181.112	-1.67905	0.204134	-8.22523	1.94818e-16	7.45251e-16
LOC_Os02g13290.1	642.343	4.86399	0.329649	14.7551	2.85338e-49	2.35702e-48
LOC_Os01g53920.1	1056.94	1.58676	0.0874946	18.1355	1.67269e-73	1.96002e-72
LOC_Os07g47400.1	1158.5	1.28709	0.103664	12.4159	2.14259e-35	1.3738e-34
LOC_Os08g05320.1	723.667	-1.49691	0.0985856	-15.1839	4.52132e-52	3.90532e-51
LOC_Os03g14654.1	3363.67	1.23736	0.0552116	22.4113	3.05491e-111	5.27094e-110
LOC_Os08g06530.1	5375.49	3.29856	0.052528	62.7963	0	0
LOC_Os07g15440.1	448.683	-1.51317	0.149182	-10.1432	3.55408e-24	1.73567e-23
LOC_Os05g49950.1	21.0727	-1.77778	0.6075	-2.92638	0.00342931	0.00596768
LOC_Os02g15360.1	391.819	-1.69365	0.147229	-11.5035	1.26671e-30	7.30764e-30
LOC_Os01g57900.1	152.423	-1.70115	0.209357	-8.12558	4.45243e-16	1.68267e-15
LOC_Os05g03640.1	1265.02	1.21409	0.081873	14.829	9.51976e-50	7.93117e-49
LOC_Os07g46320.1	192.407	2.67148	0.206426	12.9416	2.62019e-38	1.78174e-37
LOC_Os01g64130.1	84.8006	-1.69889	0.276939	-6.13454	8.5405e-10	2.45046e-09
LOC_Os09g16160.1	4.27159	-5.31926	1.65091	-3.22203	0.00127287	0.00232587
LOC_Os03g31510.1	2219.02	-1.50457	0.069071	-21.7829	3.37058e-105	5.46444e-104
LOC_Os02g20700.1	23.9978	-3.86456	0.681736	-5.66871	1.43878e-08	3.86246e-08
LOC_Os05g08910.1	116.705	1.0527	0.242857	4.33467	1.45978e-05	3.1988e-05
LOC_Os06g40210.1	815.223	2.14395	0.108643	19.7339	1.1033e-86	1.50341e-85
LOC_Os05g05820.1	196.963	2.43908	0.218113	11.1826	4.95963e-29	2.76611e-28
LOC_Os11g36160.1	660.423	-4.0136	0.136723	-29.3556	2.024e-189	5.95643e-188
LOC_Os11g42240.1	3.42268	5.45741	1.74061	3.13534	0.00171652	0.00308793
LOC_Os03g58640.1	540.463	-1.63361	0.134137	-12.1787	4.03729e-34	2.5238e-33
LOC_Os01g56235.1	36.4866	1.78409	0.426898	4.17919	2.92544e-05	6.24588e-05
LOC_Os02g02310.1	16.5584	3.76482	0.786677	4.78572	1.70373e-06	3.99677e-06
LOC_Os07g01620.1	108.704	1.3258	0.241546	5.4888	4.04666e-08	1.05823e-07
LOC_Os10g35660.1	35.1186	-2.52262	0.470648	-5.35988	8.32791e-08	2.13955e-07
LOC_Os12g02200.1	7519.34	-2.39255	0.0442093	-54.1187	0	0
LOC_Os02g04460.1	8698.52	1.43672	0.0633126	22.6925	5.31683e-114	9.31039e-113
LOC_Os11g11770.1	414.722	-1.5628	0.132829	-11.7655	5.87924e-32	3.49838e-31
LOC_Os01g62945.1	42.0934	-1.46121	0.436141	-3.35032	0.000807194	0.0015094
LOC_Os04g47550.1	219.623	-1.06631	0.186742	-5.71009	1.12919e-08	3.04876e-08
LOC_Os11g17330.1	39.5974	2.42316	0.422008	5.74199	9.35705e-09	2.53681e-08
LOC_Os01g27700.1	15.2423	1.9621	0.643639	3.04846	0.0023002	0.00408373
LOC_Os01g41010.1	666.698	1.87521	0.101765	18.4269	7.99419e-76	9.63164e-75
LOC_Os02g49620.1	541.077	-1.48037	0.133076	-11.1242	9.56109e-29	5.29996e-28
LOC_Os09g13940.1	1012.1	-1.92182	0.0870297	-22.0823	4.67668e-108	7.83887e-107
LOC_Os06g45470.1	15.1402	4.353	0.886928	4.90795	9.20337e-07	2.19816e-06
LOC_Os06g01440.1	2904.89	2.86418	0.0657803	43.5416	0	0
LOC_Os01g65169.1	131.32	-4.52844	0.34548	-13.1077	2.97598e-39	2.06198e-38
LOC_Os05g20540.1	39.994	-3.78678	0.543385	-6.96886	3.1952e-12	1.03531e-11
LOC_Os01g04640.1	138.341	2.03496	0.226961	8.96611	3.07177e-19	1.29644e-18
LOC_Os07g31310.1	277.088	-1.94293	0.184822	-10.5125	7.5697e-26	3.87952e-25
LOC_Os01g60940.1	38.3611	2.29744	0.444706	5.1662	2.38901e-07	5.94416e-07
LOC_Os05g19670.1	139.421	1.52506	0.211831	7.19944	6.04585e-13	2.02147e-12
LOC_Os11g18570.1	3838.98	2.93592	0.0678632	43.2623	0	0
LOC_Os04g53150.1	34.1089	-2.21491	0.470812	-4.70445	2.5455e-06	5.8998e-06
LOC_Os06g38160.1	75.5674	6.23396	0.60586	10.2894	7.86327e-25	3.91539e-24
LOC_Os05g43374.1	704.91	-1.73445	0.10581	-16.3922	2.17454e-60	2.15414e-59
LOC_Os02g47420.1	482.38	1.72258	0.116265	14.8159	1.15606e-49	9.61719e-49
LOC_Os12g05270.1	5.20537	4.13399	1.49602	2.76331	0.00572177	0.00969551
LOC_Os01g47930.1	4.22091	-5.30379	1.63206	-3.24975	0.00115505	0.0021209
LOC_Os07g22730.1	144.106	5.14521	0.336035	15.3115	6.40429e-53	5.6178e-52
LOC_Os06g48250.1	932.994	1.12933	0.104307	10.827	2.56425e-27	1.36481e-26
LOC_Os02g12560.1	24.9302	2.38252	0.614849	3.87497	0.000106639	0.000217372
LOC_Os01g03310.1	30184.1	4.12067	0.0380582	108.273	0	0
LOC_Os01g16340.1	316.7	-1.2676	0.148449	-8.53896	1.35431e-17	5.39676e-17
LOC_Os09g32360.1	70.1709	-9.35791	1.21041	-7.73121	1.06528e-14	3.83667e-14
LOC_Os03g13450.1	175.558	1.58118	0.213521	7.40526	1.30899e-13	4.50987e-13
LOC_Os12g03899.1	1426.28	2.66875	0.079342	33.636	4.99593e-248	2.00927e-246
LOC_Os01g27390.1	50.3791	-1.14697	0.373373	-3.07192	0.0021269	0.00378846
LOC_Os05g10830.1	154.692	2.35169	0.218192	10.7781	4.36897e-27	2.31444e-26
LOC_Os08g25624.1	629.627	-1.03822	0.101892	-10.1895	2.20972e-24	1.08478e-23
LOC_Os10g42410.1	5489.6	1.66255	0.052046	31.9439	6.56465e-224	2.32509e-222
LOC_Os05g05510.1	21.6048	-2.39674	0.612501	-3.91304	9.1142e-05	0.000187054
LOC_Os06g10440.1	2977.3	-1.66626	0.0562527	-29.621	8.02102e-193	2.40315e-191
LOC_Os10g40830.1	1969.63	1.40926	0.0855519	16.4725	5.7805e-61	5.76068e-60
LOC_Os11g40970.1	124.874	5.16186	0.363445	14.2026	8.82707e-46	6.89367e-45
LOC_Os07g46060.1	782.472	-1.04995	0.0990206	-10.6034	2.87487e-26	1.48745e-25
LOC_Os01g03980.1	2252.2	-3.07679	0.0777942	-39.5504	0	0
LOC_Os02g10520.1	169.598	1.35821	0.200995	6.75742	1.40474e-11	4.41811e-11
LOC_Os04g33110.1	2408.86	1.96935	0.0704169	27.967	4.09044e-172	1.08487e-170
LOC_Os03g17370.1	46.6802	-1.8801	0.415257	-4.52756	5.96693e-06	1.34731e-05
LOC_Os03g57460.1	2266.2	2.24665	0.0717999	31.2905	6.29136e-215	2.13702e-213
LOC_Os06g41550.1	66.1806	-1.10781	0.343857	-3.22171	0.00127428	0.00232831
LOC_Os09g23620.1	103.846	3.97108	0.310424	12.7924	1.80757e-37	1.21047e-36
LOC_Os12g08280.1	1125.59	1.43029	0.0828874	17.2558	1.01202e-66	1.08403e-65
LOC_Os12g08220.1	715.296	1.387	0.105051	13.2031	8.41453e-40	5.90273e-39
LOC_Os06g37300.1	167.601	4.83503	0.301625	16.0299	7.89651e-58	7.51608e-57
LOC_Os05g50100.1	1036.95	4.44489	0.114971	38.6609	0	0
LOC_Os07g20310.1	57.0175	-1.71505	0.375393	-4.56868	4.90813e-06	1.11476e-05
LOC_Os08g09200.1	12297.5	-1.33649	0.0443233	-30.1532	9.7517e-200	3.01128e-198
LOC_Os04g49590.1	94.4333	-1.40315	0.263065	-5.33385	9.61505e-08	2.45964e-07
LOC_Os07g46570.1	1306.91	1.95102	0.0964939	20.2191	6.64493e-91	9.43781e-90
LOC_Os06g43900.1	2983.2	1.77459	0.0632097	28.0747	1.99559e-173	5.30269e-172
LOC_Os04g35310.1	19.2896	2.9203	0.76693	3.80778	0.000140219	0.000282653
LOC_Os07g46720.1	102.258	-1.52995	0.277256	-5.51819	3.42508e-08	8.99352e-08
LOC_Os03g41438.1	984.362	2.60539	0.100851	25.8341	3.66769e-147	8.33225e-146
LOC_Os05g34070.1	17020.2	-1.35365	0.0383998	-35.2516	3.24525e-272	1.42958e-270
LOC_Os12g07300.1	417.945	-1.48609	0.144672	-10.2722	9.40826e-25	4.67067e-24
LOC_Os01g71970.1	4295.09	-1.21565	0.0594096	-20.4621	4.68648e-93	6.77221e-92
LOC_Os01g45140.1	39.6428	4.25184	0.538957	7.88902	3.04565e-15	1.11529e-14
LOC_Os05g50180.1	66.5274	1.03418	0.36363	2.84404	0.00445459	0.0076471
LOC_Os12g32240.1	6382.72	-2.16201	0.0456279	-47.3835	0	0
LOC_Os11g02520.1	1141.09	4.49776	0.114923	39.137	0	0
LOC_Os06g12730.1	72.0456	-1.28218	0.323382	-3.96492	7.34217e-05	0.000151803
LOC_Os04g59160.1	14.731	2.69555	0.743162	3.62714	0.000286583	0.000559802
LOC_Os10g04490.1	34.0515	1.68357	0.460624	3.65499	0.000257197	0.000505201
LOC_Os03g53860.1	29209.5	-1.23128	0.0447536	-27.5123	1.24986e-166	3.2239e-165
LOC_Os11g15720.1	13.1263	-2.52069	0.767072	-3.28612	0.00101578	0.00187826
LOC_Os01g13690.1	27036.3	4.02908	0.0512038	78.6871	0	0
LOC_Os11g09350.1	449.055	1.26079	0.12676	9.94628	2.61786e-23	1.24819e-22
LOC_Os03g32090.1	572.508	-1.36059	0.123244	-11.0398	2.45472e-28	1.34615e-27
LOC_Os07g11490.1	940.036	-1.57775	0.0893978	-17.6487	1.04176e-69	1.1545e-68
LOC_Os04g11790.1	85.4754	-1.23737	0.280521	-4.41098	1.02905e-05	2.27974e-05
LOC_Os06g20150.1	304.4	2.11836	0.16382	12.9311	3.00546e-38	2.03979e-37
LOC_Os05g50450.1	64.5372	-2.18192	0.336735	-6.47963	9.19482e-11	2.77043e-10
LOC_Os04g06590.1	863.72	-5.73998	0.179453	-31.986	1.70509e-224	6.06963e-223
LOC_Os01g42620.1	400.982	-1.40958	0.13498	-10.4429	1.57892e-25	8.01917e-25
LOC_Os01g34790.1	248.256	1.79691	0.161422	11.1317	8.7896e-29	4.87806e-28
LOC_Os01g56690.1	226.188	3.19525	0.212436	15.041	3.95706e-51	3.36739e-50
LOC_Os03g29920.1	789.197	1.58783	0.092895	17.0928	1.6797e-65	1.77362e-64
LOC_Os04g39380.1	64.1429	1.79307	0.365071	4.91156	9.03555e-07	2.15936e-06
LOC_Os05g03750.1	1249.11	-1.30279	0.0865958	-15.0445	3.75253e-51	3.1943e-50
LOC_Os07g40690.1	722.16	1.41779	0.113856	12.4524	1.35682e-35	8.75152e-35
LOC_Os01g08864.1	74.5493	-1.19824	0.285862	-4.19167	2.76906e-05	5.92547e-05
LOC_Os01g64410.1	37.8058	1.913	0.403716	4.73847	2.15335e-06	5.01482e-06
LOC_Os09g29080.1	232.082	-1.54098	0.171072	-9.00775	2.10318e-19	8.93266e-19
LOC_Os03g14840.1	49.1399	2.5194	0.486625	5.17729	2.25138e-07	5.61113e-07
LOC_Os01g67550.1	428.472	-3.98744	0.17815	-22.3824	5.83525e-111	1.00313e-109
LOC_Os02g45160.1	192.152	-4.02239	0.270494	-14.8705	5.12095e-50	4.28794e-49
LOC_Os12g04650.1	415.937	-1.20532	0.134919	-8.93365	4.12192e-19	1.73317e-18
LOC_Os01g67320.1	2880.25	1.44641	0.0593917	24.3537	5.30085e-131	1.07593e-129
LOC_Os08g02230.1	6973.32	1.21351	0.0528766	22.9498	1.47892e-116	2.64563e-115
LOC_Os01g02900.1	965.405	3.5452	0.107802	32.8862	3.45797e-237	1.31389e-235
LOC_Os07g42650.1	230.837	-2.30938	0.1935	-11.9347	7.79993e-33	4.74236e-32
LOC_Os11g30370.1	170.282	-1.18296	0.21234	-5.57107	2.53181e-08	6.7004e-08
LOC_Os12g08670.1	331.958	-1.22106	0.141578	-8.62469	6.42683e-18	2.59438e-17
LOC_Os02g45830.1	50.2889	-2.03919	0.383473	-5.3177	1.05088e-07	2.68073e-07
LOC_Os05g49420.1	3069.22	-1.0129	0.0615458	-16.4577	7.38879e-61	7.35306e-60
LOC_Os06g36680.1	67.1615	-1.2105	0.345782	-3.50075	0.000463959	0.000887889
LOC_Os05g41160.1	132.07	1.61002	0.24185	6.65708	2.79325e-11	8.67388e-11
LOC_Os02g33550.1	2964.29	1.84382	0.0554485	33.2528	1.8594e-242	7.30111e-241
LOC_Os11g41410.1	80.1638	1.28334	0.314542	4.08002	4.50323e-05	9.47812e-05
LOC_Os08g13570.1	822.526	2.06514	0.0933814	22.1151	2.2605e-108	3.80479e-107
LOC_Os05g03160.1	114.785	-1.78484	0.242702	-7.35402	1.92336e-13	6.57198e-13
LOC_Os03g52410.1	167.77	5.03442	0.31718	15.8725	9.83185e-57	9.16935e-56
LOC_Os08g15450.1	26.594	-3.13073	0.584228	-5.35875	8.3798e-08	2.15224e-07
LOC_Os06g45580.1	123.379	-1.0523	0.238027	-4.42092	9.82813e-06	2.1816e-05
LOC_Os03g16080.1	573.234	-1.76065	0.125849	-13.9902	1.78899e-44	1.36464e-43
LOC_Os01g48680.1	1350.3	1.61215	0.0750608	21.478	2.50161e-102	3.94011e-101
LOC_Os03g55540.1	14328.8	2.88033	0.0537867	53.551	0	0
LOC_Os03g46860.1	9.36463	3.33135	0.956687	3.48217	0.000497369	0.00094893
LOC_Os06g22150.1	3.52417	5.49381	1.71918	3.1956	0.00139542	0.00253715
LOC_Os09g10690.1	1576.73	1.54881	0.090153	17.1798	3.76517e-66	4.01177e-65
LOC_Os07g46680.1	36.5412	-4.16239	0.589909	-7.05599	1.71378e-12	5.61689e-12
LOC_Os03g61160.1	6202.64	-8.55587	0.164668	-51.9583	0	0
LOC_Os02g15930.1	969.441	-6.02083	0.185612	-32.4376	8.09169e-231	2.96657e-229
LOC_Os09g29830.1	161.647	-1.02632	0.209528	-4.89826	9.66897e-07	2.30526e-06
LOC_Os10g38489.1	765.348	-3.10971	0.123141	-25.2533	1.04136e-140	2.28119e-139
LOC_Os02g26260.1	16.3352	-4.74815	0.999846	-4.74888	2.04543e-06	4.7694e-06
LOC_Os11g31430.1	125.399	2.24113	0.235271	9.52574	1.63869e-21	7.44073e-21
LOC_Os11g42040.1	1474.72	-1.25782	0.0753506	-16.693	1.4747e-62	1.49932e-61
LOC_Os08g26720.1	15.9324	7.67233	1.3541	5.66602	1.46153e-08	3.92166e-08
LOC_Os10g42299.1	17006.4	3.14923	0.046719	67.4079	0	0
LOC_Os06g16330.1	853.19	1.40837	0.09395	14.9907	8.44887e-51	7.15527e-50
LOC_Os11g42390.1	7.32491	3.58274	1.20962	2.96187	0.00305777	0.00535153
LOC_Os07g44970.1	3279.43	-1.06172	0.0595316	-17.8346	3.80684e-71	4.31549e-70
LOC_Os02g33240.1	163.151	-2.44338	0.221001	-11.056	2.05116e-28	1.12682e-27
LOC_Os01g12820.1	89.0638	-3.39769	0.335002	-10.1423	3.58498e-24	1.75015e-23
LOC_Os04g57720.1	2497.26	2.74608	0.0615807	44.5932	0	0
LOC_Os09g04360.1	3.40515	-4.99273	1.77237	-2.81697	0.00484784	0.00828837
LOC_Os12g02720.1	239.887	-1.40913	0.179635	-7.84443	4.34919e-15	1.58443e-14
LOC_Os09g29560.1	22.3385	3.89067	0.717623	5.42161	5.9064e-08	1.53121e-07
LOC_Os11g01620.1	94.0447	3.81983	0.319682	11.9488	6.58404e-33	4.01088e-32
LOC_Os05g28830.1	328.043	3.87743	0.18974	20.4356	8.07656e-93	1.16472e-91
LOC_Os08g09010.1	865.933	-3.88334	0.124719	-31.1366	7.69804e-213	2.58987e-211
LOC_Os07g41200.1	2025.44	-1.28222	0.0659042	-19.4558	2.60433e-84	3.45361e-83
LOC_Os11g42170.1	95.253	1.42368	0.285688	4.98333	6.24993e-07	1.51067e-06
LOC_Os05g30140.1	1263.15	-1.17314	0.0760995	-15.4159	1.2792e-53	1.13625e-52
LOC_Os03g13976.1	116.138	-1.91045	0.257781	-7.41112	1.25234e-13	4.31892e-13
LOC_Os04g35690.1	16.0894	2.15418	0.725302	2.97004	0.00297758	0.00521895
LOC_Os03g28940.1	8364.84	1.32599	0.0398128	33.3056	3.1998e-243	1.25994e-241
LOC_Os03g60580.1	707.944	1.5211	0.109651	13.8721	9.34561e-44	7.05815e-43
LOC_Os08g01510.1	248.74	1.65999	0.16579	10.0126	1.34176e-23	6.44104e-23
LOC_Os05g43770.1	367.988	-2.39109	0.147478	-16.2131	4.07193e-59	3.95316e-58
LOC_Os09g26960.1	13250	1.89508	0.0465613	40.7008	0	0
LOC_Os03g18140.1	4001.75	1.06833	0.0547076	19.5281	6.3384e-85	8.4611e-84
LOC_Os09g30010.1	35.5155	1.4834	0.449029	3.30357	0.000954638	0.00177043
LOC_Os05g50560.1	527.475	1.25911	0.115486	10.9027	1.11932e-27	6.012e-27
LOC_Os11g37210.1	79.0652	4.23976	0.387448	10.9428	7.1965e-28	3.88903e-27
LOC_Os01g20720.1	25.4688	-2.28303	0.571183	-3.99701	6.41466e-05	0.000133212
LOC_Os03g03910.1	74695.3	1.0049	0.0384936	26.1058	3.13676e-150	7.33289e-149
LOC_Os01g08510.1	1469.45	1.64628	0.0902098	18.2494	2.09077e-74	2.47772e-73
LOC_Os04g55150.1	17985.5	1.77472	0.0493625	35.9529	4.55849e-283	2.11726e-281
LOC_Os06g12560.1	143.479	1.90777	0.22391	8.52024	1.59218e-17	6.33032e-17
LOC_Os07g26750.1	115.344	-1.36243	0.238294	-5.71745	1.08136e-08	2.92243e-08
LOC_Os06g50930.1	4391.59	-3.56868	0.0639395	-55.8133	0	0
LOC_Os08g29760.1	332.096	1.63323	0.153754	10.6223	2.34615e-26	1.21702e-25
LOC_Os10g32690.1	50.8341	-1.80723	0.375537	-4.81239	1.49133e-06	3.51342e-06
LOC_Os11g39030.1	100.292	-1.98945	0.272259	-7.30718	2.72807e-13	9.26323e-13
LOC_Os01g11860.1	226.862	4.52088	0.237237	19.0564	5.81755e-81	7.40805e-80
LOC_Os06g15370.1	7113.98	-1.44348	0.0483984	-29.825	1.85417e-195	5.62697e-194
LOC_Os03g24910.1	69.5938	1.24334	0.303242	4.10014	4.12893e-05	8.71766e-05
LOC_Os02g44975.1	105.462	-2.51379	0.292099	-8.60593	7.56985e-18	3.04707e-17
LOC_Os06g42660.1	203.404	2.02838	0.219676	9.2335	2.61923e-20	1.14416e-19
LOC_Os01g15250.1	26.6518	1.50893	0.484045	3.11732	0.00182502	0.00327286
LOC_Os10g28640.1	65.975	-1.90374	0.360088	-5.28686	1.24434e-07	3.15567e-07
LOC_Os05g09724.1	746.778	4.59284	0.283733	16.1872	6.21046e-59	6.01069e-58
LOC_Os03g11700.1	16.9609	-7.3097	1.30271	-5.61115	2.00985e-08	5.35017e-08
LOC_Os01g59110.1	417.361	-1.66722	0.134485	-12.3971	2.70965e-35	1.73031e-34
LOC_Os06g14350.1	14.6547	2.68158	0.734703	3.64988	0.000262367	0.000514603
LOC_Os05g37350.1	462.643	-2.7654	0.140555	-19.6749	3.53876e-86	4.78734e-85
LOC_Os03g63680.1	419.076	-1.06162	0.128323	-8.27308	1.3054e-16	5.01954e-16
LOC_Os02g04660.1	565.058	-1.45791	0.114085	-12.7791	2.14602e-37	1.43405e-36
LOC_Os11g15570.1	252.075	-1.31395	0.1697	-7.74276	9.72779e-15	3.508e-14
LOC_Os09g25050.1	91.7335	-3.33756	0.33975	-9.8236	8.9106e-23	4.19114e-22
LOC_Os07g05190.1	261.334	1.39549	0.175891	7.93388	2.12405e-15	7.82687e-15
LOC_Os02g10380.1	318.168	-1.07356	0.160047	-6.70781	1.97561e-11	6.17201e-11
LOC_Os02g46140.1	121.931	1.0909	0.242966	4.48995	7.12406e-06	1.59809e-05
LOC_Os05g48070.1	662.748	-1.23418	0.107717	-11.4576	2.1538e-30	1.23595e-29
LOC_Os03g53650.1	1076.65	1.12272	0.0790985	14.194	9.98651e-46	7.78837e-45
LOC_Os05g12460.1	20.4219	-1.71313	0.579371	-2.95687	0.00310779	0.00543401
LOC_Os03g20720.1	673.171	1.17585	0.107112	10.9778	4.8872e-28	2.65277e-27
LOC_Os11g21804.1	479.458	3.19097	0.139601	22.8578	1.22126e-115	2.16683e-114
LOC_Os03g10050.1	396.216	3.51025	0.16029	21.8994	2.6346e-106	4.32851e-105
LOC_Os05g25040.1	7.76863	-6.18332	1.43456	-4.31024	1.63074e-05	3.55792e-05
LOC_Os05g38130.1	156.22	-1.35525	0.219368	-6.178	6.49184e-10	1.87199e-09
LOC_Os10g38740.1	1828.85	1.25165	0.0746926	16.7573	5.00449e-63	5.1306e-62
LOC_Os03g60340.1	5297.6	2.69903	0.0603626	44.7136	0	0
LOC_Os12g07580.1	677.21	3.73351	0.125717	29.6977	8.22791e-194	2.47039e-192
LOC_Os11g07830.1	294.344	3.97738	0.194748	20.4232	1.04063e-92	1.49839e-91
LOC_Os01g58690.1	114.944	-1.16465	0.256595	-4.53889	5.65515e-06	1.27927e-05
LOC_Os02g38490.1	174.867	-3.29773	0.262663	-12.555	3.73225e-36	2.43291e-35
LOC_Os03g14669.1	6599.26	1.62246	0.0467222	34.7257	3.22121e-264	1.38018e-262
LOC_Os03g22120.1	4455.76	-2.27689	0.0514217	-44.2788	0	0
LOC_Os11g19250.1	1042.06	-1.13247	0.0989806	-11.4413	2.59827e-30	1.48949e-29
LOC_Os12g12514.1	109.741	2.94184	0.280769	10.4778	1.09261e-25	5.57637e-25
LOC_Os08g30930.1	827.051	1.08885	0.0903053	12.0574	1.77262e-33	1.09475e-32
LOC_Os06g02744.1	260.447	2.5347	0.195698	12.9521	2.28755e-38	1.55743e-37
LOC_Os11g24500.1	449.968	-1.76148	0.134421	-13.1042	3.11405e-39	2.15711e-38
LOC_Os02g10000.1	19.8947	5.09243	0.883017	5.76708	8.06557e-09	2.19322e-08
LOC_Os02g02230.1	18.5332	2.64402	0.67643	3.90878	9.27628e-05	0.000190201
LOC_Os09g17610.1	365.748	1.05392	0.133185	7.91321	2.50835e-15	9.21285e-15
LOC_Os06g28144.1	841.954	-1.4436	0.0949657	-15.2013	3.46519e-52	3.00228e-51
LOC_Os06g07080.1	10296.2	-1.41633	0.0506608	-27.9571	5.40211e-172	1.43141e-170
LOC_Os09g36130.1	927.003	1.81039	0.0892309	20.2888	1.61326e-91	2.30175e-90
LOC_Os06g43140.1	1942.99	1.84224	0.0786831	23.4134	3.11937e-121	5.82413e-120
LOC_Os12g19381.1	168738	2.01389	0.0301395	66.819	0	0
LOC_Os04g31120.1	8042.49	-1.25739	0.0420056	-29.934	7.11066e-197	2.1743e-195
LOC_Os06g43620.1	2755.57	1.40759	0.0692674	20.321	8.37861e-92	1.19725e-90
LOC_Os09g07154.1	611.692	-3.77669	0.146363	-25.8036	8.07184e-147	1.83081e-145
LOC_Os04g43400.1	505.012	1.93668	0.12267	15.7877	3.78122e-56	3.49521e-55
LOC_Os02g54110.1	878.151	-1.35865	0.0915197	-14.8455	7.4436e-50	6.21432e-49
LOC_Os02g37140.1	353.553	-1.72736	0.150051	-11.5118	1.15054e-30	6.64967e-30
LOC_Os02g36600.1	25.5474	1.58637	0.511132	3.10364	0.00191153	0.0034204
LOC_Os03g64330.1	9.20113	-2.77589	0.976589	-2.84244	0.004477	0.00768462
LOC_Os07g19130.1	144.77	4.08343	0.267995	15.237	2.00934e-52	1.74898e-51
LOC_Os09g37940.1	7.67659	-6.16515	1.44886	-4.25518	2.0888e-05	4.51399e-05
LOC_Os01g47760.1	2897.84	1.12166	0.0535224	20.9568	1.62731e-97	2.45999e-96
LOC_Os04g46970.1	691.923	1.96206	0.116	16.9143	3.52985e-64	3.66681e-63
LOC_Os01g66990.1	36.5482	4.79273	0.611999	7.83127	4.82949e-15	1.75733e-14
LOC_Os01g02150.1	2688.59	1.2636	0.0669965	18.8607	2.40197e-79	3.01106e-78
LOC_Os06g05960.1	21.0612	-3.2981	0.732043	-4.50534	6.62668e-06	1.49044e-05
LOC_Os06g36390.1	707.392	-2.01559	0.10668	-18.8937	1.28401e-79	1.6132e-78
LOC_Os03g14040.1	2234.75	1.14066	0.06437	17.7203	2.92249e-70	3.2696e-69
LOC_Os07g41180.1	112.744	-2.72428	0.28926	-9.41809	4.59351e-21	2.05498e-20
LOC_Os09g02300.1	58.1254	-1.32074	0.336737	-3.92218	8.77515e-05	0.000180319
LOC_Os02g35610.1	3173.19	1.02656	0.0606746	16.9192	3.2496e-64	3.37693e-63
LOC_Os05g49820.1	46.9409	3.81646	0.452485	8.43444	3.32799e-17	1.30568e-16
LOC_Os02g42585.1	436.57	1.1242	0.123348	9.11403	7.93798e-20	3.41933e-19
LOC_Os02g14090.1	995.615	-1.00953	0.0943335	-10.7017	9.98768e-27	5.2407e-26
LOC_Os12g42420.1	3510.39	-1.14743	0.0505596	-22.6946	5.06099e-114	8.86791e-113
LOC_Os03g17164.1	66.1148	1.48834	0.310093	4.79964	1.58949e-06	3.73532e-06
LOC_Os01g15770.1	296.524	1.79898	0.150046	11.9895	4.03424e-33	2.46665e-32
LOC_Os07g27810.1	1586.6	2.71649	0.0812525	33.4328	4.58241e-245	1.82992e-243
LOC_Os10g33780.1	1141.72	-1.01174	0.0931378	-10.8629	1.73198e-27	9.24978e-27
LOC_Os11g14390.1	46.7467	2.32163	0.388372	5.97785	2.26099e-09	6.34143e-09
LOC_Os03g06520.1	5192.15	1.45864	0.0583073	25.0164	4.05612e-138	8.71602e-137
LOC_Os07g22580.1	58.4393	4.29594	0.440624	9.74967	1.85077e-22	8.62885e-22
LOC_Os06g46590.1	595.418	-1.12653	0.109381	-10.2992	7.10611e-25	3.54212e-24
LOC_Os04g52630.1	161.328	1.26722	0.191883	6.60411	3.99919e-11	1.22901e-10
LOC_Os02g30200.1	78.5738	-4.0072	0.408276	-9.81491	9.71264e-23	4.56229e-22
LOC_Os06g02780.1	7260.1	2.66376	0.0631377	42.1897	0	0
LOC_Os05g39690.1	712.722	-1.2779	0.108682	-11.7582	6.40662e-32	3.80577e-31
LOC_Os06g18150.1	78.8382	-3.46315	0.356186	-9.72286	2.4091e-22	1.11839e-21
LOC_Os12g06464.1	201.144	-1.20556	0.18739	-6.43342	1.24764e-10	3.73245e-10
LOC_Os12g12664.1	197.908	-1.07673	0.18016	-5.97654	2.27926e-09	6.39204e-09
LOC_Os05g26940.1	16.0956	2.21429	0.688205	3.21749	0.00129317	0.00236068
LOC_Os10g38040.1	424.185	1.07663	0.120681	8.9213	4.60839e-19	1.93311e-18
LOC_Os03g37411.1	512.302	4.20421	0.318565	13.1973	9.09016e-40	6.37034e-39
LOC_Os01g57570.1	7184.07	2.08298	0.0425096	49.0002	0	0
LOC_Os07g46730.1	1059.89	-1.14992	0.0896882	-12.8213	1.24569e-37	8.36382e-37
LOC_Os02g03030.1	26.0546	2.59858	0.589647	4.40702	1.04803e-05	2.32034e-05
LOC_Os04g41620.1	4431.69	1.94056	0.0599594	32.3645	8.66814e-230	3.15737e-228
LOC_Os04g39180.1	33.6366	-2.0295	0.480742	-4.22159	2.4258e-05	5.21548e-05
LOC_Os12g25130.1	13.0588	2.46811	0.771815	3.1978	0.0013848	0.00251898
LOC_Os03g24560.1	116.059	2.94357	0.280733	10.4853	1.00927e-25	5.15572e-25
LOC_Os03g15720.1	1008.67	1.55529	0.0940797	16.5317	2.17072e-61	2.1779e-60
LOC_Os03g50420.1	19.787	5.50826	0.976691	5.63972	1.70329e-08	4.55217e-08
LOC_Os09g25000.1	555.036	1.05516	0.120523	8.75491	2.04269e-18	8.37909e-18
LOC_Os12g43630.1	5215.61	-1.33604	0.0454274	-29.4104	4.04473e-190	1.19783e-188
LOC_Os06g18820.1	69.7505	1.8171	0.321683	5.64873	1.6164e-08	4.32446e-08
LOC_Os05g48360.1	2132.92	1.75415	0.0693321	25.3007	3.1352e-141	6.89475e-140
LOC_Os10g02880.1	79.4358	6.0782	1.61295	3.76837	0.000164314	0.000329364
LOC_Os04g53230.1	6520.92	2.63811	0.0453514	58.1704	0	0
LOC_Os06g46350.1	117.444	1.08884	0.248283	4.3855	1.1572e-05	2.5538e-05
LOC_Os07g18710.1	173.615	-1.91369	0.210088	-9.109	8.31447e-20	3.57714e-19
LOC_Os12g43870.1	208.729	2.86322	0.213483	13.4119	5.14708e-41	3.68117e-40
LOC_Os02g51840.1	420.762	-1.08378	0.134302	-8.06971	7.04677e-16	2.64188e-15
LOC_Os09g28000.1	4379.73	1.05652	0.0482264	21.9075	2.2011e-106	3.62051e-105
LOC_Os01g18210.1	839.344	1.4964	0.0934378	16.0149	1.00539e-57	9.55016e-57
LOC_Os03g45850.1	49.4855	4.20601	0.474316	8.86753	7.47884e-19	3.11541e-18
LOC_Os06g45820.1	31062	-1.08385	0.0313924	-34.5259	3.27831e-261	1.38569e-259
LOC_Os12g24330.1	10.8481	-3.68349	1.01203	-3.6397	0.000272951	0.000534322
LOC_Os06g41940.1	27.3949	2.39993	0.604043	3.97311	7.09406e-05	0.000146866
LOC_Os10g39450.1	1167.28	1.01514	0.0934621	10.8616	1.75721e-27	9.381e-27
LOC_Os01g36390.1	118.109	2.8092	0.264439	10.6233	2.32271e-26	1.20531e-25
LOC_Os05g19390.1	812.953	-1.13648	0.104027	-10.9249	8.76675e-28	4.72312e-27
LOC_Os08g10020.1	133141	1.96972	0.0374083	52.6546	0	0
LOC_Os07g30950.1	632.918	2.05666	0.108712	18.9184	8.04366e-80	1.01375e-78
LOC_Os07g12720.1	129.829	1.76934	0.227853	7.76526	8.14757e-15	2.94493e-14
LOC_Os09g23820.1	843.422	4.72729	0.132205	35.7572	5.10728e-280	2.34511e-278
LOC_Os01g54424.1	46.3195	-1.03775	0.364631	-2.84602	0.00442689	0.00760371
LOC_Os05g34325.1	8.98903	4.92875	1.29815	3.79675	0.000146606	0.000295044
LOC_Os06g02210.1	439.688	1.50295	0.13247	11.3456	7.79609e-30	4.42511e-29
LOC_Os03g24880.1	556.212	-1.93741	0.122071	-15.8712	1.00232e-56	9.34167e-56
LOC_Os09g29404.1	1163.25	1.71788	0.0855177	20.088	9.40294e-90	1.32218e-88
LOC_Os02g37910.1	106.752	-1.11984	0.255957	-4.37509	1.21381e-05	2.67498e-05
LOC_Os03g20440.1	443.739	-1.7168	0.143985	-11.9234	8.93891e-33	5.42784e-32
LOC_Os10g11022.1	116.065	2.30082	0.291983	7.87999	3.2742e-15	1.19711e-14
LOC_Os05g48422.1	1443.37	-1.49372	0.0947658	-15.7622	5.65964e-56	5.21105e-55
LOC_Os11g10520.1	236.859	2.64779	0.194977	13.58	5.26008e-42	3.82802e-41
LOC_Os04g35510.1	323.826	-1.05562	0.138214	-7.63759	2.21327e-14	7.85679e-14
LOC_Os01g68050.1	634.552	3.20859	0.117213	27.374	5.58828e-165	1.43098e-163
LOC_Os04g54020.1	41.1289	2.95983	0.440082	6.72563	1.74836e-11	5.47136e-11
LOC_Os03g63480.1	13754.5	1.4517	0.0370793	39.1513	0	0
LOC_Os02g08100.1	20364	4.36314	0.0528061	82.6258	0	0
LOC_Os05g45180.1	512.861	2.7982	0.126684	22.0881	4.11397e-108	6.89976e-107
LOC_Os01g37630.1	383.132	1.23047	0.141029	8.72495	2.663e-18	1.08903e-17
LOC_Os10g37180.1	7384.88	3.06459	0.0497563	61.5919	0	0
LOC_Os01g06560.1	1497.21	-5.89238	0.14801	-39.8108	0	0
LOC_Os04g47010.1	38.133	-1.72784	0.468453	-3.68838	0.000225685	0.000445819
LOC_Os02g53680.1	681.701	-1.06772	0.109514	-9.7496	1.85205e-22	8.63342e-22
LOC_Os12g03470.1	6082.35	-1.71697	0.0448665	-38.2684	0	0
LOC_Os02g52180.1	110.069	3.92668	0.311368	12.611	1.83579e-36	1.2028e-35
LOC_Os10g01570.1	137.739	3.6401	0.288086	12.6355	1.34547e-36	8.84421e-36
LOC_Os05g48160.1	2003.57	1.53249	0.0699513	21.9079	2.18362e-106	3.59386e-105
LOC_Os06g06430.1	12.1808	-3.91197	0.997444	-3.92199	8.78201e-05	0.000180447
LOC_Os01g46600.1	81.5261	-1.94228	0.302878	-6.41276	1.42908e-10	4.25765e-10
LOC_Os12g13910.1	337.251	1.0559	0.139888	7.54815	4.41498e-14	1.54893e-13
LOC_Os03g17950.1	433.407	-1.16026	0.124217	-9.34059	9.5799e-21	4.23664e-20
LOC_Os05g48390.1	2615.26	1.45705	0.0710423	20.5096	1.76663e-93	2.55943e-92
LOC_Os06g33549.1	1420.8	-1.84165	0.0822652	-22.3867	5.30183e-111	9.11986e-110
LOC_Os06g45620.1	218.342	-2.11479	0.201421	-10.4994	8.69594e-26	4.45187e-25
LOC_Os04g31000.1	689.096	-1.35443	0.101099	-13.3971	6.28921e-41	4.48777e-40
LOC_Os11g03680.1	140.907	-1.42698	0.219809	-6.49191	8.47541e-11	2.5586e-10
LOC_Os01g47290.1	657.721	-7.47625	0.344393	-21.7085	1.70541e-104	2.73807e-103
LOC_Os02g05810.1	694.376	-1.73882	0.111833	-15.5483	1.63385e-54	1.47449e-53
LOC_Os03g08920.1	51.2474	1.64222	0.34169	4.80616	1.53855e-06	3.61951e-06
LOC_Os07g11440.1	10.5355	7.07759	1.43451	4.9338	8.06461e-07	1.93585e-06
LOC_Os01g72680.1	7.92854	3.71581	1.11291	3.33883	0.000841316	0.00156998
LOC_Os01g59120.1	182.031	2.68839	0.20706	12.9837	1.51476e-38	1.03479e-37
LOC_Os08g30014.1	39.4875	-2.02303	0.442405	-4.57281	4.81225e-06	1.09377e-05
LOC_Os08g34020.1	451.659	-1.33376	0.136949	-9.73904	2.05481e-22	9.56277e-22
LOC_Os03g14610.1	512.371	1.98194	0.116861	16.9598	1.62808e-64	1.69938e-63
LOC_Os03g48060.1	1072.08	1.43942	0.095438	15.0823	2.118e-51	1.81277e-50
LOC_Os12g33830.1	29.7736	-1.83876	0.484003	-3.79907	0.000145238	0.000292395
LOC_Os02g10100.1	14.7613	-2.42711	0.731743	-3.31689	0.000910243	0.00169144
LOC_Os07g48340.1	2249.74	2.02663	0.06965	29.0974	3.87583e-186	1.11161e-184
LOC_Os08g36040.1	857.807	5.32193	0.148988	35.7206	1.89389e-279	8.66791e-278
LOC_Os11g05552.1	2123.26	1.00837	0.0631296	15.973	1.97005e-57	1.86256e-56
LOC_Os01g16310.1	1255.29	-1.70238	0.0879753	-19.3507	2.01015e-83	2.63469e-82
LOC_Os02g09940.1	2896.91	3.18339	0.0641747	49.6051	0	0
LOC_Os08g04770.1	21.6286	3.83179	0.684853	5.59505	2.20564e-08	5.85863e-08
LOC_Os05g02400.1	245.872	-1.2934	0.177723	-7.27758	3.3986e-13	1.14792e-12
LOC_Os12g06560.1	72.7669	-4.41099	0.449903	-9.80431	1.07877e-22	5.05885e-22
LOC_Os12g33150.1	4783.17	7.95141	0.135708	58.5922	0	0
LOC_Os11g47930.1	385.789	-1.11597	0.160157	-6.96799	3.21501e-12	1.04149e-11
LOC_Os01g63854.1	1194.09	1.04148	0.0934894	11.1401	8.00159e-29	4.44597e-28
LOC_Os09g36740.1	146.556	2.93901	0.2557	11.4939	1.41495e-30	8.15781e-30
LOC_Os04g57020.1	2290.15	-1.00291	0.0622274	-16.1169	1.942e-58	1.86354e-57
LOC_Os01g68589.1	504.99	2.60423	0.130915	19.8925	4.72823e-88	6.55052e-87
LOC_Os07g33720.1	44.1087	-1.33955	0.381625	-3.51012	0.000447907	0.000857986
LOC_Os01g53090.1	6188.89	2.00282	0.0553732	36.1695	1.83798e-286	8.65079e-285
LOC_Os08g08990.1	20.7591	-2.48239	0.640982	-3.8728	0.000107593	0.000219254
LOC_Os04g43680.1	2831.01	2.73694	0.0680014	40.2483	0	0
LOC_Os04g49580.1	633.899	-1.27002	0.10575	-12.0096	3.16353e-33	1.9427e-32
LOC_Os06g27670.1	155.975	-3.217	0.273409	-11.7663	5.82498e-32	3.46683e-31
LOC_Os11g26340.1	259.311	1.9466	0.171092	11.3775	5.41235e-30	3.08139e-29
LOC_Os01g62890.1	230.723	1.22953	0.162145	7.58289	3.37937e-14	1.19153e-13
LOC_Os04g41510.1	1677.95	-1.65647	0.0781391	-21.199	9.75309e-100	1.49928e-98
LOC_Os05g05180.1	562.014	-2.14185	0.135548	-15.8014	3.04081e-56	2.81358e-55
LOC_Os04g45134.1	167.08	-2.33907	0.225241	-10.3847	2.91011e-25	1.4685e-24
LOC_Os10g35030.1	12638.9	2.96754	0.0430008	69.0113	0	0
LOC_Os05g32474.1	1354.16	1.10348	0.0950013	11.6154	3.44197e-31	2.01369e-30
LOC_Os03g13740.1	35.3947	3.59165	0.616106	5.8296	5.55601e-09	1.52493e-08
LOC_Os05g06140.1	362.776	1.0763	0.157841	6.81892	9.17266e-12	2.90861e-11
LOC_Os02g36530.1	650.26	1.72735	0.105262	16.41	1.6221e-60	1.60857e-59
LOC_Os01g28134.1	18.626	-2.20016	0.63406	-3.46995	0.000520546	0.000991537
LOC_Os06g46980.1	193.631	-1.35687	0.210848	-6.43529	1.23239e-10	3.68841e-10
LOC_Os02g26310.1	34.2968	-1.42936	0.460402	-3.10459	0.00190546	0.0034104
LOC_Os04g52810.1	165.222	-2.13444	0.218345	-9.77552	1.43422e-22	6.70895e-22
LOC_Os03g08930.1	254.339	-3.73619	0.223113	-16.7458	6.08181e-63	6.22828e-62
LOC_Os12g25200.1	2867.99	1.05469	0.0614083	17.1751	4.07981e-66	4.34046e-65
LOC_Os11g34610.1	46.6881	5.00041	0.576975	8.6666	4.45234e-18	1.80689e-17
LOC_Os08g36630.1	676.065	1.21927	0.108454	11.2423	2.52726e-29	1.41963e-28
LOC_Os05g48810.1	629.215	2.21669	0.11177	19.8326	1.55879e-87	2.14062e-86
LOC_Os01g73750.1	426.001	-1.39288	0.152162	-9.15393	5.4901e-20	2.37433e-19
LOC_Os01g24940.1	26.0594	1.50944	0.512253	2.94667	0.00321217	0.00560573
LOC_Os12g39710.1	716.006	-1.08245	0.099884	-10.8371	2.29643e-27	1.22318e-26
LOC_Os05g47700.1	3587.9	2.19679	0.0634796	34.6062	2.03595e-262	8.65754e-261
LOC_Os09g11460.1	5998.14	-2.62075	0.0649006	-40.3809	0	0
LOC_Os06g44320.1	83.2063	1.13041	0.300693	3.75937	0.000170343	0.000340794
LOC_Os03g01770.1	226.033	1.06326	0.179762	5.91481	3.32253e-09	9.23697e-09
LOC_Os03g30950.1	923.748	-4.59086	0.256392	-17.9056	1.0662e-71	1.21945e-70
LOC_Os06g03530.1	110.888	-1.65914	0.263473	-6.29719	3.03084e-10	8.88331e-10
LOC_Os10g05180.1	16.2246	-1.86002	0.634019	-2.9337	0.00334952	0.0058346
LOC_Os05g47820.1	11.2402	-2.85474	0.90201	-3.16486	0.00155158	0.00280606
LOC_Os05g34650.1	11602.4	1.74218	0.0380551	45.7806	0	0
LOC_Os02g52830.1	134.732	1.19325	0.229038	5.20985	1.88991e-07	4.73325e-07
LOC_Os04g15920.1	2174.69	5.27902	0.096315	54.81	0	0
LOC_Os01g42080.1	733.16	-1.07071	0.103724	-10.3226	5.56827e-25	2.78147e-24
LOC_Os08g44590.1	504.728	2.92134	0.128268	22.7753	8.06638e-115	1.42135e-113
LOC_Os10g25810.1	25.2097	-1.77088	0.53337	-3.32017	0.000899629	0.00167271
LOC_Os06g47294.1	719.214	-1.34856	0.10585	-12.7403	3.52956e-37	2.34802e-36
LOC_Os10g22990.1	46.8205	1.56359	0.389883	4.01041	6.06124e-05	0.000126123
LOC_Os01g70110.1	1868.4	1.42168	0.0862529	16.4827	4.88866e-61	4.88398e-60
LOC_Os07g31070.1	189.331	3.25144	0.214866	15.1324	9.90648e-52	8.50986e-51
LOC_Os09g27590.1	111.028	1.52435	0.251137	6.0698	1.28066e-09	3.63823e-09
LOC_Os01g18584.1	5721.73	2.49015	0.070471	35.3358	1.65614e-273	7.34143e-272
LOC_Os09g33530.1	476.983	-1.77096	0.122975	-14.401	5.10351e-47	4.06565e-46
LOC_Os03g60509.1	5500.38	2.28805	0.0603974	37.8833	0	0
LOC_Os03g17510.1	84.1083	-1.30244	0.286561	-4.54507	5.49161e-06	1.24357e-05
LOC_Os04g36720.1	22453.2	2.51337	0.0344277	73.0044	0	0
LOC_Os09g17660.1	102.301	3.13295	0.293001	10.6926	1.10205e-26	5.7751e-26
LOC_Os06g11660.1	5010.7	3.12441	0.0679794	45.9611	0	0
LOC_Os09g04490.1	575.934	-1.27537	0.108349	-11.771	5.50651e-32	3.27867e-31
LOC_Os02g26430.1	149.215	2.83345	0.236371	11.9873	4.1432e-33	2.53272e-32
LOC_Os08g07060.1	850.392	1.55656	0.0958988	16.2313	3.03014e-59	2.94379e-58
LOC_Os01g01190.1	510.985	-1.14224	0.122786	-9.30274	1.36873e-20	6.02476e-20
LOC_Os01g64450.1	5.84695	6.22551	1.56514	3.97761	6.96108e-05	0.000144188
LOC_Os04g38430.1	13.0935	4.45255	0.994004	4.47941	7.48486e-06	1.67583e-05
LOC_Os11g47970.1	407510	2.82072	0.0326864	86.2963	0	0
LOC_Os08g45170.1	614.27	-1.09677	0.111604	-9.82737	8.58336e-23	4.03856e-22
LOC_Os12g11710.1	77.2187	2.66993	0.317785	8.40168	4.40147e-17	1.71942e-16
LOC_Os04g32380.1	25.1605	1.65328	0.504334	3.27815	0.00104491	0.00192943
LOC_Os10g33840.1	305.871	-1.00544	0.144824	-6.9425	3.85214e-12	1.24445e-11
LOC_Os03g56660.1	418.749	-1.85255	0.131371	-14.1017	3.70706e-45	2.86494e-44
LOC_Os01g41190.1	1757.06	-1.07997	0.0739746	-14.5992	2.84243e-48	2.30344e-47
LOC_Os01g63260.1	816.779	-1.60587	0.121446	-13.223	6.465e-40	4.54533e-39
LOC_Os01g42234.1	1430.53	-1.13779	0.0722211	-15.7543	6.41845e-56	5.90585e-55
LOC_Os06g45970.1	20.6493	6.1732	1.15404	5.34919	8.83493e-08	2.26542e-07
LOC_Os08g06880.1	20.9916	-2.16252	0.595376	-3.63219	0.000281021	0.000549433
LOC_Os01g06790.1	50.4421	2.27633	0.382204	5.9558	2.58799e-09	7.2298e-09
LOC_Os09g24170.1	123.522	-1.21085	0.239261	-5.06078	4.17536e-07	1.02202e-06
LOC_Os03g21140.1	2230.8	-1.14296	0.0742927	-15.3845	2.07903e-53	1.8409e-52
LOC_Os02g57090.1	90.0067	-5.01279	0.455514	-11.0047	3.62836e-28	1.97747e-27
LOC_Os10g22860.1	369.564	-1.04775	0.145658	-7.19317	6.3306e-13	2.11467e-12
LOC_Os03g52490.1	1215.33	-1.23864	0.0860044	-14.402	5.02581e-47	4.00488e-46
LOC_Os07g35660.1	36.3019	3.14901	0.489494	6.43319	1.2495e-10	3.73762e-10
LOC_Os05g46340.1	3816.35	2.24482	0.0596656	37.6233	0	0
LOC_Os07g45060.1	1284.75	2.16624	0.0927403	23.3581	1.14007e-120	2.11461e-119
LOC_Os01g36950.1	29233.4	1.07001	0.0339578	31.5099	6.35249e-218	2.18944e-216
LOC_Os09g25945.1	36.2785	1.33739	0.420449	3.18087	0.00146835	0.00266186
LOC_Os02g32780.1	271.509	1.48292	0.171266	8.65858	4.77666e-18	1.93628e-17
LOC_Os05g16054.1	29.3073	-8.09918	1.25849	-6.43565	1.22943e-10	3.67994e-10
LOC_Os03g03810.1	1299.91	5.11212	0.12175	41.9886	0	0
LOC_Os06g29844.1	980.626	2.05874	0.0860678	23.92	1.89632e-126	3.72304e-125
LOC_Os05g49250.1	392.552	-1.82889	0.152356	-12.0041	3.38184e-33	2.07496e-32
LOC_Os01g31370.1	214.749	1.64187	0.175137	9.37475	6.93366e-21	3.08232e-20
LOC_Os02g20560.1	2487.35	3.80695	0.0732494	51.9724	0	0
LOC_Os06g39900.1	565.178	1.41081	0.114471	12.3246	6.67977e-35	4.23483e-34
LOC_Os04g54610.1	76.4263	6.25189	0.607837	10.2855	8.19426e-25	4.0766e-24
LOC_Os03g03560.1	207.628	-1.86818	0.194061	-9.6268	6.16213e-22	2.83084e-21
LOC_Os02g15870.1	1307.62	-1.22622	0.0808865	-15.1598	6.5316e-52	5.6262e-51
LOC_Os08g17390.1	4269.19	2.51676	0.0676643	37.1948	8.26837e-303	4.1851e-301
LOC_Os07g09400.1	2364.08	-2.74174	0.0693628	-39.5275	0	0
LOC_Os02g57380.1	303.458	-1.04413	0.148355	-7.03806	1.94939e-12	6.37503e-12
LOC_Os09g32010.1	297.669	1.23637	0.149378	8.27678	1.26549e-16	4.86804e-16
LOC_Os05g25260.1	1969.2	-2.59657	0.0775341	-33.4894	6.87095e-246	2.7516e-244
LOC_Os01g74410.1	10542.2	-2.47826	0.0426203	-58.1474	0	0
LOC_Os01g53200.1	7.97613	-3.18085	1.11072	-2.86377	0.00418626	0.00721501
LOC_Os01g38120.1	9.67851	2.7347	0.917574	2.98036	0.00287908	0.00505259
LOC_Os01g66190.1	1637.84	-1.27265	0.0701801	-18.1341	1.7145e-73	2.00818e-72
LOC_Os02g27810.1	75.8702	-1.30595	0.319035	-4.09344	4.25018e-05	8.96628e-05
LOC_Os02g17370.1	28.2391	-3.13333	0.60069	-5.21622	1.82613e-07	4.58043e-07
LOC_Os02g21920.1	10228.3	-1.63047	0.0460858	-35.3791	3.58309e-274	1.59334e-272
LOC_Os01g61080.1	6173.33	4.07499	0.0568499	71.6798	0	0
LOC_Os08g20130.1	35.368	3.78314	0.532832	7.10006	1.24702e-12	4.11053e-12
LOC_Os08g33810.1	894.074	-1.45804	0.0917223	-15.8962	6.73097e-57	6.29825e-56
LOC_Os06g47770.1	196.743	1.00508	0.19795	5.07746	3.8252e-07	9.3867e-07
LOC_Os07g48630.1	32510.3	1.22203	0.0549101	22.2552	1.00509e-109	1.71736e-108
LOC_Os05g03770.1	47.9252	1.42879	0.383121	3.72934	0.000191984	0.000382219
LOC_Os03g27280.1	1975.29	-1.03572	0.0628542	-16.4781	5.27073e-61	5.2601e-60
LOC_Os11g02720.1	83.0867	-1.63271	0.286144	-5.70589	1.15737e-08	3.12307e-08
LOC_Os04g01480.1	730.927	-1.29149	0.106543	-12.1218	8.09393e-34	5.01852e-33
LOC_Os01g45090.1	16.8312	-2.92032	0.728237	-4.01013	6.0686e-05	0.000126258
LOC_Os02g56750.1	189.953	2.50482	0.193361	12.9542	2.2253e-38	1.51541e-37
LOC_Os09g32470.1	715.731	4.71205	0.140366	33.5698	4.63565e-247	1.86172e-245
LOC_Os07g14100.1	218.119	-1.00708	0.173062	-5.81921	5.9127e-09	1.61951e-08
LOC_Os06g06290.1	16807	-1.40756	0.0384203	-36.6358	7.69399e-294	3.76591e-292
LOC_Os09g04384.1	272.009	-2.09886	0.172102	-12.1955	3.28647e-34	2.05809e-33
LOC_Os04g16450.1	11652.4	1.15249	0.0441675	26.0937	4.29283e-150	9.99403e-149
LOC_Os04g47400.1	18.4448	3.30585	0.751047	4.40165	1.07431e-05	2.37665e-05
LOC_Os02g58214.1	1440.22	-3.7352	0.0964796	-38.7149	0	0
LOC_Os03g01540.1	339.581	-1.65815	0.156184	-10.6167	2.49293e-26	1.29197e-25
LOC_Os01g04440.1	13.939	3.15474	0.758655	4.15834	3.20575e-05	6.82522e-05
LOC_Os02g58610.1	8.17537	-3.25133	1.11435	-2.9177	0.00352624	0.00612803
LOC_Os09g36520.1	2841.48	1.03274	0.0565392	18.266	1.54424e-74	1.83313e-73
LOC_Os03g08460.1	1985.35	-1.53902	0.0718901	-21.408	1.12631e-101	1.76804e-100
LOC_Os12g14224.1	16.5009	-2.19241	0.74353	-2.94866	0.00319158	0.00557222
LOC_Os03g55200.1	34.9305	-2.11817	0.518673	-4.08382	4.43015e-05	9.3278e-05
LOC_Os01g12220.1	626.648	2.45034	0.109019	22.4763	7.08061e-112	1.2277e-110
LOC_Os04g10160.1	20.6236	2.07813	0.566308	3.6696	0.000242927	0.000478471
LOC_Os04g55090.1	550.553	-1.12157	0.121118	-9.26018	2.04082e-20	8.94403e-20
LOC_Os06g16110.1	55.5647	-2.24672	0.377566	-5.95055	2.67251e-09	7.46295e-09
LOC_Os06g12950.1	157.948	-1.41516	0.216882	-6.52503	6.79887e-11	2.06352e-10
LOC_Os11g45410.1	375.856	-1.98759	0.15912	-12.4911	8.34576e-36	5.41025e-35
LOC_Os02g27000.1	494.265	-1.88041	0.133359	-14.1004	3.77624e-45	2.91681e-44
LOC_Os07g09670.1	455.148	2.42441	0.135555	17.885	1.5426e-71	1.75933e-70
LOC_Os08g07730.1	163.231	1.39577	0.237136	5.88596	3.95746e-09	1.09535e-08
LOC_Os02g37610.1	1238.19	1.01462	0.0845982	11.9934	3.84608e-33	2.35365e-32
LOC_Os05g29010.1	51.8939	1.21306	0.391435	3.09902	0.00194164	0.00347097
LOC_Os12g03070.1	4475.86	2.41324	0.0557251	43.3063	0	0
LOC_Os10g04400.1	12.145	4.78575	1.06588	4.48997	7.12334e-06	1.59806e-05
LOC_Os03g47050.1	2996.05	1.44133	0.0762823	18.8947	1.26118e-79	1.58522e-78
LOC_Os04g56090.1	4.24748	-5.3119	1.63323	-3.2524	0.00114436	0.00210265
LOC_Os01g70590.1	48.3134	1.19536	0.357314	3.3454	0.000821644	0.00153489
LOC_Os06g20860.1	118.929	-1.46891	0.241997	-6.06995	1.27953e-09	3.63538e-09
LOC_Os08g07630.1	87.3092	5.92409	0.52481	11.2881	1.50278e-29	8.48717e-29
LOC_Os01g29280.1	71.9484	3.55544	0.368328	9.65291	4.77794e-22	2.19998e-21
LOC_Os03g23010.1	15598.3	2.01967	0.049359	40.9179	0	0
LOC_Os02g07690.1	1813.93	1.91917	0.0720019	26.6545	1.58698e-156	3.89059e-155
LOC_Os06g01790.1	563.788	2.45347	0.117651	20.8537	1.41057e-96	2.1142e-95
LOC_Os07g01030.1	5726.91	1.20318	0.0470277	25.5845	2.27123e-144	5.08198e-143
LOC_Os04g39300.1	83.2169	1.24146	0.314705	3.94484	7.9854e-05	0.000164631
LOC_Os03g17210.1	1010.56	-1.10535	0.0889736	-12.4233	1.95347e-35	1.25368e-34
LOC_Os11g41160.1	504.342	1.42528	0.117153	12.1659	4.72226e-34	2.9448e-33
LOC_Os02g40690.1	396.387	-1.0402	0.145735	-7.13762	9.49594e-13	3.14556e-12
LOC_Os12g04150.1	310.726	4.68931	0.22591	20.7574	1.05091e-95	1.55775e-94
LOC_Os12g06260.1	1322.56	2.39603	0.0790043	30.3278	4.92774e-202	1.54536e-200
LOC_Os12g37640.1	698.592	-1.09017	0.111552	-9.7727	1.47472e-22	6.89728e-22
LOC_Os03g14880.1	357.184	2.26341	0.176394	12.8315	1.09164e-37	7.33648e-37
LOC_Os11g13870.1	359.362	2.64454	0.160605	16.4661	6.42422e-61	6.39767e-60
LOC_Os09g29200.1	8624.79	2.76681	0.0490694	56.3856	0	0
LOC_Os02g13150.1	716.952	1.6499	0.106916	15.4317	1.00231e-53	8.91989e-53
LOC_Os05g41390.1	112.303	3.17675	0.323834	9.80982	1.02149e-22	4.79422e-22
LOC_Os01g01019.1	30.1942	-1.66055	0.483517	-3.43432	0.000594035	0.00112521
LOC_Os11g30210.1	189.236	-5.73684	0.389792	-14.7177	4.96276e-49	4.07678e-48
LOC_Os12g19590.1	264.444	-1.57454	0.17337	-9.08194	1.06656e-19	4.57052e-19
LOC_Os05g49350.1	971.964	3.73213	0.122415	30.4874	3.82314e-204	1.2193e-202
LOC_Os07g31599.1	1123.46	-1.40713	0.0799029	-17.6105	2.04754e-69	2.26112e-68
LOC_Os09g27160.1	46.7421	1.38125	0.380335	3.63167	0.000281594	0.000550439
LOC_Os11g36390.1	1429.08	-1.08836	0.0735225	-14.8031	1.39957e-49	1.16156e-48
LOC_Os02g21260.1	564.516	-1.34246	0.110618	-12.136	6.80613e-34	4.23121e-33
LOC_Os03g49210.1	1591.58	-1.31421	0.0818017	-16.0658	4.42875e-58	4.23397e-57
LOC_Os09g11660.1	50.2269	-8.87578	1.22343	-7.25486	4.02087e-13	1.35501e-12
LOC_Os04g58320.1	385.725	1.14881	0.128893	8.91293	4.97023e-19	2.0821e-18
LOC_Os01g65730.1	112.919	-1.62943	0.250425	-6.50665	7.68476e-11	2.32514e-10
LOC_Os07g27180.1	321.096	-1.89132	0.190981	-9.90319	4.03208e-23	1.91374e-22
LOC_Os09g28210.1	631.242	4.62374	0.148997	31.0324	1.97036e-211	6.58961e-210
LOC_Os09g36700.1	6188.56	4.57521	0.0586157	78.0543	0	0
LOC_Os02g37700.1	1552.4	4.35077	0.0952133	45.695	0	0
LOC_Os05g49460.1	10.8835	-3.07829	0.986149	-3.12152	0.00179919	0.0032288
LOC_Os02g33380.1	330.032	1.43299	0.14268	10.0434	9.8225e-24	4.73377e-23
LOC_Os01g10810.1	182.31	2.93321	0.207399	14.1428	2.06843e-45	1.6056e-44
LOC_Os05g42150.1	75.7059	-1.79599	0.29874	-6.01187	1.83394e-09	5.16889e-09
LOC_Os07g19494.1	550.115	-1.73003	0.117524	-14.7207	4.75019e-49	3.9033e-48
LOC_Os07g43770.1	538.309	1.73626	0.124347	13.963	2.62236e-44	1.99493e-43
LOC_Os06g41560.1	11.2224	-3.77254	1.00953	-3.73693	0.000186278	0.00037149
LOC_Os02g57030.1	1975.64	1.15115	0.0713122	16.1424	1.28498e-58	1.23854e-57
LOC_Os09g15820.1	1235.75	1.03986	0.0827785	12.5619	3.419e-36	2.22975e-35
LOC_Os04g51140.1	134.298	-1.09031	0.222869	-4.89217	9.97316e-07	2.37477e-06
LOC_Os04g38810.1	135.425	1.14082	0.222359	5.13053	2.88932e-07	7.15052e-07
LOC_Os03g02550.1	2053.86	-1.17288	0.0624487	-18.7815	1.07092e-78	1.333e-77
LOC_Os01g60120.1	400.578	1.0763	0.137545	7.82507	5.07378e-15	1.84408e-14
LOC_Os01g65150.1	220.281	-7.82674	0.664906	-11.7712	5.49361e-32	3.27168e-31
LOC_Os08g19420.1	23.3395	1.5579	0.518754	3.00316	0.00267195	0.00470844
LOC_Os06g49160.1	4202.44	2.28	0.0542486	42.0287	0	0
LOC_Os06g47000.1	1060.71	2.41578	0.0973657	24.8114	6.76021e-136	1.42764e-134
LOC_Os10g17454.1	967.575	-1.84783	0.0878395	-21.0365	3.04243e-98	4.61902e-97
LOC_Os11g05580.1	12.7635	5.46229	1.23747	4.41408	1.01439e-05	2.24885e-05
LOC_Os06g38120.1	508.924	2.18246	0.124706	17.5009	1.41051e-68	1.54253e-67
LOC_Os01g02960.1	1692.92	-1.32928	0.0692099	-19.2065	3.26403e-82	4.22317e-81
LOC_Os11g29290.1	907.709	1.14978	0.100665	11.4218	3.25423e-30	1.86212e-29
LOC_Os07g09800.1	2230.92	1.19459	0.0655345	18.2284	3.07157e-74	3.62481e-73
LOC_Os09g36080.1	5351.67	-1.37592	0.0496667	-27.703	6.42359e-169	1.6753e-167
LOC_Os10g35110.1	46508.1	-3.37864	0.0331833	-101.817	0	0
LOC_Os01g04280.1	1555	1.12452	0.0691531	16.2614	1.85528e-59	1.80615e-58
LOC_Os04g29790.1	128.04	10.6803	1.19713	8.9216	4.59582e-19	1.9287e-18
LOC_Os12g01690.1	28.5209	-1.77318	0.504028	-3.51802	0.000434788	0.000833989
LOC_Os09g09510.1	9.60511	4.00625	1.0867	3.68661	0.000227261	0.000448838
LOC_Os02g05780.1	713.619	-1.04444	0.100271	-10.4163	2.09027e-25	1.05915e-24
LOC_Os03g47190.1	96.7332	1.88142	0.276619	6.80149	1.03545e-11	3.27489e-11
LOC_Os11g02450.1	300.902	2.29996	0.166161	13.8418	1.4267e-43	1.07318e-42
LOC_Os12g11610.1	5.42128	6.11743	1.54135	3.96887	7.22132e-05	0.000149381
LOC_Os03g11490.1	112.179	-1.41783	0.257404	-5.50817	3.62574e-08	9.508e-08
LOC_Os09g30486.1	325.577	3.60145	0.17463	20.6233	1.69627e-94	2.48301e-93
LOC_Os01g07610.1	184.843	-2.08733	0.218091	-9.5709	1.05981e-21	4.84111e-21
LOC_Os02g20540.1	1076.1	3.38326	0.110337	30.6628	1.78325e-206	5.80546e-205
LOC_Os05g01950.1	6934.1	1.18149	0.0557493	21.1929	1.1112e-99	1.70726e-98
LOC_Os03g04440.1	2451.03	-1.19524	0.0627693	-19.0417	7.69466e-81	9.77628e-80
LOC_Os01g65420.1	158.612	-1.43582	0.212496	-6.75693	1.40943e-11	4.43234e-11
LOC_Os02g50690.1	166.632	1.27458	0.194084	6.56718	5.12765e-11	1.56505e-10
LOC_Os01g02790.1	6.69036	6.4179	1.50093	4.27595	1.90326e-05	4.12727e-05
LOC_Os06g09230.1	51.3818	1.75319	0.355789	4.9276	8.3245e-07	1.99586e-06
LOC_Os10g25090.1	2040.71	2.82128	0.0663739	42.5059	0	0
LOC_Os11g31550.1	8.53177	4.87172	1.29791	3.75352	0.000174369	0.000348527
LOC_Os04g37550.1	1094.46	2.98062	0.107125	27.8237	2.23929e-170	5.88921e-169
LOC_Os05g13860.1	49.6182	1.06542	0.38371	2.77664	0.00549238	0.00933373
LOC_Os04g20944.1	134.868	-1.16436	0.229057	-5.08325	3.71023e-07	9.11252e-07
LOC_Os11g32650.1	16891.8	4.60802	0.0465102	99.0754	0	0
LOC_Os12g06610.1	441.793	-2.07938	0.13534	-15.3641	2.84888e-53	2.51309e-52
LOC_Os04g59190.1	15539.9	-2.31938	0.0527391	-43.9783	0	0
LOC_Os12g31460.1	1051.95	3.2167	0.0938187	34.2864	1.25188e-257	5.1827e-256
LOC_Os07g31830.1	47.8852	1.42818	0.398204	3.58657	0.000335058	0.000650213
LOC_Os03g57450.1	829.861	1.27126	0.0910752	13.9584	2.79735e-44	2.12633e-43
LOC_Os03g55990.1	1659.93	-1.81019	0.0779379	-23.2261	2.48343e-119	4.55236e-118
LOC_Os10g03540.1	75.2199	-1.32462	0.308341	-4.29595	1.73946e-05	3.78692e-05
LOC_Os04g28830.1	53.6604	2.92413	0.398802	7.33228	2.2627e-13	7.71182e-13
LOC_Os12g36880.1	3499.44	5.63144	0.0868798	64.8188	0	0
LOC_Os09g09550.1	6.31882	4.42771	1.44302	3.06835	0.00215243	0.00383271
LOC_Os01g45830.1	599.096	-1.78916	0.127648	-14.0164	1.23786e-44	9.48342e-44
LOC_Os03g55784.1	790.787	-1.53405	0.111766	-13.7256	7.1354e-43	5.27863e-42
LOC_Os01g58790.1	1526.26	1.29746	0.0727269	17.8402	3.44596e-71	3.91111e-70
LOC_Os01g28450.1	250.889	4.29661	0.218526	19.6618	4.58061e-86	6.19085e-85
LOC_Os06g07550.1	731.732	-1.27258	0.0964146	-13.199	8.88602e-40	6.23038e-39
LOC_Os07g40450.1	1784.92	-1.1109	0.0659573	-16.8428	1.18544e-63	1.22108e-62
LOC_Os06g39690.1	2880.01	1.18972	0.0576875	20.6236	1.68667e-94	2.47025e-93
LOC_Os03g06930.1	12599.8	1.60716	0.0503548	31.9167	1.56389e-223	5.53209e-222
LOC_Os07g08950.1	4185.15	-2.06632	0.0586437	-35.2352	5.77841e-272	2.54151e-270
LOC_Os07g41660.1	55.1474	1.18591	0.361487	3.28063	0.00103574	0.00191366
LOC_Os08g39870.1	993.546	1.94434	0.0871925	22.2993	3.74962e-110	6.41462e-109
LOC_Os12g17160.1	123.463	-2.19645	0.239268	-9.17985	4.31704e-20	1.87362e-19
LOC_Os02g57470.1	547.01	-1.56481	0.122168	-12.8086	1.46678e-37	9.83891e-37
LOC_Os04g38370.1	22.3799	2.78416	0.572935	4.85946	1.17704e-06	2.78929e-06
LOC_Os01g04230.1	530.942	1.03014	0.121727	8.46273	2.61182e-17	1.02972e-16
LOC_Os05g45110.1	49.8789	5.86379	1.28198	4.57402	4.78444e-06	1.0878e-05
LOC_Os01g28500.1	2511.13	1.88076	0.0663959	28.3265	1.63065e-176	4.40776e-175
LOC_Os08g36320.1	3462.75	1.84855	0.0569986	32.4314	9.89616e-231	3.62341e-229
LOC_Os01g71740.1	83.2967	2.34819	0.301327	7.79281	6.55367e-15	2.37399e-14
LOC_Os02g05030.1	1717.36	1.34815	0.0672346	20.0514	1.96298e-89	2.74789e-88
LOC_Os09g19560.1	580.725	-2.27596	0.11657	-19.5244	6.81567e-85	9.0939e-84
LOC_Os09g25710.1	36.7805	2.02346	0.455811	4.43926	9.02705e-06	2.009e-05
LOC_Os05g30990.1	145.202	-1.25847	0.211845	-5.94051	2.84135e-09	7.92581e-09
LOC_Os10g04780.1	177.892	-1.22985	0.190878	-6.44314	1.17026e-10	3.50506e-10
LOC_Os01g22230.1	632.646	1.42619	0.146189	9.75583	1.74173e-22	8.12584e-22
LOC_Os03g39760.1	2048.25	1.87119	0.0687487	27.2178	3.99711e-163	1.01158e-161
LOC_Os11g04720.1	1380.71	2.70747	0.0822103	32.9334	7.31165e-238	2.80459e-236
LOC_Os05g40230.1	14.5463	-2.09923	0.706238	-2.97241	0.0029547	0.00517917
LOC_Os08g28830.1	204.905	-2.07514	0.223828	-9.27113	1.84177e-20	8.08296e-20
LOC_Os07g36390.1	1106.12	-1.44596	0.0896626	-16.1267	1.65648e-58	1.59335e-57
LOC_Os10g30200.1	227.305	-1.50716	0.183951	-8.19329	2.54189e-16	9.69212e-16
LOC_Os11g39280.1	209.456	-2.23938	0.18998	-11.7874	4.53123e-32	2.70597e-31
LOC_Os06g22925.1	281.27	-3.52985	0.197166	-17.9029	1.11909e-71	1.27941e-70
LOC_Os12g42370.1	1326.66	-1.08097	0.076009	-14.2216	6.734e-46	5.27219e-45
LOC_Os04g43210.1	241.846	-4.07486	0.231364	-17.6124	1.98e-69	2.18738e-68
LOC_Os02g25060.1	1073.74	1.03007	0.096127	10.7158	8.58428e-27	4.51187e-26
LOC_Os09g27250.1	70.9645	1.22663	0.290093	4.22841	2.35351e-05	5.067e-05
LOC_Os05g44900.1	1538.45	1.49566	0.0782489	19.1141	1.92764e-81	2.47028e-80
LOC_Os11g29840.1	238.349	1.38661	0.196788	7.04624	1.83818e-12	6.01623e-12
LOC_Os02g36220.1	75.1239	1.97052	0.302767	6.50837	7.59689e-11	2.29954e-10
LOC_Os03g55260.1	1169.23	3.17336	0.097853	32.4299	1.0411e-230	3.80698e-229
LOC_Os01g71420.1	74.8979	2.14114	0.321964	6.65024	2.92617e-11	9.07201e-11
LOC_Os01g52570.1	66.6607	2.16839	0.328036	6.61022	3.83757e-11	1.18075e-10
LOC_Os04g38790.1	732.468	1.2168	0.0978424	12.4363	1.66009e-35	1.06807e-34
LOC_Os08g43730.1	228.466	1.23202	0.175383	7.02472	2.14491e-12	7.00386e-12
LOC_Os01g08440.1	15684.2	1.51336	0.0475234	31.8445	1.56987e-222	5.51864e-221
LOC_Os01g19740.1	18757.3	-2.0188	0.0403932	-49.9788	0	0
LOC_Os02g06190.1	162.501	-1.23194	0.231022	-5.33257	9.68343e-08	2.47668e-07
LOC_Os06g44810.1	12.4679	2.66864	0.802045	3.32729	0.00087695	0.00163334
LOC_Os07g42380.1	2517.23	-1.61304	0.0590215	-27.3297	1.88146e-164	4.79169e-163
LOC_Os05g14180.1	6931.72	1.84211	0.0482611	38.1696	0	0
LOC_Os03g30250.1	1748.39	4.41743	0.101333	43.5934	0	0
LOC_Os12g38760.1	220.087	3.0591	0.218297	14.0135	1.28969e-44	9.87242e-44
LOC_Os11g34460.1	328.068	-8.06375	1.40531	-5.73807	9.57594e-09	2.59366e-08
LOC_Os01g74350.1	456.336	-1.21089	0.122955	-9.84819	6.97925e-23	3.2915e-22
LOC_Os11g34080.1	660.828	1.43635	0.103453	13.8841	7.90702e-44	5.97648e-43
LOC_Os08g05440.1	509.028	1.29815	0.138156	9.39628	5.65284e-21	2.51929e-20
LOC_Os12g29300.1	33.6833	-2.18025	0.562217	-3.87795	0.000105339	0.000214877
LOC_Os02g02210.1	136.428	-3.40408	0.312319	-10.8994	1.16048e-27	6.22715e-27
LOC_Os03g03480.1	16.7651	2.79026	0.654848	4.26093	2.03575e-05	4.40305e-05
LOC_Os03g53400.1	168.424	-1.32284	0.204968	-6.45386	1.09039e-10	3.27209e-10
LOC_Os02g54030.1	528.697	1.46995	0.115296	12.7493	3.14441e-37	2.09427e-36
LOC_Os08g40910.1	53.4724	3.69881	0.428089	8.64028	5.60753e-18	2.26819e-17
LOC_Os12g44230.1	849.819	1.03825	0.0898076	11.5608	6.50619e-31	3.7836e-30
LOC_Os01g26390.1	136.265	1.79557	0.227318	7.89893	2.81317e-15	1.03163e-14
LOC_Os11g48000.1	128.591	1.0584	0.237083	4.46425	8.03483e-06	1.79412e-05
LOC_Os01g05800.1	4450.32	1.24639	0.0482292	25.843	2.91968e-147	6.63826e-146
LOC_Os04g55120.1	187.07	1.54287	0.196569	7.84903	4.19256e-15	1.52813e-14
LOC_Os04g47780.1	5922.77	1.42189	0.0552577	25.7321	5.11928e-146	1.15462e-144
LOC_Os09g39190.1	57.858	2.03948	0.354028	5.76077	8.3729e-09	2.27459e-08
LOC_Os06g16200.1	37.4511	3.68591	0.518647	7.10677	1.18787e-12	3.91736e-12
LOC_Os02g16640.1	676.421	-1.02624	0.111535	-9.2011	3.54297e-20	1.54075e-19
LOC_Os01g09640.1	1178.65	1.68668	0.0986576	17.0963	1.58005e-65	1.67028e-64
LOC_Os03g06330.1	780.837	1.68926	0.0952433	17.7363	2.19919e-70	2.46724e-69
LOC_Os03g61890.1	5220.52	1.12422	0.0574347	19.5739	2.58133e-85	3.46715e-84
LOC_Os07g08140.1	109.834	2.84174	0.265688	10.6958	1.06487e-26	5.58441e-26
LOC_Os06g29730.1	3392.38	6.99147	0.117294	59.6062	0	0
LOC_Os05g31525.1	7.38729	4.64185	1.41326	3.28451	0.00102161	0.00188856
LOC_Os03g21900.1	5389.16	2.23157	0.0458515	48.6696	0	0
LOC_Os04g25490.1	75.3314	1.78929	0.323013	5.53938	3.03546e-08	7.99727e-08
LOC_Os01g19194.1	41.5197	-2.86864	0.450858	-6.36262	1.9834e-10	5.86511e-10
LOC_Os12g01810.1	57.9573	-1.68381	0.389864	-4.31896	1.56767e-05	3.42508e-05
LOC_Os03g02400.1	84.0996	1.48837	0.356355	4.17664	2.95849e-05	6.31357e-05
LOC_Os03g62740.1	599.086	1.2139	0.122135	9.93903	2.81542e-23	1.34193e-22
LOC_Os10g12450.1	43.9804	-1.78473	0.396197	-4.50465	6.64812e-06	1.49502e-05
LOC_Os05g51570.1	561.443	1.45407	0.123761	11.749	7.14744e-32	4.24227e-31
LOC_Os01g27750.1	674.274	1.99119	0.109831	18.1295	1.86448e-73	2.18023e-72
LOC_Os04g48290.1	2510.75	1.34097	0.0620546	21.6096	1.46065e-103	2.32262e-102
LOC_Os01g42210.1	8.63992	-2.70005	0.978473	-2.75945	0.00578981	0.00980373
LOC_Os12g42730.1	3919.76	-1.68214	0.0517	-32.5366	3.24217e-232	1.19799e-230
LOC_Os03g58300.1	6556.01	9.00147	0.416779	21.5977	1.88813e-103	2.99899e-102
LOC_Os02g56810.1	151.455	1.39347	0.206946	6.73351	1.65613e-11	5.19023e-11
LOC_Os10g40290.1	260.874	1.34571	0.175385	7.67287	1.68192e-14	6.00233e-14
LOC_Os04g40040.1	7673.38	-1.17165	0.0411862	-28.4477	5.20729e-178	1.42119e-176
LOC_Os07g37550.1	97493.4	1.79558	0.0538562	33.3403	1.00713e-243	3.97676e-242
LOC_Os06g10980.1	24.9632	3.78279	0.64189	5.8932	3.78794e-09	1.04946e-08
LOC_Os01g29804.1	239.08	-4.31525	0.245309	-17.5911	2.88323e-69	3.18272e-68
LOC_Os08g20570.1	3705.15	1.37323	0.0548066	25.056	1.50254e-138	3.23614e-137
LOC_Os01g56050.1	25.3461	-4.97989	0.85468	-5.82661	5.65647e-09	1.5519e-08
LOC_Os01g53680.1	373.504	1.28797	0.142193	9.05789	1.32999e-19	5.67868e-19
LOC_Os10g03660.1	10.776	-3.70944	0.995494	-3.72623	0.000194363	0.000386737
LOC_Os05g23940.1	1237.11	-1.08168	0.0767501	-14.0935	4.16513e-45	3.21631e-44
LOC_Os09g32000.1	42.4103	2.19994	0.487194	4.51553	6.31586e-06	1.42302e-05
LOC_Os04g27060.1	267.004	1.65323	0.160458	10.3032	6.81319e-25	3.39732e-24
LOC_Os03g29730.1	595.507	1.61004	0.126024	12.7756	2.24392e-37	1.49877e-36
LOC_Os04g44500.1	1315.22	1.32454	0.0833916	15.8834	8.25762e-57	7.71906e-56
LOC_Os03g22190.1	682.288	-1.19901	0.104619	-11.4608	2.07605e-30	1.1923e-29
LOC_Os12g04204.1	38623.9	-2.46605	0.0352778	-69.9037	0	0
LOC_Os05g28740.1	9019.97	2.13069	0.0585017	36.4211	1.97567e-290	9.50515e-289
LOC_Os03g02775.1	522.595	2.49945	0.13249	18.8653	2.20175e-79	2.7613e-78
LOC_Os08g38600.1	26.2714	-2.93289	0.616528	-4.7571	1.96392e-06	4.58502e-06
LOC_Os04g08550.1	1240.74	2.76217	0.0903456	30.5734	2.76777e-205	8.9281e-204
LOC_Os11g44330.1	70.4308	-1.20912	0.320485	-3.7728	0.000161429	0.000323696
LOC_Os05g04520.1	3912.48	1.16239	0.0491074	23.6704	7.27297e-124	1.39678e-122
LOC_Os01g12130.1	44.5804	9.15606	1.2291	7.44941	9.37566e-14	3.24927e-13
LOC_Os09g38450.1	59.5708	4.04557	0.432371	9.3567	8.22646e-21	3.6484e-20
LOC_Os01g57710.1	685.725	1.39597	0.0979407	14.2532	4.28195e-46	3.36645e-45
LOC_Os01g45200.1	797.206	1.00574	0.0900138	11.1732	5.5166e-29	3.07492e-28
LOC_Os05g31470.1	2.76308	5.14148	1.85703	2.76866	0.00562881	0.00954549
LOC_Os01g13030.1	1776.7	1.23767	0.0712015	17.3826	1.11674e-67	1.21e-66
LOC_Os01g13070.1	106.376	-1.83721	0.250705	-7.32816	2.33328e-13	7.94855e-13
LOC_Os01g54620.1	5669.7	3.51818	0.0521041	67.5221	0	0
LOC_Os05g01440.1	306.62	-1.50149	0.157832	-9.5132	1.84891e-21	8.38449e-21
LOC_Os07g48596.1	223.778	2.92832	0.190203	15.3958	1.74661e-53	1.54752e-52
LOC_Os01g52250.1	2260.92	-1.20098	0.0675271	-17.7851	9.21823e-71	1.03914e-69
LOC_Os01g21380.1	7.7097	3.02366	1.05333	2.87056	0.0040975	0.00707069
LOC_Os05g12630.1	445.492	2.35411	0.132737	17.7352	2.24488e-70	2.51749e-69
LOC_Os03g04530.1	324.383	1.64244	0.148306	11.0747	1.66455e-28	9.16575e-28
LOC_Os01g74152.1	57.5822	1.66561	0.35764	4.65724	3.20484e-06	7.37703e-06
LOC_Os04g31690.1	739.432	-1.39781	0.103383	-13.5207	1.18067e-41	8.5394e-41
LOC_Os07g14140.1	24.5126	-7.84062	1.26517	-6.19727	5.74498e-10	1.66189e-09
LOC_Os05g45100.1	140.012	2.77743	0.236625	11.7377	8.17041e-32	4.84332e-31
LOC_Os01g27210.1	1902.64	1.44048	0.0769236	18.726	3.03644e-78	3.75631e-77
LOC_Os04g35140.1	3557.48	1.70054	0.0630663	26.9643	3.88007e-160	9.67204e-159
LOC_Os01g41430.1	264.051	3.09247	0.180959	17.0893	1.78172e-65	1.88064e-64
LOC_Os06g22960.1	34457.8	-1.271	0.0473109	-26.8649	5.65365e-159	1.40188e-157
LOC_Os05g07680.1	307.755	-1.01091	0.152673	-6.62144	3.5572e-11	1.09676e-10
LOC_Os07g10400.1	66.3893	-2.23022	0.337432	-6.60938	3.85941e-11	1.18696e-10
LOC_Os12g37580.1	14.2081	-3.78928	0.887536	-4.26944	1.95967e-05	4.24404e-05
LOC_Os05g07010.1	25.0194	4.4101	0.740471	5.9558	2.58796e-09	7.2298e-09
LOC_Os08g08960.1	90.9386	1.20438	0.294313	4.09217	4.27359e-05	9.0143e-05
LOC_Os11g13620.1	15.5003	-6.19823	1.3111	-4.72751	2.27293e-06	5.28587e-06
LOC_Os10g36200.1	138.792	1.80412	0.217538	8.29338	1.10071e-16	4.24517e-16
LOC_Os02g04270.1	706.457	-1.98644	0.12316	-16.1289	1.59777e-58	1.53792e-57
LOC_Os04g40100.1	660.044	2.46347	0.116063	21.2252	5.591e-100	8.60879e-99
LOC_Os02g35000.1	57.0662	1.14414	0.346797	3.29917	0.000969723	0.00179711
LOC_Os03g55280.1	1051.96	-1.52646	0.0918332	-16.6221	4.82034e-62	4.87621e-61
LOC_Os12g06410.1	94.3063	1.23725	0.266255	4.64685	3.37044e-06	7.74938e-06
LOC_Os07g43316.1	184.419	-1.05379	0.185994	-5.6657	1.46426e-08	3.92863e-08
LOC_Os06g07240.1	31.7397	-1.71974	0.460373	-3.73553	0.000187317	0.000373428
LOC_Os11g24070.1	345.64	5.00106	0.211156	23.6842	5.25195e-124	1.00933e-122
LOC_Os04g38800.1	46.3778	-3.38052	0.490842	-6.88718	5.69104e-12	1.82315e-11
LOC_Os03g10370.1	1198.62	1.24581	0.0803322	15.5083	3.05051e-54	2.74157e-53
LOC_Os08g43190.1	15277.7	-1.68144	0.0445498	-37.7429	0	0
LOC_Os11g29870.1	764.803	1.00133	0.0995637	10.0572	8.54343e-24	4.1244e-23
LOC_Os02g51790.1	4012.39	1.266	0.0573418	22.0781	5.13024e-108	8.58888e-107
LOC_Os05g45430.1	46.3859	-2.2901	0.425406	-5.38332	7.31246e-08	1.88395e-07
LOC_Os03g61260.1	5776.73	1.36769	0.0457353	29.9045	1.71734e-196	5.23425e-195
LOC_Os08g13400.1	64.9141	-3.18786	0.40102	-7.94938	1.87451e-15	6.9173e-15
LOC_Os06g12210.1	45.9628	-1.74795	0.410138	-4.26187	2.02725e-05	4.38569e-05
LOC_Os07g36800.1	1913.41	-1.05453	0.0648971	-16.2493	2.25952e-59	2.19892e-58
LOC_Os09g36420.1	59.5055	-1.25163	0.34084	-3.67221	0.000240466	0.000473724
LOC_Os01g60010.1	44.583	-2.1438	0.437603	-4.89897	9.63422e-07	2.29737e-06
LOC_Os10g38340.1	70.8125	1.87169	0.331909	5.63917	1.70872e-08	4.56626e-08
LOC_Os05g25430.1	78.7596	1.62123	0.297688	5.44608	5.14933e-08	1.34012e-07
LOC_Os06g22100.1	94.011	1.3162	0.295929	4.44768	8.68028e-06	1.93304e-05
LOC_Os02g11640.1	1212.48	2.80149	0.0886043	31.618	2.08974e-219	7.23784e-218
LOC_Os10g17790.1	117.256	1.41562	0.264569	5.35067	8.76281e-08	2.24734e-07
LOC_Os10g02350.1	956.128	-1.26766	0.08534	-14.8542	6.53443e-50	5.46176e-49
LOC_Os10g42490.1	251.85	-1.07932	0.162967	-6.62292	3.52168e-11	1.08629e-10
LOC_Os11g47330.1	1057.65	1.89245	0.0827048	22.882	7.02773e-116	1.25005e-114
LOC_Os05g05580.1	9.30365	-4.50026	1.2684	-3.54797	0.000388206	0.000748084
LOC_Os02g42640.1	462.787	-5.49089	0.237839	-23.0866	6.31633e-118	1.14371e-116
LOC_Os01g01910.1	548.149	1.10459	0.116408	9.48898	2.33313e-21	1.05396e-20
LOC_Os02g37770.1	249.089	3.47853	0.219925	15.8169	2.38059e-56	2.20559e-55
LOC_Os09g11170.1	196.038	2.92612	0.198857	14.7147	5.1913e-49	4.26204e-48
LOC_Os04g20749.1	191.451	-4.99965	0.312716	-15.9878	1.55304e-57	1.47077e-56
LOC_Os12g25180.1	403.605	2.04794	0.135367	15.1287	1.04717e-51	8.99268e-51
LOC_Os02g43770.1	340.871	1.28569	0.148846	8.63773	5.73401e-18	2.31802e-17
LOC_Os02g46210.1	89.5739	2.41488	0.295221	8.17991	2.8406e-16	1.08179e-15
LOC_Os02g01590.1	1354.96	3.03617	0.0998679	30.4018	5.19426e-203	1.63622e-201
LOC_Os02g01270.1	38.2791	2.79722	0.475531	5.8823	4.04595e-09	1.11897e-08
LOC_Os02g33820.1	2098.81	1.04903	0.0672534	15.5982	7.49106e-55	6.78866e-54
LOC_Os01g52400.1	266.171	-1.08089	0.159761	-6.76567	1.32692e-11	4.17893e-11
LOC_Os03g13300.1	255.587	1.97276	0.181431	10.8733	1.54498e-27	8.26522e-27
LOC_Os01g35910.1	237.89	-1.30535	0.173116	-7.54035	4.68711e-14	1.64194e-13
LOC_Os09g12660.1	768.137	2.08318	0.113554	18.3453	3.59606e-75	4.29956e-74
LOC_Os06g16280.1	925.478	-1.46936	0.101267	-14.5097	1.05193e-47	8.46862e-47
LOC_Os07g40930.1	341.251	-1.05466	0.141251	-7.46656	8.23193e-14	2.85851e-13
LOC_Os05g12410.1	317.456	2.17012	0.155171	13.9854	1.91441e-44	1.45952e-43
LOC_Os11g39370.1	3080.88	1.68467	0.0590424	28.5333	4.53294e-179	1.24802e-177
LOC_Os08g44460.1	652.546	1.483	0.116548	12.7244	4.32726e-37	2.87461e-36
LOC_Os07g23244.1	232.227	-1.18176	0.194412	-6.07867	1.21184e-09	3.44653e-09
LOC_Os12g42714.1	1228.89	-2.40067	0.0849959	-28.2446	1.6591e-175	4.46326e-174
LOC_Os02g10550.1	594.098	-1.14652	0.114328	-10.0283	1.14442e-23	5.50499e-23
LOC_Os03g25620.1	1194.24	-1.46881	0.0815019	-18.0218	1.31332e-72	1.51624e-71
LOC_Os05g14370.1	27.4227	6.5854	1.11251	5.91943	3.23054e-09	8.98653e-09
LOC_Os09g17146.1	580.86	4.0027	0.136287	29.3698	1.33647e-189	3.94133e-188
LOC_Os03g03980.1	134.948	2.1537	0.250327	8.60355	7.72904e-18	3.10982e-17
LOC_Os01g42880.1	1470.46	1.26019	0.0759875	16.5842	9.06188e-62	9.14394e-61
LOC_Os07g43940.1	1551.55	1.41554	0.0737203	19.2015	3.59598e-82	4.6484e-81
LOC_Os02g13950.1	451.109	-1.60797	0.128951	-12.4696	1.09334e-35	7.06985e-35
LOC_Os11g45820.1	834.7	-1.32535	0.0982819	-13.4852	1.91087e-41	1.37642e-40
LOC_Os06g06513.1	170.438	4.59342	0.277831	16.5332	2.11755e-61	2.12531e-60
LOC_Os03g27190.1	1693.95	2.12796	0.0960462	22.1556	9.2155e-109	1.5595e-107
LOC_Os07g15640.1	286.487	-1.85929	0.157786	-11.7836	4.74394e-32	2.8312e-31
LOC_Os10g41534.1	1072.63	-1.03204	0.0814967	-12.6636	9.40324e-37	6.1984e-36
LOC_Os02g40340.1	206.63	-2.226	0.203669	-10.9295	8.33095e-28	4.49349e-27
LOC_Os03g46250.1	65.5157	-1.34561	0.320217	-4.20218	2.64351e-05	5.66671e-05
LOC_Os06g04900.1	192.633	1.94515	0.254147	7.65365	1.95357e-14	6.94802e-14
LOC_Os10g42040.1	36.4194	4.35221	0.571179	7.6197	2.54259e-14	9.0111e-14
LOC_Os08g32120.1	1410.72	1.81643	0.0750791	24.1936	2.59789e-129	5.19818e-128
LOC_Os10g34840.1	190.065	-1.56671	0.203837	-7.6861	1.51684e-14	5.42763e-14
LOC_Os08g31250.1	135.964	-1.48372	0.221437	-6.70043	2.07802e-11	6.48429e-11
LOC_Os07g12900.1	649.752	-1.61728	0.122397	-13.2134	7.34785e-40	5.1596e-39
LOC_Os05g10330.1	682.06	1.41799	0.118009	12.0159	2.93062e-33	1.80124e-32
LOC_Os08g02850.1	543.388	1.17695	0.111488	10.5567	4.73129e-26	2.43767e-25
LOC_Os10g17940.1	132.461	-1.15386	0.249951	-4.61633	3.90588e-06	8.93528e-06
LOC_Os01g66970.1	705.452	1.07824	0.0986108	10.9343	7.89972e-28	4.26416e-27
LOC_Os11g30810.1	202.154	2.68631	0.220585	12.1781	4.06476e-34	2.53985e-33
LOC_Os10g34770.1	14.7665	-4.18999	0.939577	-4.45944	8.21753e-06	1.83318e-05
LOC_Os04g34390.1	24.1045	-2.38217	0.552167	-4.31421	1.60172e-05	3.4965e-05
LOC_Os02g12080.1	38.9213	2.10158	0.463016	4.5389	5.65473e-06	1.27927e-05
LOC_Os01g10340.1	241.353	1.18061	0.168526	7.00551	2.46081e-12	8.01034e-12
LOC_Os09g19820.1	1307.05	1.44966	0.0803276	18.0469	8.34799e-73	9.68538e-72
LOC_Os04g01650.1	151.782	-1.35725	0.227293	-5.97137	2.35276e-09	6.59096e-09
LOC_Os02g40664.1	538.9	-1.09038	0.133426	-8.17216	3.02907e-16	1.15263e-15
LOC_Os07g29330.1	2680.76	-1.36053	0.0618809	-21.9862	3.90057e-107	6.46875e-106
LOC_Os10g40260.1	471.913	-1.0599	0.125299	-8.45897	2.69754e-17	1.06292e-16
LOC_Os11g34190.1	1956.32	-1.51456	0.0682361	-22.1959	3.76522e-109	6.39475e-108
LOC_Os06g39875.1	50.9629	1.1369	0.368521	3.08505	0.00203518	0.00363197
LOC_Os05g27000.1	36.7715	3.51533	0.510152	6.89076	5.54939e-12	1.77869e-11
LOC_Os04g29550.1	2271.77	-3.48384	0.0893271	-39.0009	0	0
LOC_Os01g26174.1	171.568	-1.0354	0.235192	-4.40236	1.07081e-05	2.36928e-05
LOC_Os06g45870.1	28.6429	-1.39339	0.470147	-2.96374	0.0030393	0.00532184
LOC_Os09g02140.1	137.66	-1.25564	0.259576	-4.83727	1.31636e-06	3.10952e-06
LOC_Os02g57590.1	444.822	-1.10776	0.142571	-7.76992	7.85383e-15	2.83912e-14
LOC_Os01g42130.1	39.1543	-3.10256	0.512921	-6.04881	1.45921e-09	4.13381e-09
LOC_Os01g09670.1	277.258	1.01359	0.157882	6.41991	1.36351e-10	4.06702e-10
LOC_Os04g39010.1	149.688	1.86332	0.207879	8.96348	3.14584e-19	1.32711e-18
LOC_Os07g08390.1	3810.07	2.88683	0.0688737	41.9149	0	0
LOC_Os07g34070.1	747.153	5.75578	0.174851	32.9183	1.20387e-237	4.59278e-236
LOC_Os07g02330.1	1827.31	1.66384	0.0792074	21.0061	5.77154e-98	8.75293e-97
LOC_Os05g38940.1	51.7617	4.88336	0.52755	9.25669	2.10875e-20	9.23743e-20
LOC_Os01g66000.1	3174.51	2.99295	0.070027	42.7399	0	0
EVM0032364.1	98.6106	2.62266	0.287795	9.11295	8.01685e-20	3.45225e-19
LOC_Os02g26160.1	83.5705	-1.62397	0.287711	-5.64445	1.65712e-08	4.4313e-08
LOC_Os01g25010.1	831.522	5.1967	0.143213	36.2865	2.63942e-288	1.25486e-286
LOC_Os05g20020.1	351.225	2.02745	0.149334	13.5766	5.51048e-42	4.00715e-41
LOC_Os08g04500.1	26313.4	8.38953	0.216359	38.776	0	0
LOC_Os08g07290.1	558.315	-2.36318	0.128956	-18.3254	5.19121e-75	6.19103e-74
LOC_Os03g60910.1	3799.09	-1.58985	0.0513026	-30.9897	7.42914e-211	2.47576e-209
LOC_Os03g17780.1	325.169	-1.01983	0.145446	-7.01177	2.35329e-12	7.66832e-12
LOC_Os08g14990.1	91.4022	1.20733	0.28879	4.18064	2.90687e-05	6.20766e-05
LOC_Os01g03720.1	191.568	-1.20461	0.187849	-6.41264	1.43016e-10	4.26042e-10
LOC_Os01g45860.1	201.595	1.42132	0.182597	7.78393	7.03068e-15	2.54515e-14
LOC_Os12g13110.1	117.232	-1.09851	0.258121	-4.25579	2.08315e-05	4.50247e-05
LOC_Os04g35130.1	2238.23	-1.82028	0.0723653	-25.154	1.27649e-139	2.76832e-138
LOC_Os06g44450.1	42496.9	1.69184	0.0423678	39.9321	0	0
LOC_Os02g04170.1	653.82	1.04866	0.105157	9.97231	2.01491e-23	9.63147e-23
LOC_Os06g12960.1	110.143	1.63155	0.273896	5.95681	2.57213e-09	7.18691e-09
LOC_Os05g23450.1	44.5155	-1.18465	0.41333	-2.86611	0.00415553	0.00716512
LOC_Os02g50600.1	1037.49	1.35784	0.0845787	16.0541	5.34902e-58	5.10338e-57
LOC_Os07g42895.1	72.43	-1.44372	0.311476	-4.63508	3.56796e-06	8.1835e-06
LOC_Os01g62040.1	1532.51	-1.31118	0.074153	-17.6822	5.7555e-70	6.40603e-69
LOC_Os12g42700.1	69.9185	1.42477	0.302646	4.70773	2.50494e-06	5.80962e-06
LOC_Os01g42550.1	35.2815	-1.63849	0.439592	-3.72729	0.000193553	0.000385181
LOC_Os02g29550.1	1922.85	1.44852	0.0745831	19.4216	5.07329e-84	6.68683e-83
LOC_Os10g37850.1	1293.14	1.93505	0.100803	19.1964	3.96955e-82	5.12424e-81
LOC_Os11g05470.1	43.1571	-1.78664	0.391507	-4.56349	5.0311e-06	1.14223e-05
LOC_Os10g36100.1	74.049	-2.66491	0.346348	-7.69431	1.42262e-14	5.09696e-14
LOC_Os04g34280.1	21.78	-2.69516	0.628285	-4.28971	1.78904e-05	3.88944e-05
LOC_Os01g68524.1	119.093	-3.34666	0.280661	-11.9242	8.85402e-33	5.37745e-32
LOC_Os01g07340.1	154.851	-1.97883	0.215133	-9.19817	3.641e-20	1.5829e-19
LOC_Os02g01350.1	251.806	-1.64945	0.165676	-9.95588	2.37722e-23	1.1346e-22
LOC_Os06g47120.1	9.57641	-2.60625	0.883765	-2.94903	0.00318777	0.00556626
LOC_Os08g37040.1	1396.55	1.11296	0.0968059	11.4968	1.36831e-30	7.89049e-30
LOC_Os03g38010.1	30.5031	1.85079	0.465554	3.97545	7.02476e-05	0.000145475
LOC_Os02g39050.1	750.356	-1.0169	0.0989091	-10.2812	8.5694e-25	4.26097e-24
LOC_Os04g32820.1	173.94	11.1208	1.19203	9.32929	1.06583e-20	4.70765e-20
LOC_Os04g40410.1	99.5015	-1.09056	0.253005	-4.31042	1.62945e-05	3.55539e-05
LOC_Os11g41710.1	897.244	4.63014	0.128826	35.9411	6.97242e-283	3.23311e-281
LOC_Os01g52180.1	32.5128	2.84356	0.509044	5.58607	2.32268e-08	6.16488e-08
LOC_Os05g51180.1	5264.89	-1.3977	0.0448369	-31.173	2.47364e-213	8.34203e-212
LOC_Os09g39970.1	802.791	1.78529	0.0971106	18.3841	1.76194e-75	2.11201e-74
LOC_Os11g27795.1	19.1729	2.36912	0.663749	3.5693	0.000357933	0.0006927
LOC_Os04g36800.1	902.006	1.27027	0.0908916	13.9757	2.193e-44	1.67056e-43
LOC_Os01g68470.1	49.0487	-1.40545	0.384905	-3.65143	0.000260781	0.000511777
LOC_Os01g67090.1	2850.05	2.84221	0.0653599	43.4855	0	0
LOC_Os04g56900.1	14.05	4.99839	1.05574	4.73451	2.19584e-06	5.11167e-06
LOC_Os01g12440.1	205.64	-4.11691	0.254854	-16.154	1.06438e-58	1.02803e-57
LOC_Os04g36642.1	2978.14	-2.04957	0.0723832	-28.3155	2.22492e-176	6.00836e-175
LOC_Os04g05770.1	77.048	-1.61855	0.299258	-5.40854	6.35405e-08	1.64394e-07
LOC_Os07g32480.1	144.687	1.34633	0.260922	5.15991	2.47066e-07	6.14028e-07
LOC_Os09g30458.1	2283.34	1.24599	0.0717035	17.377	1.23205e-67	1.33392e-66
LOC_Os06g51339.1	6241.11	1.27136	0.0439964	28.897	1.30361e-183	3.68265e-182
LOC_Os06g45770.1	101.204	-1.12635	0.268948	-4.18799	2.8143e-05	6.01681e-05
LOC_Os04g59570.1	1800.87	-1.10521	0.0689158	-16.0371	7.03582e-58	6.70365e-57
LOC_Os01g49340.1	209.92	-1.26262	0.227833	-5.54189	2.99226e-08	7.88565e-08
LOC_Os03g63510.1	37.5932	-1.6985	0.502569	-3.37964	0.00072581	0.00136409
LOC_Os01g65190.1	417.765	-1.16938	0.129564	-9.02552	1.78844e-19	7.6131e-19
LOC_Os02g09610.1	103.704	1.74817	0.255355	6.84604	7.59239e-12	2.41867e-11
LOC_Os07g34870.1	55.853	1.29991	0.35283	3.68424	0.000229389	0.000452693
LOC_Os11g04730.1	207.589	-1.53986	0.200174	-7.69261	1.44162e-14	5.16436e-14
LOC_Os09g21900.1	55.1498	-1.51753	0.377256	-4.02254	5.75738e-05	0.000120067
LOC_Os08g41440.1	1855.71	1.20802	0.08721	13.8519	1.23959e-43	9.33934e-43
LOC_Os05g46800.1	19.0614	5.4522	0.982846	5.54736	2.90016e-08	7.65081e-08
LOC_Os07g44060.1	1682.11	2.64664	0.075871	34.8834	1.32711e-266	5.71223e-265
LOC_Os02g43660.1	249.503	1.18379	0.171839	6.88896	5.62027e-12	1.8008e-11
LOC_Os04g51280.1	1929.95	-1.51781	0.0651017	-23.3145	3.16018e-120	5.83463e-119
LOC_Os07g25050.1	116.753	4.63348	0.332003	13.9561	2.88655e-44	2.19237e-43
LOC_Os06g45130.1	130.619	-2.52695	0.260538	-9.69898	3.0453e-22	1.40909e-21
LOC_Os03g40720.1	193.606	-1.23153	0.224868	-5.47669	4.33357e-08	1.13231e-07
LOC_Os03g20300.1	1225.39	-1.04569	0.0901593	-11.5983	4.20422e-31	2.45352e-30
LOC_Os04g42451.1	71.1735	-1.53897	0.31764	-4.84502	1.26596e-06	2.99297e-06
LOC_Os02g54920.1	31.7697	-1.24182	0.444283	-2.79512	0.00518806	0.00884483
LOC_Os08g10420.1	39.7614	1.94392	0.413404	4.70222	2.57343e-06	5.96259e-06
LOC_Os07g44170.1	47.3815	-3.4987	0.470351	-7.4385	1.01838e-13	3.52459e-13
LOC_Os04g40070.1	96.2177	-2.31136	0.282395	-8.18484	2.72659e-16	1.03865e-15
LOC_Os01g05010.1	182.625	-2.12487	0.19962	-10.6446	1.84807e-26	9.61305e-26
LOC_Os02g57540.1	1056.69	1.21136	0.0919238	13.1779	1.17678e-39	8.23045e-39
LOC_Os01g14830.1	285.89	-1.47895	0.190606	-7.75921	8.54616e-15	3.08821e-14
LOC_Os07g17390.1	188.384	1.08978	0.182352	5.97625	2.28338e-09	6.40295e-09
LOC_Os01g10960.1	469.674	-1.61876	0.148759	-10.8818	1.40791e-27	7.53993e-27
LOC_Os12g17570.1	410.77	1.60196	0.1335	11.9997	3.56586e-33	2.18548e-32
LOC_Os09g37700.1	117.978	-1.65608	0.251539	-6.58381	4.58531e-11	1.40317e-10
LOC_Os02g40320.1	12.6373	-6.88602	1.37221	-5.01821	5.21551e-07	1.26705e-06
LOC_Os07g48960.1	1271.15	-1.81678	0.0835301	-21.75	6.90587e-105	1.1151e-103
LOC_Os05g25060.1	1465.21	-1.17215	0.0758973	-15.4439	8.29654e-54	7.39735e-53
LOC_Os05g45340.1	67.029	-1.50202	0.320217	-4.69064	2.72356e-06	6.30059e-06
LOC_Os10g36390.1	960.131	1.36286	0.0877858	15.5249	2.35487e-54	2.11908e-53
LOC_Os07g43530.1	207.83	-1.11744	0.20918	-5.34199	9.19331e-08	2.35539e-07
LOC_Os02g13900.1	586.831	-1.56293	0.120937	-12.9236	3.31404e-38	2.2476e-37
LOC_Os07g04990.1	5739.16	4.47383	0.0664662	67.3098	0	0
LOC_Os06g11680.1	4.22212	5.75851	1.63625	3.51934	0.000432626	0.000830011
LOC_Os01g47350.1	1417.89	2.05631	0.0804048	25.5745	2.93131e-144	6.55373e-143
LOC_Os11g34570.1	29.0668	5.06151	0.743279	6.80971	9.77981e-12	3.09661e-11
LOC_Os05g38020.1	19.5298	-2.14287	0.710037	-3.01797	0.00254474	0.00449776
LOC_Os07g03830.1	82.6877	1.94038	0.284728	6.81486	9.43548e-12	2.98926e-11
LOC_Os12g08090.1	3406.37	1.27879	0.0572115	22.352	1.15371e-110	1.98091e-109
LOC_Os03g49050.1	16.6161	2.11365	0.703413	3.00485	0.00265716	0.00468501
LOC_Os06g45140.1	6974.15	-2.33367	0.0440573	-52.9691	0	0
LOC_Os02g17780.1	485.33	2.88433	0.145422	19.8342	1.50958e-87	2.07405e-86
LOC_Os05g05650.1	11.6425	6.243	1.3599	4.59078	4.41595e-06	1.0067e-05
LOC_Os11g05990.1	5964.2	1.81906	0.0463304	39.2628	0	0
LOC_Os05g29020.1	597.067	1.15342	0.120647	9.56026	1.17457e-21	5.35924e-21
LOC_Os06g06380.1	283.39	-1.69174	0.162989	-10.3795	3.07422e-25	1.55019e-24
LOC_Os10g34700.1	36.3673	1.3617	0.43081	3.1608	0.00157335	0.00284215
LOC_Os03g07170.1	91.049	-3.53745	0.348888	-10.1392	3.70072e-24	1.8054e-23
LOC_Os01g07480.1	20.7929	-2.16811	0.713942	-3.03681	0.00239095	0.00423612
LOC_Os01g06450.1	9.68537	-4.55792	1.28563	-3.54529	0.000392179	0.000755292
LOC_Os04g53680.1	2260.63	1.5042	0.0774414	19.4237	4.86504e-84	6.41535e-83
LOC_Os04g55200.1	93.4213	-1.91056	0.276902	-6.89978	5.20825e-12	1.67163e-11
LOC_Os08g24154.1	31.3417	-1.31989	0.475444	-2.77613	0.00550101	0.00934728
LOC_Os04g32090.1	200.338	-4.63537	0.292537	-15.8454	1.5124e-56	1.40491e-55
LOC_Os04g58820.1	45.9914	-1.04538	0.361764	-2.88967	0.00385648	0.00667562
LOC_Os12g29570.1	158.026	3.62293	0.255155	14.1989	9.30243e-46	7.26089e-45
LOC_Os07g23930.1	824.047	-1.06362	0.0924008	-11.511	1.16169e-30	6.71139e-30
LOC_Os08g45150.1	22.5648	1.54057	0.549815	2.80199	0.00507891	0.00866692
LOC_Os10g39750.1	327.823	-1.18121	0.138163	-8.54937	1.23757e-17	4.94134e-17
LOC_Os04g57200.1	3947.33	2.5579	0.0552606	46.288	0	0
LOC_Os08g37660.1	1575.4	4.05024	0.0955396	42.3933	0	0
LOC_Os01g22352.1	1170.22	3.41459	0.112253	30.4189	3.09433e-203	9.78008e-202
LOC_Os05g43170.1	2838.29	2.87175	0.0647703	44.3374	0	0
LOC_Os06g41120.1	3412.5	-1.38252	0.0663525	-20.836	2.04292e-96	3.0555e-95
LOC_Os04g20680.1	24.9869	1.78903	0.588892	3.03795	0.00238191	0.00422107
LOC_Os08g12630.1	15.2912	-2.76178	0.73477	-3.7587	0.000170797	0.000341655
LOC_Os01g40590.1	2539.91	-1.10126	0.0577021	-19.0852	3.34949e-81	4.28069e-80
LOC_Os10g06630.1	198.217	1.84889	0.183157	10.0946	5.83772e-24	2.82983e-23
LOC_Os01g01610.1	135.797	-1.36524	0.217825	-6.26758	3.66706e-10	1.0698e-09
LOC_Os12g05440.1	1890.08	3.64424	0.0823423	44.2572	0	0
LOC_Os01g27260.1	49.6706	2.46664	0.407338	6.05551	1.39977e-09	3.9678e-09
LOC_Os06g17580.1	3.3384	5.41535	1.8104	2.99124	0.00277846	0.00488331
LOC_Os03g22070.1	26.2065	-2.79142	0.584701	-4.7741	1.80511e-06	4.22196e-06
LOC_Os03g58260.1	980.511	-1.0338	0.103293	-10.0085	1.39909e-23	6.71283e-23
LOC_Os09g15550.1	3.92728	5.64963	1.67549	3.37193	0.000746434	0.00140127
LOC_Os06g03030.1	61.3599	1.09333	0.363172	3.0105	0.00260814	0.00460434
LOC_Os08g34000.1	52.6972	-4.22776	0.532716	-7.93624	2.0841e-15	7.68167e-15
LOC_Os04g41500.1	2617.94	1.40605	0.0597362	23.5377	1.67763e-122	3.18073e-121
LOC_Os11g30560.1	1530.57	1.01956	0.0760852	13.4002	6.02666e-41	4.3026e-40
LOC_Os03g48750.1	54.3457	-1.27237	0.343554	-3.70354	0.000212614	0.000421267
LOC_Os03g02650.1	23.2062	-2.06662	0.545391	-3.78924	0.000151107	0.000303777
LOC_Os03g43970.1	116.116	3.61323	0.281182	12.8501	8.58437e-38	5.77749e-37
LOC_Os06g14260.1	219.261	-1.71825	0.197758	-8.68862	3.6688e-18	1.49386e-17
LOC_Os05g05490.1	38.7638	-2.37519	0.457835	-5.18788	2.12699e-07	5.30862e-07
LOC_Os10g05930.1	5.5653	6.15687	1.5555	3.95813	7.55398e-05	0.00015601
LOC_Os07g44030.1	3.22112	5.37025	1.80053	2.98259	0.00285823	0.00501756
LOC_Os11g14480.1	26.2939	8.39831	1.27454	6.58926	4.42028e-11	1.35384e-10
LOC_Os04g43300.1	84.3714	2.41574	0.31079	7.7729	7.67112e-15	2.77414e-14
LOC_Os02g53384.1	59.928	-1.98149	0.346969	-5.71086	1.12409e-08	3.03557e-08
LOC_Os02g41680.1	9102.28	5.44803	0.173982	31.3138	3.03236e-215	1.03251e-213
LOC_Os05g29160.1	8.93636	-6.3847	1.41245	-4.52031	6.17496e-06	1.39239e-05
LOC_Os03g37840.1	731.915	1.00119	0.116722	8.5776	9.68704e-18	3.88377e-17
LOC_Os07g06700.1	68.1182	6.89871	0.775198	8.89929	5.62045e-19	2.3503e-18
LOC_Os10g33830.1	14.7132	-2.74733	0.767096	-3.58147	0.000341664	0.000662303
LOC_Os01g06870.1	462.895	-4.42175	0.18993	-23.281	6.91182e-120	1.27031e-118
LOC_Os03g15050.1	34407.1	-1.43793	0.0346032	-41.5548	0	0
LOC_Os08g10310.1	1858.72	6.96982	0.386683	18.0246	1.24895e-72	1.44488e-71
LOC_Os11g15470.1	46.4945	-1.28401	0.363104	-3.53621	0.000405906	0.000780501
LOC_Os03g32995.1	118.032	-1.88681	0.243244	-7.75686	8.70595e-15	3.14514e-14
LOC_Os12g24800.1	20.3781	6.15254	1.14418	5.37726	7.56272e-08	1.94718e-07
LOC_Os10g42540.1	3061.66	1.27608	0.0617273	20.6729	6.07997e-95	8.93705e-94
LOC_Os06g05860.1	5505.21	1.5747	0.0493836	31.887	4.03952e-223	1.42714e-221
LOC_Os09g32290.1	4648.9	-3.71489	0.0782209	-47.4923	0	0
LOC_Os06g36270.1	5117.59	1.45479	0.0581579	25.0145	4.25424e-138	9.1348e-137
LOC_Os03g17230.1	45.378	1.15912	0.378537	3.06212	0.00219778	0.00390879
LOC_Os03g59180.1	485.931	1.7119	0.12923	13.2469	4.7036e-40	3.31356e-39
LOC_Os01g03940.1	507.483	1.07038	0.140657	7.60991	2.74278e-14	9.71081e-14
LOC_Os08g08860.1	338.375	-1.03668	0.147725	-7.01761	2.25694e-12	7.35775e-12
LOC_Os07g09814.1	110.329	-1.86842	0.25705	-7.2687	3.62977e-13	1.22556e-12
LOC_Os06g09020.1	1036.12	-1.26468	0.0860883	-14.6905	7.41856e-49	6.07116e-48
LOC_Os03g02860.1	316.504	-1.48718	0.153612	-9.68143	3.61608e-22	1.67046e-21
LOC_Os01g70220.1	117.497	-1.0955	0.244592	-4.47888	7.50352e-06	1.67988e-05
LOC_Os03g46600.1	152.888	-2.18939	0.218214	-10.0332	1.08917e-23	5.24279e-23
LOC_Os07g30330.1	115.661	1.70922	0.250007	6.8367	8.10376e-12	2.57779e-11
LOC_Os08g37890.1	48.1194	1.22787	0.361689	3.39483	0.000686722	0.00129374
LOC_Os01g62980.1	2822.68	1.13896	0.0624916	18.2258	3.22408e-74	3.8032e-73
LOC_Os10g38940.1	1883.22	1.88205	0.0743679	25.3073	2.65191e-141	5.83648e-140
LOC_Os07g46780.1	684.562	1.53178	0.118476	12.929	3.08712e-38	2.09471e-37
LOC_Os01g08870.1	132.795	-1.77921	0.241828	-7.35736	1.87577e-13	6.41403e-13
LOC_Os11g40930.1	24.2641	3.0038	0.565835	5.30862	1.10458e-07	2.81085e-07
LOC_Os09g09330.1	113.025	-1.02711	0.236805	-4.33734	1.44217e-05	3.16217e-05
LOC_Os09g17560.1	263.661	1.86463	0.172592	10.8036	3.30825e-27	1.75715e-26
LOC_Os06g06460.1	360.221	4.14859	0.176913	23.4499	1.32366e-121	2.47959e-120
LOC_Os10g25900.1	11.9276	2.89362	0.79275	3.6501	0.000262137	0.000514188
LOC_Os06g04920.1	544.873	2.71266	0.123879	21.8976	2.73581e-106	4.49218e-105
LOC_Os08g14770.1	543.548	-2.01457	0.131051	-15.3724	2.50885e-53	2.21592e-52
LOC_Os07g43604.1	245.964	-6.48585	0.415689	-15.6027	6.98328e-55	6.33053e-54
LOC_Os07g14700.1	165.074	2.28246	0.217098	10.5135	7.48733e-26	3.8387e-25
LOC_Os10g05860.1	18.3571	6.00154	1.15577	5.19267	2.07296e-07	5.177e-07
LOC_Os10g03930.1	16.8928	-1.86854	0.664774	-2.8108	0.00494193	0.0084441
LOC_Os09g37790.1	42.4091	-2.95663	0.44792	-6.60081	4.08923e-11	1.25599e-10
LOC_Os03g48040.1	1455.15	1.81211	0.0748717	24.2028	2.07687e-129	4.15861e-128
LOC_Os05g49760.1	14.4471	4.62246	0.963016	4.79998	1.58682e-06	3.72933e-06
LOC_Os06g12460.1	1584.62	5.55651	0.115851	47.9626	0	0
LOC_Os04g37650.1	17.4493	-2.44718	0.661919	-3.69709	0.000218081	0.000431525
LOC_Os08g36390.1	109.373	1.4046	0.236556	5.93772	2.89019e-09	8.05966e-09
LOC_Os07g47470.1	198.049	-1.48879	0.196699	-7.5689	3.76395e-14	1.32382e-13
LOC_Os05g12400.1	570.35	2.92224	0.128066	22.8182	3.02229e-115	5.34886e-114
LOC_Os11g01340.1	323.748	1.49492	0.145478	10.2759	9.04886e-25	4.49462e-24
LOC_Os03g58670.1	73.8556	-2.64976	0.863476	-3.06871	0.00214986	0.00382839
LOC_Os03g37100.1	91.9373	-1.53709	0.272435	-5.64203	1.68058e-08	4.49274e-08
LOC_Os04g33610.1	971.748	-2.0548	0.107788	-19.0635	5.08109e-81	6.47609e-80
LOC_Os03g55330.1	409.738	-2.621	0.156667	-16.7297	7.95782e-63	8.12291e-62
LOC_Os03g48660.1	3120.05	1.3536	0.0554519	24.4103	1.33092e-131	2.71904e-130
LOC_Os04g38640.1	1002.2	1.21287	0.085638	14.1627	1.55803e-45	1.21174e-44
LOC_Os08g40820.1	123.833	-1.00573	0.227964	-4.4118	1.02516e-05	2.27149e-05
LOC_Os01g71710.1	32.7106	2.63728	0.505919	5.21286	1.85954e-07	4.65968e-07
LOC_Os06g17570.1	68.707	2.01887	0.318573	6.33724	2.33915e-10	6.89323e-10
LOC_Os04g54400.1	22.3545	1.55976	0.513765	3.03593	0.00239791	0.00424811
LOC_Os07g19030.1	360.022	-2.05163	0.15251	-13.4524	2.9793e-41	2.13946e-40
LOC_Os11g36610.1	39.4208	-2.19691	0.501404	-4.38152	1.17856e-05	2.59974e-05
LOC_Os03g55110.1	1694.11	-1.69412	0.0742986	-22.8015	4.42905e-115	7.81403e-114
LOC_Os12g01480.1	83.0382	1.11485	0.298416	3.7359	0.000187045	0.000372939
LOC_Os04g53994.1	440.577	-1.24885	0.126789	-9.84978	6.86944e-23	3.24026e-22
LOC_Os01g03080.1	67.5141	-3.94413	0.882936	-4.46706	7.93012e-06	1.77187e-05
LOC_Os04g52390.1	2148.05	1.93009	0.0701845	27.5002	1.74717e-166	4.49844e-165
LOC_Os11g29130.1	64.3965	-2.04363	0.360457	-5.66956	1.43164e-08	3.84401e-08
LOC_Os11g03390.1	4061.32	2.26591	0.0583666	38.8221	0	0
LOC_Os03g40780.1	996.019	-1.45804	0.0982587	-14.8388	8.22039e-50	6.85673e-49
LOC_Os01g07980.1	130.347	-3.006	0.264326	-11.3723	5.74401e-30	3.26691e-29
LOC_Os05g46790.1	363.813	5.84437	0.250919	23.2918	5.36652e-120	9.88233e-119
LOC_Os05g24500.1	9.59972	2.36255	0.849194	2.78211	0.00540073	0.00918851
LOC_Os03g61210.1	1938.61	1.00981	0.0648239	15.5777	1.03212e-54	9.33542e-54
LOC_Os05g05080.1	11.3161	4.25874	1.11733	3.81154	0.000138103	0.000278567
LOC_Os09g25290.1	160.463	1.67889	0.204006	8.22962	1.87814e-16	7.18655e-16
LOC_Os02g33580.1	5999.64	1.34045	0.046298	28.9526	2.60307e-184	7.38741e-183
LOC_Os03g22230.1	140.104	-2.13974	0.265711	-8.05289	8.08644e-16	3.02282e-15
LOC_Os01g64470.1	2675.22	2.04108	0.0571394	35.7211	1.85998e-279	8.52657e-278
LOC_Os04g52750.1	16.8013	-2.14581	0.645926	-3.32206	0.000893547	0.00166204
LOC_Os04g40130.1	286.558	-3.19228	0.17795	-17.9392	5.82498e-72	6.68391e-71
LOC_Os11g03620.1	81.5677	-1.12397	0.273798	-4.10511	4.04124e-05	8.53827e-05
LOC_Os04g48140.1	322.794	-1.17878	0.162828	-7.2394	4.50675e-13	1.51621e-12
LOC_Os07g35350.1	237.248	-11.1159	1.18891	-9.34966	8.79279e-21	3.89344e-20
LOC_Os06g06320.1	7.77107	6.63629	1.5271	4.34568	1.38844e-05	3.04814e-05
LOC_Os11g10850.1	215.467	5.00507	0.2836	17.6484	1.04751e-69	1.16041e-68
LOC_Os04g35650.1	51.2398	-2.02149	0.371029	-5.44833	5.08461e-08	1.32376e-07
LOC_Os07g12320.1	700.634	-2.40267	0.114895	-20.9119	4.16888e-97	6.28184e-96
LOC_Os01g41900.1	3918.45	1.76517	0.0575177	30.6891	7.95874e-207	2.594e-205
LOC_Os04g59320.1	297.955	-1.12111	0.155855	-7.19327	6.32584e-13	2.11333e-12
LOC_Os01g71860.1	26.456	5.18745	0.794326	6.53063	6.54946e-11	1.98975e-10
LOC_Os02g56020.1	700.523	-1.00685	0.10238	-9.83445	8.00067e-23	3.76566e-22
LOC_Os08g10080.1	953.713	1.24017	0.0917081	13.523	1.14371e-41	8.27847e-41
LOC_Os01g21310.1	217.654	1.95431	0.193984	10.0746	7.15759e-24	3.46308e-23
LOC_Os04g35390.1	32.128	1.30887	0.449276	2.91329	0.00357647	0.00621227
LOC_Os03g21000.1	3925.68	1.23627	0.0540516	22.8721	8.80803e-116	1.56474e-114
LOC_Os04g03050.1	220.685	8.28173	0.664613	12.461	1.21854e-35	7.87043e-35
LOC_Os01g05250.1	53.9081	1.22729	0.371334	3.30508	0.000949499	0.00176194
LOC_Os04g35890.1	323.432	2.22651	0.177874	12.5174	6.00019e-36	3.89867e-35
LOC_Os03g38800.1	82.316	2.8979	0.315926	9.17269	4.6135e-20	2.00044e-19
LOC_Os05g01530.1	2228.93	1.74652	0.0691875	25.2432	1.34359e-140	2.93642e-139
LOC_Os03g59670.1	520.363	-2.45483	0.158442	-15.4935	3.83612e-54	3.43666e-53
LOC_Os04g51270.1	1557.06	1.05917	0.0748339	14.1536	1.77435e-45	1.3777e-44
LOC_Os05g35080.1	17.6208	-2.2812	0.778525	-2.93016	0.00338788	0.00589777
LOC_Os12g17950.1	14.8565	2.9677	0.772474	3.84181	0.000122132	0.000247611
LOC_Os02g51890.1	1385.55	-2.51177	0.0939856	-26.725	2.41196e-157	5.93371e-156
LOC_Os03g59210.1	550.212	3.44693	0.13027	26.4599	2.8093e-154	6.78105e-153
LOC_Os01g74190.1	1738.72	1.78157	0.0757962	23.5048	3.64627e-122	6.8808e-121
LOC_Os11g17600.1	89.5622	-1.41707	0.303331	-4.67169	2.9873e-06	6.89037e-06
LOC_Os12g15190.1	4.8401	4.94577	1.58308	3.12413	0.0017833	0.00320152
LOC_Os09g15170.1	165.458	1.456	0.198087	7.35029	1.97782e-13	6.75395e-13
LOC_Os12g35340.1	1107.63	1.06009	0.0922306	11.4939	1.41535e-30	8.15846e-30
LOC_Os01g07730.1	1145.49	2.41615	0.0846998	28.526	5.57335e-179	1.53297e-177
LOC_Os10g35730.1	138.776	-1.92693	0.22336	-8.62702	6.29687e-18	2.54229e-17
LOC_Os04g43360.1	115.543	1.75537	0.258407	6.79303	1.09802e-11	3.46892e-11
LOC_Os01g66490.1	758.527	-1.38236	0.103414	-13.3672	9.40723e-41	6.69574e-40
LOC_Os08g34740.1	478.951	-2.21045	0.130774	-16.9028	4.29122e-64	4.45443e-63
LOC_Os03g21480.1	24.8767	-1.75263	0.531897	-3.29506	0.000984019	0.00182252
LOC_Os03g22810.1	4687.11	1.91538	0.0492632	38.8806	0	0
LOC_Os06g13190.1	1286.38	2.96264	0.0880186	33.6593	2.28238e-248	9.19244e-247
LOC_Os07g13520.1	269.956	-1.76502	0.161692	-10.9159	9.67566e-28	5.20683e-27
LOC_Os06g51370.1	41.2991	4.31014	0.521297	8.26811	1.36103e-16	5.23058e-16
LOC_Os04g46940.1	550.702	1.06365	0.105925	10.0416	1.00045e-23	4.82068e-23
LOC_Os04g58700.1	689.179	1.42584	0.104391	13.6586	1.79365e-42	1.31895e-41
LOC_Os04g46170.1	292.086	-1.41698	0.155711	-9.10007	9.02769e-20	3.8763e-19
LOC_Os12g09700.1	40.9919	4.27085	1.24857	3.4206	0.000624833	0.00118109
LOC_Os03g48310.1	632.574	1.75704	0.108024	16.2653	1.74022e-59	1.69472e-58
LOC_Os02g02540.1	341.669	2.32977	0.155266	15.0051	6.80395e-51	5.76567e-50
LOC_Os02g03730.1	344.446	-2.01372	0.154852	-13.0042	1.15864e-38	7.95171e-38
LOC_Os09g24580.1	3614.27	3.32739	0.0595955	55.8328	0	0
LOC_Os07g37990.1	1823.81	1.36498	0.0737773	18.5014	2.01251e-76	2.44353e-75
LOC_Os05g48630.1	41080.8	2.34022	0.0386385	60.5671	0	0
LOC_Os03g24390.1	62.9681	-2.44907	0.379591	-6.45187	1.10479e-10	3.31391e-10
LOC_Os01g08034.1	1330.61	5.32713	0.246514	21.6098	1.4531e-103	2.31193e-102
LOC_Os08g24630.1	67.5134	5.88853	1.56524	3.76206	0.000168517	0.000337405
LOC_Os08g15710.1	44.3928	2.90581	0.425216	6.83371	8.27449e-12	2.63091e-11
LOC_Os05g35930.1	216.24	2.16883	0.175565	12.3534	4.66867e-35	2.96517e-34
LOC_Os06g16350.1	190.64	2.32584	0.24347	9.55289	1.26132e-21	5.74853e-21
LOC_Os05g27780.1	18813.5	1.23329	0.0480405	25.6719	2.40722e-145	5.40341e-144
LOC_Os01g65500.1	32.5858	4.80021	0.663691	7.2326	4.73845e-13	1.59132e-12
LOC_Os08g30540.1	24.5342	-1.83791	0.601684	-3.0546	0.00225358	0.00400323
LOC_Os01g60490.1	16.9035	4.83955	0.933195	5.186	2.14864e-07	5.3603e-07
LOC_Os04g45480.1	128.028	1.16064	0.225619	5.14424	2.68606e-07	6.65859e-07
LOC_Os03g47730.1	45.6501	2.81656	0.409548	6.87724	6.10252e-12	1.95044e-11
LOC_Os01g08340.1	170.575	1.06739	0.218632	4.88214	1.04942e-06	2.4959e-06
LOC_Os03g57970.1	815.248	3.50499	0.113755	30.8118	1.82306e-208	5.98341e-207
LOC_Os08g03400.1	89.1023	1.61141	0.312992	5.14842	2.62691e-07	6.51712e-07
LOC_Os10g39470.1	3216.22	-1.42342	0.054943	-25.9073	5.51631e-148	1.26337e-146
LOC_Os05g50170.1	28.7223	2.11435	0.489186	4.32217	1.545e-05	3.37712e-05
LOC_Os04g34490.1	36.787	4.94263	1.60857	3.07269	0.00212142	0.00377941
LOC_Os01g02370.1	52.7409	3.40851	0.407494	8.36458	6.03305e-17	2.34509e-16
LOC_Os01g49210.1	188.935	2.00635	0.218319	9.19	3.9283e-20	1.70595e-19
LOC_Os10g20510.1	635.965	1.61283	0.113624	14.1944	9.92869e-46	7.74542e-45
LOC_Os07g49020.1	192.456	1.63782	0.239658	6.83397	8.25984e-12	2.62655e-11
LOC_Os05g45330.1	17.4905	-3.18299	0.743606	-4.28049	1.86485e-05	4.04647e-05
LOC_Os01g60640.1	5064.37	4.84864	0.0643711	75.3232	0	0
LOC_Os03g61829.1	207.63	3.40028	0.208143	16.3363	5.44427e-60	5.34996e-59
LOC_Os01g71760.1	42.7881	4.59521	0.570393	8.05621	7.86977e-16	2.94338e-15
LOC_Os07g38130.1	2123.2	-2.09246	0.0790728	-26.4625	2.62065e-154	6.33109e-153
LOC_Os10g26940.1	8960.62	-8.86668	0.150773	-58.808	0	0
LOC_Os07g10350.1	583.147	-1.8964	0.150349	-12.6133	1.78286e-36	1.16894e-35
LOC_Os05g06970.1	300.63	-3.04215	0.170534	-17.839	3.52073e-71	3.99437e-70
LOC_Os12g04080.1	105.483	3.92469	0.306833	12.791	1.84183e-37	1.23312e-36
LOC_Os05g48180.1	12.0774	-6.819	1.35675	-5.02597	5.00889e-07	1.21832e-06
LOC_Os10g04090.1	460.484	-1.59063	0.135808	-11.7123	1.10226e-31	6.51625e-31
LOC_Os07g42280.1	507.838	1.30581	0.121272	10.7676	4.89488e-27	2.58817e-26
LOC_Os11g12050.1	401.505	1.16551	0.124619	9.35258	8.55378e-21	3.78998e-20
LOC_Os10g05540.1	79.978	-1.32601	0.299762	-4.42355	9.70919e-06	2.15655e-05
LOC_Os01g61570.1	45.7694	1.66096	0.411423	4.03712	5.4112e-05	0.00011314
LOC_Os09g28540.1	14.481	-2.35962	0.787305	-2.99709	0.0027257	0.00479536
LOC_Os02g14840.1	91.7225	2.42606	0.289033	8.3937	4.71069e-17	1.83843e-16
LOC_Os05g45760.1	351.639	-2.41694	0.151154	-15.9899	1.50292e-57	1.42379e-56
LOC_Os07g32550.1	71.0812	-2.57886	0.368495	-6.99836	2.58971e-12	8.42217e-12
LOC_Os10g39004.1	140.572	-1.04343	0.237961	-4.38489	1.16046e-05	2.56082e-05
LOC_Os04g58420.1	638.983	-1.01998	0.122287	-8.34083	7.37721e-17	2.86206e-16
LOC_Os03g04080.1	163.606	-4.77226	0.329103	-14.5008	1.19729e-47	9.6333e-47
LOC_Os05g15150.1	173.574	-1.13992	0.204402	-5.57686	2.44903e-08	6.4874e-08
LOC_Os11g43934.1	1202.14	-1.25501	0.079076	-15.871	1.00667e-56	9.37905e-56
LOC_Os07g36110.1	22.6274	1.94974	0.582899	3.34489	0.000823137	0.00153748
LOC_Os09g30330.1	95.441	1.08806	0.252863	4.30294	1.68543e-05	3.67412e-05
LOC_Os08g35630.1	278.836	1.52292	0.15907	9.57389	1.02955e-21	4.7044e-21
LOC_Os06g15109.1	198.384	2.69898	0.205365	13.1424	1.88203e-39	1.30948e-38
LOC_Os10g38120.1	14.0768	-2.80382	0.762658	-3.67638	0.000236571	0.000466278
LOC_Os09g29100.1	198.269	-1.979	0.196791	-10.0564	8.61024e-24	4.15523e-23
LOC_Os04g58870.1	399.126	-4.73156	0.213726	-22.1384	1.34849e-108	2.27245e-107
LOC_Os06g46120.1	198.137	-1.26971	0.192851	-6.58388	4.58327e-11	1.40269e-10
LOC_Os01g18120.1	102.695	5.29334	0.423226	12.5071	6.82523e-36	4.42862e-35
LOC_Os07g18860.1	9.79106	-3.97878	1.09553	-3.63182	0.000281427	0.000550188
LOC_Os10g30280.1	5.76633	4.28153	1.40894	3.03884	0.00237491	0.00420946
LOC_Os08g03020.1	154.765	3.48534	0.283278	12.3036	8.66192e-35	5.48653e-34
LOC_Os04g41110.1	77.3329	-1.049	0.316397	-3.31546	0.000914935	0.00169982
LOC_Os07g39740.1	162.235	4.28322	0.277442	15.4382	9.05542e-54	8.06888e-53
LOC_Os10g32900.1	101.953	1.19151	0.322304	3.69685	0.000218289	0.000431875
LOC_Os03g47034.1	149.761	-2.37284	0.230401	-10.2987	7.13989e-25	3.55833e-24
LOC_Os11g01210.1	255.095	-1.83151	0.166414	-11.0058	3.58489e-28	1.95415e-27
LOC_Os01g32840.1	224.085	-1.17372	0.186838	-6.28205	3.34136e-10	9.77006e-10
LOC_Os11g34750.1	68.0379	-1.51926	0.308199	-4.92949	8.2443e-07	1.97747e-06
LOC_Os03g03579.1	50.8589	2.87914	0.394296	7.30198	2.83563e-13	9.62381e-13
LOC_Os03g55670.1	2336.43	-1.11633	0.0723329	-15.4333	9.77533e-54	8.70211e-53
LOC_Os06g40230.1	17.7005	-4.4733	0.917902	-4.8734	1.09696e-06	2.6061e-06
LOC_Os06g34400.1	120.449	-5.15552	0.415799	-12.3991	2.64369e-35	1.68857e-34
LOC_Os04g45460.1	470.921	1.77701	0.124829	14.2355	5.51444e-46	4.32578e-45
LOC_Os08g31580.1	4860.61	1.83598	0.0550663	33.3412	9.7651e-244	3.86125e-242
LOC_Os09g29950.1	119.785	-1.58401	0.25563	-6.19647	5.77425e-10	1.67002e-09
LOC_Os04g44780.1	226.724	1.3938	0.178076	7.82701	4.99607e-15	1.81654e-14
LOC_Os02g38680.1	254.347	-1.79081	0.165837	-10.7986	3.4935e-27	1.85345e-26
LOC_Os12g12120.1	209.463	-2.45278	0.229838	-10.6718	1.3798e-26	7.20649e-26
LOC_Os08g33670.1	240.793	-1.80901	0.174958	-10.3397	4.66009e-25	2.33153e-24
LOC_Os11g37560.1	473.427	1.84957	0.136491	13.5509	7.8261e-42	5.67639e-41
LOC_Os03g37960.1	54.5493	1.09836	0.370276	2.96632	0.00301387	0.00528027
LOC_Os06g45480.1	4915.19	3.39444	0.0514566	65.9671	0	0
LOC_Os07g35020.1	442.349	-7.4509	0.416397	-17.8938	1.31896e-71	1.50549e-70
LOC_Os04g38980.1	105.366	-2.26115	0.288315	-7.84266	4.41097e-15	1.60628e-14
LOC_Os05g39600.1	32.8939	-2.28291	0.486778	-4.68983	2.73431e-06	6.32495e-06
LOC_Os02g53750.1	3129.86	1.87137	0.0642669	29.1187	2.08289e-186	5.99213e-185
LOC_Os09g21180.1	1275.44	2.91737	0.08223	35.4781	1.0683e-275	4.77316e-274
LOC_Os07g09070.1	45.0578	-2.99422	0.445156	-6.72622	1.74122e-11	5.44962e-11
LOC_Os12g02030.1	215.806	1.91642	0.237118	8.08211	6.36533e-16	2.39149e-15
LOC_Os02g42470.1	338.114	2.15233	0.170892	12.5947	2.25849e-36	1.477e-35
LOC_Os03g05620.1	10694.8	3.14832	0.0426746	73.7752	0	0
LOC_Os02g22480.1	282.287	-1.59829	0.157587	-10.1423	3.58691e-24	1.75079e-23
LOC_Os01g73250.1	16554.3	6.82477	0.0587126	116.24	0	0
LOC_Os01g13120.1	269.776	2.83609	0.178629	15.877	9.14686e-57	8.53899e-56
LOC_Os10g37400.1	734.507	2.23566	0.109317	20.4511	5.87288e-93	8.47794e-92
LOC_Os04g53490.1	779.838	1.38788	0.0998262	13.903	6.07658e-44	4.59665e-43
LOC_Os05g38290.1	391.348	1.19377	0.136605	8.73885	2.35493e-18	9.64029e-18
LOC_Os03g32636.1	24.1835	-1.66996	0.510353	-3.27216	0.00106729	0.00196899
LOC_Os03g08860.1	1768.89	1.30772	0.0725348	18.0289	1.15622e-72	1.33815e-71
LOC_Os01g19548.1	85.1337	-2.84062	0.309984	-9.16376	5.01217e-20	2.1713e-19
LOC_Os04g25060.1	1838.84	-2.14194	0.0801226	-26.7333	1.93141e-157	4.75565e-156
LOC_Os08g05520.1	69.9776	4.06241	0.401621	10.115	4.73865e-24	2.3018e-23
LOC_Os03g10180.1	9534.68	1.00587	0.043437	23.1569	1.23976e-118	2.25645e-117
LOC_Os06g33710.1	9858.29	1.13536	0.0405426	28.0041	1.44959e-172	3.84824e-171
LOC_Os01g33030.1	637.611	-1.55795	0.118937	-13.099	3.33743e-39	2.31015e-38
LOC_Os08g40930.1	218.994	1.94796	0.174905	11.1372	8.26324e-29	4.59046e-28
LOC_Os03g17570.1	2112.16	-1.38018	0.0662813	-20.8231	2.67481e-96	3.98999e-95
LOC_Os07g39980.1	357.984	-1.43189	0.146229	-9.79207	1.21781e-22	5.70327e-22
LOC_Os09g21710.1	255.398	2.05843	0.182616	11.2719	1.80714e-29	1.01775e-28
LOC_Os03g50810.1	2220.43	-1.02507	0.0608604	-16.843	1.18117e-63	1.21714e-62
LOC_Os10g39830.1	76.9233	-2.95586	0.351768	-8.40287	4.35698e-17	1.70251e-16
LOC_Os06g11150.1	1913.29	1.9972	0.0782666	25.5179	1.24773e-143	2.78301e-142
LOC_Os10g40720.1	3557.7	2.16778	0.0588525	36.8341	5.26479e-297	2.59948e-295
LOC_Os06g24180.1	35.4671	5.36189	1.34516	3.98605	6.71827e-05	0.000139384
LOC_Os06g19170.1	438.768	-1.69983	0.139617	-12.175	4.22568e-34	2.63864e-33
LOC_Os04g52230.1	859.47	1.18234	0.0937169	12.6161	1.72102e-36	1.12865e-35
LOC_Os01g59520.1	318.457	-1.21766	0.157847	-7.71421	1.21734e-14	4.37426e-14
LOC_Os02g40410.1	91.7183	1.40596	0.267152	5.26277	1.41901e-07	3.58702e-07
LOC_Os10g25550.1	298.956	1.24671	0.144751	8.61276	7.13228e-18	2.87422e-17
LOC_Os05g08640.1	2916.57	2.47748	0.0718029	34.5039	7.02126e-261	2.96333e-259
LOC_Os08g38790.1	103.555	-2.10785	0.261556	-8.05889	7.69894e-16	2.88179e-15
LOC_Os05g43860.1	843.041	2.16964	0.0988725	21.9438	9.93077e-107	1.63922e-105
LOC_Os02g32950.1	9.93826	-6.5379	1.39982	-4.67054	3.00415e-06	6.92754e-06
LOC_Os06g04380.1	584.787	-1.11581	0.117866	-9.46673	2.88752e-21	1.30086e-20
LOC_Os09g20220.1	30.6372	3.01226	0.522946	5.76018	8.40228e-09	2.28213e-08
LOC_Os01g04920.1	494.109	1.96925	0.132378	14.876	4.72106e-50	3.95545e-49
LOC_Os09g20510.1	27.1126	4.17607	0.651239	6.4125	1.43152e-10	4.26401e-10
LOC_Os03g44440.1	109.401	-2.18204	0.290509	-7.51111	5.86279e-14	2.04693e-13
LOC_Os04g22330.1	6.2579	-5.87029	1.50197	-3.90838	9.29157e-05	0.000190459
LOC_Os07g39720.1	96.9073	3.42646	0.333349	10.2789	8.77256e-25	4.36045e-24
LOC_Os12g32750.1	31.6939	1.581	0.470236	3.36214	0.000773421	0.00144913
LOC_Os06g15760.1	2057.45	1.81706	0.0714715	25.4236	1.38432e-142	3.06826e-141
LOC_Os04g46630.1	99.3984	2.58855	0.271264	9.54256	1.3935e-21	6.34276e-21
LOC_Os08g39040.1	18.7097	-2.68567	0.660303	-4.06733	4.75559e-05	9.98393e-05
LOC_Os04g41140.1	388.352	-2.99194	0.167907	-17.819	5.03063e-71	5.69592e-70
LOC_Os07g44000.1	18.5195	-4.51596	0.905763	-4.9858	6.17048e-07	1.49197e-06
LOC_Os07g04530.1	3128.94	-1.27256	0.0600696	-21.1848	1.31879e-99	2.02509e-98
LOC_Os02g05940.1	14.7747	2.07212	0.702644	2.94903	0.00318775	0.00556626
LOC_Os02g03330.1	6034.42	1.77638	0.0458332	38.7575	0	0
LOC_Os03g63310.1	4035.41	1.29263	0.0637411	20.2793	1.95834e-91	2.78705e-90
LOC_Os03g07739.1	113.977	-1.33807	0.247087	-5.41538	6.11598e-08	1.5838e-07
LOC_Os06g07560.1	1636.23	2.52121	0.0747393	33.7333	1.87823e-249	7.59727e-248
LOC_Os09g26920.1	547.038	1.89849	0.116323	16.3209	7.01325e-60	6.87977e-59
LOC_Os08g05040.1	35.7033	-5.92571	0.917981	-6.45516	1.08103e-10	3.24504e-10
LOC_Os09g02180.1	56.4251	-1.49018	0.400405	-3.72168	0.000197903	0.00039353
LOC_Os02g15050.1	146.437	-1.61525	0.252922	-6.38638	1.69855e-10	5.04075e-10
LOC_Os10g38580.1	1311.49	2.60443	0.0839553	31.0216	2.75287e-211	9.1957e-210
LOC_Os09g28720.1	164.189	1.21006	0.224668	5.38599	7.20459e-08	1.85683e-07
LOC_Os04g08390.1	237.53	1.55395	0.173192	8.97243	2.90054e-19	1.22564e-18
LOC_Os02g44704.1	119.103	-1.72308	0.234581	-7.34537	2.05196e-13	7.00289e-13
LOC_Os11g10770.1	207.876	-1.02531	0.196876	-5.20789	1.91001e-07	4.78232e-07
LOC_Os03g27930.1	177.055	-1.24522	0.202275	-6.1561	7.45565e-10	2.14465e-09
LOC_Os09g29630.1	818.721	-1.45209	0.0998599	-14.5412	6.63708e-48	5.35238e-47
LOC_Os06g12455.1	157.823	9.12102	1.03798	8.78731	1.53187e-18	6.31403e-18
LOC_Os02g12370.1	11.9722	-2.73517	0.847978	-3.22552	0.00125742	0.002299
LOC_Os02g40260.1	14799.8	3.40381	0.0442934	76.8468	0	0
LOC_Os06g35630.1	218.724	-1.114	0.17238	-6.46249	1.02997e-10	3.09572e-10
LOC_Os05g39980.1	5.52064	-5.69016	1.53168	-3.71498	0.00020322	0.000403535
LOC_Os01g55830.1	8812.76	1.78302	0.0395082	45.1302	0	0
LOC_Os07g42610.1	778.218	1.14913	0.119859	9.58734	9.03843e-22	4.13401e-21
LOC_Os11g18660.1	12.327	4.0361	0.913413	4.41871	9.9294e-06	2.20356e-05
LOC_Os07g34479.1	4.68542	-5.45308	1.62149	-3.363	0.000770998	0.00144497
LOC_Os08g28980.1	289.364	-1.32371	0.150699	-8.78377	1.58088e-18	6.51127e-18
LOC_Os01g71790.1	612.289	1.1869	0.114202	10.393	2.66757e-25	1.34731e-24
LOC_Os02g06630.1	66.8725	1.72436	0.331618	5.19985	1.99455e-07	4.9869e-07
LOC_Os12g16210.1	51.0681	2.4392	0.395841	6.16206	7.18061e-10	2.06764e-09
LOC_Os04g25410.1	661.541	-1.00318	0.103551	-9.68777	3.39863e-22	1.57104e-21
LOC_Os11g33440.1	447.536	-4.42035	0.184384	-23.9735	5.25305e-127	1.03638e-125
LOC_Os05g24140.1	75.7307	1.77708	0.293023	6.06464	1.32248e-09	3.75439e-09
LOC_Os01g01840.1	1264.01	6.79026	0.180035	37.7163	0	0
[truncated: 6,761 more rows]

## Sheet: Table S5 93-11
Table S5. List of differentially expressed genes upon HS treatments in 93-11.
Gene ID	baseMean	log2FoldChange	lfcSE	stat	pvalue	padj
LOC_Os12g38460.1	252.257	-4.20091	0.291313	-14.4206	3.84047e-47	1.99038e-46
LOC_Os02g42590.1	5200.38	-1.18281	0.0569267	-20.7778	6.87423e-96	5.93744e-95
LOC_Os06g15620.1	1062.79	5.45396	0.381061	14.3126	1.82661e-46	9.37306e-46
LOC_Os01g58690.1	74.3492	-1.3327	0.345609	-3.85609	0.000115214	0.000210419
LOC_Os11g27620.1	3.46329	5.04865	1.83173	2.75622	0.00584736	0.0092623
LOC_Os04g46970.1	505.768	2.0927	0.139982	14.9497	1.56346e-50	8.43555e-50
LOC_Os08g38850.1	458.876	3.77641	0.178013	21.2143	7.05012e-100	6.30455e-99
LOC_Os05g01690.1	2021.51	-1.27614	0.0781261	-16.3344	5.62187e-60	3.38517e-59
LOC_Os03g07540.1	31.6109	8.24075	1.27618	6.45734	1.06558e-10	2.61496e-10
LOC_Os02g47470.1	19367.6	4.55564	0.0587449	77.5497	0	0
LOC_Os01g62999.1	37.4532	4.18604	0.671482	6.23404	4.54568e-10	1.08984e-09
LOC_Os10g02369.1	62.3669	2.33296	0.408784	5.70708	1.14931e-08	2.59922e-08
LOC_Os06g46150.1	18.4533	-1.99337	0.646112	-3.08517	0.00203435	0.00336737
LOC_Os01g52180.1	26.9986	4.1077	0.826147	4.97212	6.62247e-07	1.37744e-06
LOC_Os07g48269.1	2113.42	-1.92459	0.116408	-16.5332	2.11745e-61	1.2972e-60
LOC_Os09g32988.1	159.879	2.81758	0.257842	10.9275	8.5136e-28	3.22901e-27
LOC_Os10g40600.1	1396.49	5.26894	0.149881	35.1541	1.00715e-270	2.50511e-269
LOC_Os03g53350.1	88.7708	1.90983	0.308654	6.18759	6.109e-10	1.45724e-09
LOC_Os06g09310.1	2333.07	-1.45624	0.0875906	-16.6255	4.55626e-62	2.8104e-61
LOC_Os02g27760.1	1040.12	1.92791	0.106413	18.1173	2.32853e-73	1.62445e-72
LOC_Os04g44510.1	5531.37	-2.0842	0.0554182	-37.6086	0	0
LOC_Os10g33310.1	1125.72	-2.13321	0.105849	-20.1534	2.51191e-90	2.05978e-89
LOC_Os01g70170.1	13852.4	-2.98954	0.0544094	-54.9454	0	0
LOC_Os02g45760.1	819.294	2.0213	0.126632	15.9621	2.34766e-57	1.37312e-56
EVM009169.1	74.0852	-1.0018	0.343662	-2.91506	0.00355617	0.00575418
LOC_Os02g11720.1	417.938	-2.36756	0.162813	-14.5416	6.5996e-48	3.45188e-47
LOC_Os01g08000.1	119.304	-3.83582	0.315504	-12.1577	5.21854e-34	2.21127e-33
LOC_Os02g10520.1	241	1.69878	0.237513	7.15238	8.52834e-13	2.24821e-12
LOC_Os01g63920.1	25.8476	1.52998	0.523912	2.9203	0.00349697	0.00566108
LOC_Os02g24205.1	133.962	1.12162	0.240807	4.65775	3.19684e-06	6.40602e-06
LOC_Os08g02390.1	296.183	1.61094	0.184434	8.73451	2.44719e-18	7.52918e-18
LOC_Os01g55150.1	440.655	4.6372	0.212273	21.8454	8.59279e-106	8.12045e-105
LOC_Os05g24900.1	48.6359	-1.35265	0.433069	-3.1234	0.00178775	0.0029756
LOC_Os02g46780.1	30.0799	4.22322	0.720165	5.86425	4.51178e-09	1.03893e-08
LOC_Os05g18470.1	181.285	3.49768	0.261871	13.3565	1.0858e-40	5.114e-40
LOC_Os06g08550.1	60.8516	4.48381	0.553861	8.09555	5.70065e-16	1.64995e-15
LOC_Os04g40070.1	564.478	-5.02133	0.184843	-27.1654	1.6666e-162	2.37679e-161
LOC_Os01g15860.1	720.11	-1.71405	0.146537	-11.697	1.32014e-31	5.36022e-31
LOC_Os04g48380.1	28.0422	2.38338	0.553427	4.30659	1.65789e-05	3.19787e-05
LOC_Os01g67160.1	231.514	2.43826	0.215759	11.3008	1.29969e-29	5.09804e-29
LOC_Os03g17174.1	728.83	3.77155	0.150462	25.0664	1.15564e-138	1.40026e-137
LOC_Os01g62130.1	417.83	-1.44263	0.156309	-9.22936	2.72248e-20	8.78856e-20
LOC_Os04g46940.1	554.919	-1.07482	0.14156	-7.59272	3.13258e-14	8.61473e-14
LOC_Os07g03700.1	133.401	-8.86132	1.04644	-8.46804	2.49561e-17	7.49516e-17
LOC_Os08g44530.1	487.992	1.0754	0.144596	7.43726	1.02796e-13	2.78466e-13
LOC_Os08g05510.1	2336.21	-2.02743	0.0678372	-29.8867	2.93251e-196	5.10464e-195
LOC_Os01g68860.1	3366.35	2.33592	0.0709269	32.9342	7.11103e-238	1.51098e-236
LOC_Os02g33754.3	1407.85	-1.02355	0.109605	-9.33851	9.76978e-21	3.18914e-20
LOC_Os08g33150.1	117.774	1.00843	0.261853	3.85113	0.000117573	0.000214564
LOC_Os12g02640.1	106.946	2.81377	0.311325	9.03806	1.59478e-19	5.05126e-19
LOC_Os03g48960.1	5.79152	5.79059	1.65668	3.4953	0.000473528	0.000825822
LOC_Os06g07030.1	5764.62	-2.43052	0.0716317	-33.9307	2.3474e-252	5.32013e-251
LOC_Os10g21274.1	10.3865	-2.58626	0.943817	-2.74021	0.00613997	0.00969971
LOC_Os10g25060.2	70.7548	-5.91867	0.596632	-9.92013	3.40306e-23	1.17327e-22
LOC_Os04g19800.1	7.2813	-3.52	1.27808	-2.75412	0.00588495	0.0093175
LOC_Os01g71310.1	1145.99	2.64077	0.109047	24.2169	1.47801e-129	1.68925e-128
LOC_Os03g15700.1	1143.04	-1.60171	0.0929024	-17.2408	1.31242e-66	8.52277e-66
LOC_Os05g06760.1	2154.47	-1.25567	0.0711691	-17.6435	1.14146e-69	7.65451e-69
LOC_Os04g48810.1	165.387	-1.80903	0.219979	-8.22365	1.97398e-16	5.78109e-16
LOC_Os06g03830.1	735.306	2.702	0.136004	19.867	7.85307e-88	6.32938e-87
LOC_Os11g19840.1	296.8	-1.35057	0.164024	-8.23395	1.81145e-16	5.30966e-16
LOC_Os07g10184.1	491.351	1.14043	0.141457	8.06205	7.50262e-16	2.16577e-15
LOC_Os05g08770.1	1280.6	1.29814	0.0981444	13.2268	6.14419e-40	2.85997e-39
LOC_Os08g29669.1	3607.25	3.02063	0.0882915	34.212	1.60193e-256	3.72434e-255
LOC_Os04g57600.1	6885.16	-1.66108	0.0582578	-28.5126	8.18502e-179	1.28522e-177
LOC_Os01g14410.1	393.076	-1.28187	0.224232	-5.71668	1.08623e-08	2.4591e-08
LOC_Os01g40670.1	1221.97	-1.28119	0.0897891	-14.2689	3.41994e-46	1.74758e-45
LOC_Os01g61310.1	34.6119	2.90445	0.585878	4.95744	7.14294e-07	1.48318e-06
LOC_Os09g17600.1	1510.79	1.74814	0.0924955	18.8997	1.14657e-79	8.55221e-79
LOC_Os07g47290.1	9891.21	-1.44717	0.0487961	-29.6574	2.72182e-193	4.64545e-192
LOC_Os02g44940.1	3177.66	1.2092	0.0824557	14.6648	1.08329e-48	5.72375e-48
LOC_Os11g05740.1	23.6381	7.82044	1.29242	6.05103	1.43925e-09	3.38649e-09
LOC_Os02g18670.1	122.168	-2.58777	0.278557	-9.28989	1.54441e-20	5.0168e-20
LOC_Os02g03530.1	385.029	-1.49732	0.142786	-10.4864	9.97394e-26	3.62655e-25
LOC_Os03g12890.1	66132.3	-3.97357	0.0487452	-81.517	0	0
LOC_Os03g52780.1	2589.68	-1.15533	0.0637145	-18.1329	1.7539e-73	1.22441e-72
LOC_Os01g73514.1	8239.29	-1.55307	0.06854	-22.6594	1.12741e-113	1.14647e-112
LOC_Os12g26279.1	77.2548	3.04745	0.363884	8.37479	5.53237e-17	1.64302e-16
LOC_Os09g20150.1	23.7068	-3.22482	0.710306	-4.54005	5.6241e-06	1.11286e-05
LOC_Os04g43290.1	43.7663	3.27234	0.501384	6.52662	6.72682e-11	1.66224e-10
LOC_Os07g31410.1	155.004	-2.68468	0.258982	-10.3663	3.52962e-25	1.26713e-24
LOC_Os09g37540.1	501.411	1.88666	0.135293	13.945	3.37437e-44	1.67022e-43
LOC_Os04g35305.1	30.2902	-1.62869	0.549533	-2.96377	0.00303894	0.00494495
LOC_Os08g17680.1	1681.53	-2.05972	0.0882656	-23.3355	1.93335e-120	2.06119e-119
LOC_Os09g26400.1	5737.18	-1.77898	0.0537304	-33.1093	2.18254e-240	4.69623e-239
LOC_Os02g33320.2	520.571	-2.01155	0.124374	-16.1734	7.77067e-59	4.61552e-58
LOC_Os06g29430.2	649.761	1.37017	0.118831	11.5305	9.26221e-31	3.70234e-30
LOC_Os03g18434.1	666.344	-4.63723	0.158349	-29.2849	1.61435e-188	2.67912e-187
LOC_Os02g58280.1	602.316	1.56501	0.119515	13.0947	3.5289e-39	1.62557e-38
LOC_Os11g29614.1	103.312	1.02774	0.272012	3.7783	0.000157901	0.000285524
LOC_Os04g13190.1	45.6717	1.75828	0.443003	3.96901	7.21726e-05	0.000133768
LOC_Os03g24100.1	493	-1.90356	0.131585	-14.4664	1.97605e-47	1.02759e-46
LOC_Os03g53219.1	10.339	-3.18568	0.976274	-3.2631	0.00110199	0.00186636
LOC_Os03g58350.1	591.529	1.8588	0.129434	14.361	9.09657e-47	4.68981e-46
LOC_Os09g37910.1	2690.77	4.40782	0.0954188	46.1944	0	0
LOC_Os08g03790.1	19.5562	-4.01331	0.808995	-4.96087	7.01792e-07	1.45781e-06
LOC_Os06g08580.1	139.125	3.3471	0.294256	11.3748	5.58383e-30	2.20097e-29
LOC_Os07g27280.1	319.004	-10.1219	1.03193	-9.80868	1.03314e-22	3.52582e-22
LOC_Os12g37410.1	19713.5	-1.4189	0.0545279	-26.0216	2.82236e-149	3.6852e-148
LOC_Os08g02050.1	2550.92	-1.67232	0.0664704	-25.1589	1.12859e-139	1.37674e-138
LOC_Os12g33210.1	67.988	-1.30386	0.356878	-3.65351	0.000258679	0.000460387
LOC_Os03g56250.1	5417.52	1.39514	0.0670059	20.8212	2.78279e-96	2.41241e-95
LOC_Os12g12000.1	41.2625	4.7053	0.663642	7.09012	1.34e-12	3.50979e-12
LOC_Os01g15000.1	73264.4	-3.78338	0.0413549	-91.4856	0	0
LOC_Os08g34580.1	20438.2	-3.92641	0.0574248	-68.3748	0	0
LOC_Os01g41430.1	1567.98	-1.63115	0.0843779	-19.3314	2.9212e-83	2.25584e-82
LOC_Os07g01310.1	2021.95	1.1793	0.0862878	13.667	1.59844e-42	7.7441e-42
LOC_Os03g43730.1	10.9005	4.21387	1.13789	3.70322	0.000212881	0.000381494
LOC_Os08g38610.1	130.43	-1.87673	0.262349	-7.15357	8.45485e-13	2.22941e-12
LOC_Os10g35000.1	708.533	-1.07172	0.122439	-8.75305	2.0766e-18	6.39931e-18
LOC_Os03g24690.1	109.804	10.0367	1.20548	8.32596	8.36503e-17	2.473e-16
LOC_Os03g06705.1	173.755	7.24937	0.624166	11.6145	3.47875e-31	1.403e-30
LOC_Os08g13870.1	139.435	-1.40851	0.250109	-5.63158	1.78564e-08	4.00575e-08
LOC_Os04g58710.1	36731.7	4.11597	0.0662623	62.1164	0	0
LOC_Os05g44210.1	535.324	1.9888	0.15553	12.7873	1.9308e-37	8.66721e-37
LOC_Os11g01620.1	366.768	5.23512	0.257717	20.3135	9.77565e-92	8.1315e-91
LOC_Os03g62230.1	484.457	-1.49381	0.136551	-10.9396	7.45658e-28	2.83232e-27
LOC_Os02g54870.1	59.476	5.2631	0.606913	8.67192	4.24901e-18	1.30061e-17
LOC_Os11g31480.1	96.4754	2.27445	0.338262	6.72394	1.76877e-11	4.46406e-11
LOC_Os01g03950.1	1158.92	2.03217	0.111234	18.2693	1.45421e-74	1.02856e-73
LOC_Os01g47050.1	68.1708	1.87392	0.372114	5.03587	4.75671e-07	9.96755e-07
LOC_Os07g18070.1	15.4274	-3.59449	0.91515	-3.92776	8.57407e-05	0.000158122
LOC_Os10g35920.1	1326.76	-1.44148	0.0813528	-17.7189	2.99721e-70	2.0214e-69
LOC_Os01g72510.1	267.071	5.91566	0.345101	17.1418	7.23391e-66	4.65424e-65
LOC_Os11g05614.1	152.439	2.79843	0.296317	9.44402	3.58737e-21	1.18313e-20
LOC_Os12g02230.1	29.2853	4.63048	0.76897	6.02167	1.7263e-09	4.04637e-09
LOC_Os01g67320.1	1458.01	2.63363	0.0863448	30.5013	2.50768e-204	4.51663e-203
LOC_Os02g56540.1	361.42	6.29678	0.327455	19.2295	2.09802e-82	1.60719e-81
LOC_Os11g02410.1	8.03728	6.26575	1.50652	4.1591	3.19501e-05	6.05934e-05
LOC_Os02g33469.1	36.8554	-1.67626	0.458758	-3.6539	0.000258285	0.000459793
LOC_Os03g01850.1	192.581	1.27455	0.200531	6.35586	2.07267e-10	5.03155e-10
LOC_Os02g03120.2	29.5462	2.97068	0.592959	5.00992	5.44526e-07	1.13792e-06
LOC_Os06g36719.1	6770.88	-1.56036	0.066758	-23.3733	7.98015e-121	8.54351e-120
LOC_Os11g03130.1	377.459	-1.76883	0.17879	-9.89334	4.44931e-23	1.5302e-22
LOC_Os03g22050.1	1102.45	-5.40115	0.144635	-37.3432	3.2656e-305	9.3623e-304
LOC_Os01g53710.1	1504.45	1.94436	0.0823421	23.6132	2.82292e-123	3.07489e-122
LOC_Os01g38490.1	407.515	-1.20021	0.141783	-8.46509	2.5596e-17	7.68355e-17
LOC_Os08g40230.1	447.087	1.01529	0.140664	7.21783	5.28226e-13	1.40093e-12
LOC_Os04g15592.1	21.4441	4.72876	0.946514	4.99597	5.85401e-07	1.22176e-06
LOC_Os12g25090.1	28909.5	-4.74702	0.0747363	-63.5169	0	0
LOC_Os12g36890.1	1157.75	4.7387	0.15009	31.5725	8.8206e-219	1.70719e-217
LOC_Os01g39790.1	625.999	1.10445	0.15751	7.01192	2.35074e-12	6.11377e-12
LOC_Os04g45690.1	931.278	-1.75401	0.108866	-16.1116	2.11548e-58	1.2507e-57
LOC_Os02g55190.1	118.131	1.35815	0.252372	5.38155	7.38481e-08	1.60971e-07
LOC_Os10g04060.1	17.611	7.39687	1.33318	5.54828	2.88486e-08	6.41152e-08
LOC_Os02g28810.1	1421.41	1.5031	0.085552	17.5695	4.2214e-69	2.81479e-68
LOC_Os09g17740.1	129534	3.64488	0.0655162	55.6333	0	0
LOC_Os06g09630.1	1258.77	1.95355	0.108127	18.0673	5.77185e-73	4.00744e-72
LOC_Os10g27350.1	88.4342	-1.65152	0.359442	-4.59469	4.3339e-06	8.62021e-06
LOC_Os09g34070.2	4726.56	-2.10837	0.0872856	-24.1548	6.64844e-129	7.54796e-128
LOC_Os02g17390.1	39148.3	-3.19045	0.0446486	-71.4568	0	0
LOC_Os10g05800.1	935.535	-1.69228	0.107994	-15.6701	2.42165e-55	1.38596e-54
LOC_Os04g04640.1	13.3911	7.00361	1.3855	5.05492	4.30575e-07	9.03989e-07
LOC_Os02g50880.1	3658.13	-1.22475	0.0570533	-21.4667	3.18754e-102	2.91603e-101
LOC_Os08g09240.1	4690	-1.74076	0.0648779	-26.8312	1.39626e-158	1.93187e-157
LOC_Os01g16430.1	4734.33	-1.49304	0.0697484	-21.406	1.17357e-101	1.0685e-100
LOC_Os02g09720.1	1768.51	-1.36924	0.0799482	-17.1265	9.40748e-66	6.04e-65
EVM014174.1	4.58742	-5.85941	1.78291	-3.28644	0.00101464	0.00172356
LOC_Os06g06420.1	74.0523	2.04075	0.35664	5.72215	1.05185e-08	2.3825e-08
LOC_Os02g17700.1	832.266	-2.58581	0.127059	-20.3512	4.52977e-92	3.77818e-91
LOC_Os11g48050.1	117.316	1.33757	0.273532	4.88999	1.00843e-06	2.07619e-06
LOC_Os05g48330.1	2879.9	-1.18769	0.0799002	-14.8646	5.59245e-50	2.99887e-49
LOC_Os05g04220.1	574.729	1.85113	0.134428	13.7704	3.83865e-43	1.87367e-42
LOC_Os01g19610.1	328.611	4.35787	0.235508	18.5041	1.91234e-76	1.38034e-75
LOC_Os08g39150.1	3480.72	-2.7319	0.0628147	-43.4914	0	0
LOC_Os12g04480.1	957.032	3.71308	0.138923	26.7276	2.25219e-157	3.1049e-156
LOC_Os05g46000.1	131.158	-1.03273	0.245269	-4.2106	2.54692e-05	4.86124e-05
LOC_Os07g09070.1	21.5123	-2.43183	0.645956	-3.7647	0.000166749	0.00030106
LOC_Os05g43374.2	377.871	-1.81687	0.161368	-11.2592	2.08614e-29	8.16507e-29
LOC_Os05g48310.2	766.167	2.78839	0.126775	21.9947	3.23538e-107	3.09382e-106
LOC_Os04g44120.1	85.5855	3.00666	0.352592	8.5273	1.49804e-17	4.52441e-17
LOC_Os01g13730.1	1950.87	-1.18889	0.0827893	-14.3604	9.16456e-47	4.72407e-46
LOC_Os04g35114.1	41.0754	3.38889	0.509296	6.65407	2.85095e-11	7.13823e-11
LOC_Os02g37654.1	499.477	4.96805	0.209164	23.7519	1.05063e-124	1.15717e-123
LOC_Os04g33880.1	573.47	-2.08928	0.137003	-15.2499	1.64875e-52	9.13554e-52
LOC_Os01g06430.1	9.95848	-3.33246	1.06446	-3.13067	0.0017441	0.00290515
LOC_Os02g28850.1	137.582	1.83355	0.264962	6.92005	4.51494e-12	1.16297e-11
LOC_Os02g28334.1	160.617	-2.13049	0.25303	-8.41988	3.76866e-17	1.12611e-16
LOC_Os02g58470.1	53.8025	2.56829	0.473388	5.42533	5.7846e-08	1.2674e-07
LOC_Os04g40972.1	31.9083	2.00326	0.550217	3.64086	0.000271732	0.000482747
LOC_Os08g43230.1	97.6227	1.02886	0.330974	3.10858	0.00187988	0.00312266
LOC_Os07g02140.1	191.992	5.64196	0.3866	14.5938	3.07528e-48	1.61347e-47
LOC_Os03g58780.1	1845.22	-1.11028	0.082795	-13.41	5.28516e-41	2.50234e-40
LOC_Os11g24450.1	3963.63	5.1097	0.0827726	61.7318	0	0
LOC_Os07g05820.1	24212.9	2.49584	0.0596935	41.8108	0	0
LOC_Os08g05830.1	618.029	1.38858	0.124257	11.175	5.40503e-29	2.10288e-28
LOC_Os07g25590.1	171.075	2.31485	0.230585	10.039	1.02696e-23	3.58465e-23
LOC_Os08g37700.2	1210.62	-2.45235	0.0928667	-26.4072	1.13279e-153	1.51993e-152
LOC_Os10g22590.1	2434.82	2.98463	0.0797483	37.4256	1.49938e-306	4.31885e-305
LOC_Os05g27520.1	94.4328	3.41705	0.344917	9.90688	3.88594e-23	1.3381e-22
LOC_Os05g16420.1	52.3078	1.4707	0.43339	3.39349	0.000690089	0.00118794
LOC_Os01g58310.1	2179.25	-2.21006	0.0874595	-25.2696	6.90443e-141	8.49023e-140
LOC_Os09g37120.1	59.6194	-3.37277	0.451599	-7.4685	8.11145e-14	2.20338e-13
LOC_Os01g08770.1	159.579	1.75042	0.322831	5.42208	5.89083e-08	1.28993e-07
EVM002800.1	220.039	-2.64021	0.231539	-11.4028	4.0468e-30	1.59924e-29
LOC_Os03g58850.1	110.929	1.28115	0.291247	4.39884	1.08833e-05	2.11942e-05
LOC_Os01g43700.2	273.85	4.96071	0.274052	18.1013	3.11181e-73	2.16596e-72
LOC_Os03g14210.1	114.98	3.63912	0.332741	10.9368	7.68597e-28	2.91764e-27
LOC_Os05g29010.1	113.307	3.65089	0.353075	10.3403	4.63283e-25	1.6589e-24
LOC_Os09g13820.1	20.7271	4.71295	0.918531	5.13096	2.88266e-07	6.10232e-07
LOC_Os06g22970.1	92.8264	-2.05609	0.340778	-6.03351	1.60432e-09	3.76765e-09
LOC_Os07g36180.1	276.054	2.42996	0.185831	13.0762	4.50598e-39	2.07316e-38
LOC_Os01g72600.1	712.805	-2.3959	0.148072	-16.1806	6.90864e-59	4.10828e-58
LOC_Os06g20300.1	3.84053	-5.5964	1.8083	-3.09484	0.0019692	0.00326324
LOC_Os04g45470.1	1284.75	2.62554	0.101091	25.9721	1.02323e-148	1.32812e-147
LOC_Os02g42374.1	321.975	-1.06631	0.15606	-6.8327	8.33331e-12	2.12702e-11
LOC_Os03g29950.1	458.399	1.55537	0.141859	10.9642	5.67766e-28	2.1644e-27
LOC_Os02g46830.1	361.746	2.72683	0.166022	16.4245	1.27776e-60	7.75651e-60
LOC_Os12g04000.1	25.6682	3.38174	0.676337	5.00007	5.73083e-07	1.19646e-06
LOC_Os09g26260.1	78.7791	-1.5563	0.328848	-4.73258	2.21689e-06	4.47869e-06
LOC_Os11g19700.1	361.818	1.85211	0.173533	10.673	1.36204e-26	5.0404e-26
LOC_Os02g11780.1	3566.94	-1.10049	0.069117	-15.9222	4.44768e-57	2.59397e-56
LOC_Os02g15010.1	48.3785	-6.39273	0.836447	-7.64272	2.12687e-14	5.87644e-14
LOC_Os05g06720.1	685.739	3.12044	0.133384	23.3944	4.86748e-121	5.22023e-120
LOC_Os06g51360.1	1929.07	1.14078	0.0799089	14.276	3.08713e-46	1.57857e-45
LOC_Os05g05320.1	676.085	1.50428	0.122409	12.2889	1.03874e-34	4.45575e-34
LOC_Os03g18074.1	56.8072	-1.66461	0.373526	-4.45647	8.33216e-06	1.63257e-05
LOC_Os03g31880.1	120.366	3.28947	0.336898	9.76398	1.60717e-22	5.45867e-22
LOC_Os01g37690.1	3335.47	3.24794	0.0764246	42.4987	0	0
LOC_Os03g25970.1	2768.58	-1.38483	0.0720001	-19.2337	1.93459e-82	1.48274e-81
LOC_Os03g13930.1	624.088	1.49359	0.154458	9.66988	4.04843e-22	1.36383e-21
LOC_Os01g11160.1	1361.25	3.32094	0.142755	23.2632	1.04566e-119	1.10786e-118
LOC_Os07g31540.1	2974.39	-1.61041	0.0779262	-20.6658	7.03886e-95	6.02861e-94
LOC_Os02g52140.1	1570.75	-1.28786	0.0773874	-16.6418	3.47033e-62	2.14533e-61
LOC_Os11g04720.1	1905.13	3.03081	0.0822627	36.843	3.78105e-297	1.04393e-295
LOC_Os03g62889.1	361.475	2.68634	0.179045	15.0037	6.94039e-51	3.7652e-50
LOC_Os01g04360.1	2975.26	-9.43664	0.271166	-34.8002	2.41514e-265	5.84117e-264
LOC_Os10g26700.1	60.0074	-1.91203	0.365147	-5.23632	1.63813e-07	3.5181e-07
LOC_Os10g30380.1	5.22124	-6.03875	1.7121	-3.5271	0.000420134	0.000735722
LOC_Os10g30054.1	2346.86	-1.46924	0.0723587	-20.305	1.16213e-91	9.65362e-91
LOC_Os10g20350.1	85.7804	4.96582	0.507982	9.77559	1.43327e-22	4.87289e-22
LOC_Os02g06920.1	423.106	1.42928	0.138667	10.3073	6.52958e-25	2.33045e-24
LOC_Os12g01360.1	1986.97	-1.98079	0.0942128	-21.0247	3.90064e-98	3.43694e-97
LOC_Os03g14520.1	382.496	-1.19359	0.16592	-7.19374	6.30411e-13	1.66761e-12
LOC_Os02g44810.1	394.79	-1.86507	0.170624	-10.9309	8.20644e-28	3.11328e-27
LOC_Os02g03400.1	34.8256	3.84041	0.587388	6.53811	6.22996e-11	1.54146e-10
LOC_Os03g08820.1	4112.6	-1.2603	0.0841922	-14.9693	1.16499e-50	6.29669e-50
LOC_Os07g48602.1	1061.42	-1.42216	0.110377	-12.8846	5.4962e-38	2.48579e-37
LOC_Os02g04130.1	843.866	1.2207	0.113662	10.7398	6.62057e-27	2.46432e-26
LOC_Os06g49320.1	3009.25	3.09572	0.0745216	41.5413	0	0
LOC_Os02g37190.1	31.1811	4.29795	0.717536	5.98988	2.09998e-09	4.90124e-09
LOC_Os05g26035.1	25.5491	-1.77113	0.528266	-3.35273	0.000800174	0.0013702
LOC_Os11g01439.1	5383.39	4.49944	0.0683145	65.8635	0	0
LOC_Os11g45250.1	213.796	-2.62415	0.216927	-12.0969	1.09701e-33	4.62089e-33
LOC_Os02g04369.1	900.742	-1.87542	0.0984144	-19.0564	5.81556e-81	4.38912e-80
LOC_Os01g53659.1	228.994	-1.55639	0.181779	-8.56197	1.10954e-17	3.36267e-17
LOC_Os04g33530.1	64.8593	1.72236	0.355694	4.84226	1.28373e-06	2.62884e-06
LOC_Os08g05964.1	113.135	-1.46142	0.30309	-4.82174	1.42312e-06	2.90943e-06
LOC_Os08g27050.1	236.125	-1.35443	0.207843	-6.5166	7.19198e-11	1.77532e-10
LOC_Os01g16340.1	240.319	-1.08488	0.193879	-5.59564	2.19813e-08	4.9131e-08
LOC_Os02g02520.1	1463.94	2.91781	0.0972735	29.996	1.10724e-197	1.9373e-196
LOC_Os05g07600.1	11.0261	6.72034	1.4154	4.74803	2.05408e-06	4.15937e-06
LOC_Os06g47910.1	37.8209	4.22122	0.657132	6.4237	1.32998e-10	3.25261e-10
LOC_Os06g46590.2	700.278	-1.57017	0.118214	-13.2824	2.92791e-40	1.37016e-39
LOC_Os11g40780.1	79.623	1.25758	0.312926	4.01879	5.84977e-05	0.000109096
LOC_Os02g33000.1	1432.17	1.1431	0.112298	10.1792	2.45673e-24	8.68622e-24
LOC_Os09g36860.1	568.239	2.63719	0.142068	18.5629	6.41661e-77	4.64689e-76
LOC_Os10g08850.1	4.07797	-5.68851	1.77449	-3.20571	0.0013473	0.00226577
LOC_Os04g27250.1	832.259	1.85575	0.117063	15.8525	1.3504e-56	7.82955e-56
LOC_Os11g07660.1	47.055	2.31163	0.484204	4.77408	1.80533e-06	3.66755e-06
LOC_Os12g03090.1	3188.22	1.44165	0.0726676	19.839	1.37174e-87	1.10414e-86
LOC_Os02g07220.1	167.431	1.72957	0.233488	7.40756	1.28641e-13	3.47465e-13
LOC_Os01g54520.1	6.65722	-3.41991	1.23793	-2.7626	0.00573437	0.00909462
LOC_Os06g28550.1	32.8534	-1.82001	0.483399	-3.76503	0.000166532	0.000300687
LOC_Os02g22100.1	2021.29	3.17171	0.0902675	35.1368	1.85118e-270	4.59701e-269
LOC_Os11g02080.1	1410.74	-1.01447	0.0872053	-11.6331	2.79797e-31	1.12918e-30
LOC_Os04g28090.1	2137.36	-1.00985	0.0679596	-14.8596	6.03229e-50	3.23416e-49
LOC_Os07g46520.1	1641.42	4.32666	0.120578	35.8826	5.69968e-282	1.4878e-280
LOC_Os01g32750.1	2456.91	-1.28743	0.0676736	-19.0241	1.07777e-80	8.12213e-80
LOC_Os03g49770.2	4603.79	-2.51492	0.0604096	-41.6312	0	0
LOC_Os10g28120.1	4090.57	-1.45583	0.075083	-19.3896	9.44085e-84	7.33306e-83
LOC_Os03g18970.1	462.439	1.36599	0.144072	9.48132	2.51081e-21	8.31298e-21
LOC_Os03g50270.2	1334.29	2.40848	0.110536	21.7892	2.93753e-105	2.76157e-104
LOC_Os05g15370.1	409.873	3.51346	0.175473	20.0228	3.48434e-89	2.83365e-88
LOC_Os08g26470.1	1366.19	2.8957	0.0970077	29.8502	8.71905e-196	1.51171e-194
LOC_Os01g56240.1	221.994	3.21532	0.220353	14.5917	3.17337e-48	1.66436e-47
LOC_Os09g07820.1	171.413	1.65733	0.266271	6.22423	4.83914e-10	1.15884e-09
LOC_Os07g39780.1	1073.67	-1.06447	0.112778	-9.4387	3.77433e-21	1.24399e-20
LOC_Os07g27330.1	39.7712	-8.97236	1.25568	-7.14543	8.9714e-13	2.36358e-12
LOC_Os06g13950.1	126.319	-1.9451	0.337513	-5.76303	8.26189e-09	1.88012e-08
LOC_Os01g72309.1	1188.57	-1.04149	0.0938172	-11.1013	1.2363e-28	4.77598e-28
LOC_Os12g06378.1	569.549	-1.14493	0.146012	-7.84137	4.45656e-15	1.258e-14
LOC_Os04g21790.1	24.6054	4.97042	0.884948	5.61662	1.94726e-08	4.36255e-08
LOC_Os07g07480.1	464.561	-2.74466	0.173692	-15.8019	3.02022e-56	1.74483e-55
LOC_Os08g38160.1	168.841	2.50536	0.225518	11.1093	1.12985e-28	4.36916e-28
LOC_Os06g37640.1	1052.46	-1.39518	0.101243	-13.7805	3.3403e-43	1.63173e-42
LOC_Os01g56600.1	4326.11	-1.66372	0.0655289	-25.3891	3.32657e-142	4.11042e-141
LOC_Os12g03190.1	350.312	1.45988	0.16171	9.02776	1.75225e-19	5.54372e-19
LOC_Os09g21080.1	3.30132	-5.37639	1.88985	-2.84487	0.00444296	0.00711874
LOC_Os04g27400.1	12.9174	2.53082	0.907223	2.78964	0.00527674	0.00840322
LOC_Os07g23570.1	211.583	-1.06116	0.191149	-5.55151	2.83217e-08	6.29534e-08
LOC_Os04g43160.1	953.823	-1.74256	0.110297	-15.7988	3.17263e-56	1.83254e-55
EVM010000.1	12.3934	5.00467	1.26906	3.94362	8.02619e-05	0.000148259
LOC_Os01g05430.1	279.682	-1.19662	0.175943	-6.80119	1.03757e-11	2.63974e-11
LOC_Os04g09920.1	108.697	4.58385	1.08065	4.24174	2.21795e-05	4.24739e-05
LOC_Os03g44890.1	577.809	4.20209	0.211844	19.8358	1.46157e-87	1.17582e-86
LOC_Os08g02460.1	1980.86	-3.56868	0.0865992	-41.2092	0	0
LOC_Os09g19790.1	974.696	-1.3568	0.0998866	-13.5834	5.02267e-42	2.41693e-41
LOC_Os05g45900.1	368.449	-2.0523	0.151059	-13.586	4.84813e-42	2.33514e-41
LOC_Os09g27500.1	534.342	-1.33422	0.144304	-9.24591	2.33238e-20	7.53803e-20
LOC_Os03g02540.1	2265.26	-1.33645	0.0735224	-18.1774	7.79651e-74	5.46023e-73
LOC_Os10g01134.1	7546.33	-3.53293	0.0591737	-59.7045	0	0
LOC_Os01g02400.1	195.813	5.33742	0.346949	15.3839	2.10071e-53	1.17827e-52
LOC_Os01g04050.1	8215.66	1.55229	0.0630796	24.6085	1.02502e-133	1.20157e-132
LOC_Os07g13520.1	177.718	-2.01723	0.225725	-8.93664	4.01168e-19	1.25957e-18
LOC_Os01g43902.1	18.8165	5.61996	1.18451	4.74455	2.08966e-06	4.23002e-06
LOC_Os03g52880.1	1249.87	2.01201	0.0892143	22.5526	1.26748e-112	1.27745e-111
LOC_Os02g05780.1	646.369	-1.72064	0.125587	-13.7007	1.00503e-42	4.88054e-42
LOC_Os01g15100.1	72.6213	4.58526	1.16573	3.93337	8.37617e-05	0.000154556
LOC_Os05g05610.1	14.1126	2.70586	0.819689	3.30108	0.000963142	0.0016392
LOC_Os01g70970.1	38.5684	3.39138	0.536962	6.31587	2.68649e-10	6.4923e-10
LOC_Os08g39320.1	27.4565	2.12084	0.561605	3.77638	0.000159123	0.000287648
LOC_Os03g10700.1	13.677	-3.04686	0.928402	-3.28183	0.00103135	0.00175059
LOC_Os11g43960.1	232.515	-1.42909	0.180728	-7.90739	2.62839e-15	7.46693e-15
LOC_Os08g13320.2	1859.09	-1.73171	0.0770011	-22.4894	5.27396e-112	5.28241e-111
LOC_Os03g60509.1	2169.81	1.70743	0.0865347	19.7311	1.16557e-86	9.31577e-86
LOC_Os01g47190.2	198.372	-5.00206	0.629404	-7.94729	1.90634e-15	5.43636e-15
LOC_Os09g38370.1	1270.04	-1.06109	0.0838299	-12.6576	1.01551e-36	4.50181e-36
LOC_Os05g51110.2	1869.76	-2.24436	0.0805425	-27.8655	6.99112e-171	1.04522e-169
LOC_Os01g45750.1	3600.81	2.27598	0.0647029	35.1759	4.67041e-271	1.16547e-269
LOC_Os01g53010.1	249.423	-8.14466	1.31571	-6.1903	6.00509e-10	1.43335e-09
LOC_Os09g17010.1	72.1335	-5.34144	0.586818	-9.10238	8.83743e-20	2.81809e-19
LOC_Os12g40140.1	25.9256	-2.01482	0.5784	-3.48344	0.000495019	0.00086183
LOC_Os03g19310.1	1255.45	4.4278	0.136374	32.468	3.01453e-231	6.19475e-230
LOC_Os05g35420.1	34.5846	3.39012	0.589414	5.75167	8.83651e-09	2.0085e-08
LOC_Os06g05390.1	1679.63	1.20643	0.0901149	13.3877	7.13672e-41	3.37221e-40
LOC_Os02g43000.1	30.5884	3.21277	0.641952	5.0047	5.59495e-07	1.16873e-06
LOC_Os01g03890.1	61.1711	-3.09595	0.460514	-6.7228	1.7826e-11	4.49785e-11
LOC_Os03g19200.1	1459.21	1.56348	0.10195	15.3357	4.41501e-53	2.4628e-52
LOC_Os08g41010.1	1583.34	-1.31451	0.0764602	-17.192	3.04688e-66	1.9682e-65
LOC_Os01g73840.3	46.0123	3.86898	0.646292	5.98642	2.14506e-09	5.00569e-09
LOC_Os03g49570.1	272.593	1.05511	0.172617	6.11246	9.81064e-10	2.32232e-09
LOC_Os04g37880.1	111.046	4.43699	0.37416	11.8585	1.94321e-32	8.00795e-32
LOC_Os10g34910.1	282.699	-3.58262	0.211133	-16.9685	1.40375e-64	8.89332e-64
LOC_Os10g02070.1	693.888	6.3014	0.238845	26.3828	2.15794e-153	2.88407e-152
LOC_Os08g10470.1	290.885	-1.41329	0.186406	-7.5818	3.40797e-14	9.35778e-14
LOC_Os04g26400.1	511.572	-1.37184	0.165006	-8.3139	9.26044e-17	2.73508e-16
LOC_Os01g02490.1	47.6891	1.82236	0.418117	4.35849	1.30962e-05	2.53873e-05
LOC_Os01g10070.1	307.811	1.09778	0.16024	6.85083	7.34221e-12	1.87734e-11
LOC_Os08g34939.1	14.7555	-1.96059	0.702964	-2.78904	0.00528652	0.00841835
LOC_Os09g00999.1	553.399	-8.45826	0.452123	-18.7079	4.26944e-78	3.13266e-77
LOC_Os02g48870.1	3008.88	-1.21637	0.067148	-18.1148	2.43653e-73	1.69941e-72
LOC_Os01g60790.1	862.633	1.87416	0.106173	17.6521	9.8098e-70	6.58409e-69
LOC_Os04g24769.1	24.0997	4.36719	0.851161	5.13086	2.88423e-07	6.10524e-07
LOC_Os04g01610.1	297.964	4.20446	0.257257	16.3434	4.84703e-60	2.92091e-59
LOC_Os02g48220.1	14.553	-2.65709	0.73897	-3.59566	0.000323566	0.000571254
LOC_Os07g19400.1	862.904	-1.48824	0.129916	-11.4555	2.20799e-30	8.77322e-30
LOC_Os03g59584.1	119.756	-2.92055	0.300015	-9.73468	2.14489e-22	7.26969e-22
LOC_Os11g47570.1	376.861	-2.13185	0.154782	-13.7733	3.69163e-43	1.80278e-42
LOC_Os04g53496.1	337.921	2.12532	0.178974	11.875	1.59679e-32	6.59545e-32
LOC_Os03g56782.1	128.58	2.2483	0.27984	8.03423	9.41683e-16	2.71067e-15
LOC_Os04g48416.1	1227.82	3.04321	0.123796	24.5824	1.94676e-133	2.27597e-132
LOC_Os11g26972.1	70.71	3.28284	0.43708	7.51084	5.87491e-14	1.60224e-13
LOC_Os06g30320.1	593.228	-1.83107	0.139824	-13.0955	3.49274e-39	1.60915e-38
LOC_Os08g13732.1	252.594	-1.96496	0.188437	-10.4277	1.85353e-25	6.69814e-25
LOC_Os01g19330.1	192.934	4.08649	0.295196	13.8433	1.39627e-43	6.85137e-43
LOC_Os07g40160.1	32.5958	3.36522	0.59596	5.64672	1.63536e-08	3.67374e-08
LOC_Os11g40200.1	115.594	2.09364	0.274135	7.63728	2.21857e-14	6.12538e-14
LOC_Os09g10054.1	101.937	1.83537	0.318562	5.76141	8.34119e-09	1.89775e-08
LOC_Os05g12400.1	271.576	5.5019	0.306256	17.965	3.66043e-72	2.51749e-71
LOC_Os06g20620.1	804.006	-1.01193	0.103974	-9.73247	2.19203e-22	7.42783e-22
LOC_Os09g09370.2	289.311	2.59572	0.230797	11.2468	2.40206e-29	9.39441e-29
LOC_Os09g32330.1	14294	-2.26965	0.0487799	-46.5283	0	0
LOC_Os02g41890.1	418.956	-1.70036	0.146503	-11.6063	3.82689e-31	1.54239e-30
LOC_Os04g48260.3	251.338	-1.07034	0.19151	-5.58898	2.28405e-08	5.09881e-08
LOC_Os03g56850.1	186.242	-2.47779	0.271423	-9.1289	6.92007e-20	2.2136e-19
LOC_Os09g24540.1	2572.14	-1.12075	0.0755439	-14.8358	8.59793e-50	4.59923e-49
LOC_Os08g36490.1	287.985	-1.08488	0.169451	-6.40234	1.53016e-10	3.73173e-10
LOC_Os01g66850.1	1597.74	4.6701	0.118548	39.394	0	0
LOC_Os09g32280.1	277.486	-4.2826	0.225977	-18.9515	4.29183e-80	3.21535e-79
LOC_Os10g28020.1	1806.52	1.85766	0.095403	19.4717	1.90678e-84	1.49128e-83
LOC_Os03g45720.1	401.875	-1.17249	0.195504	-5.99729	2.00643e-09	4.68682e-09
LOC_Os08g36230.1	10.2475	6.61684	1.43856	4.59961	4.23281e-06	8.42244e-06
LOC_Os03g25164.1	1509.95	2.25341	0.10644	21.1707	1.77862e-99	1.58404e-98
LOC_Os04g50980.1	5.87647	-6.21673	1.6515	-3.7643	0.000167016	0.000301526
LOC_Os01g46590.2	1549.37	-1.11754	0.0790515	-14.1369	2.24918e-45	1.13232e-44
LOC_Os03g45450.1	21.4513	3.73012	0.768138	4.85606	1.19747e-06	2.45729e-06
LOC_Os10g12750.1	204.333	5.72918	0.374808	15.2856	9.53209e-53	5.30178e-52
LOC_Os11g35930.1	162.585	5.04575	0.788766	6.39703	1.58432e-10	3.86107e-10
LOC_Os01g68050.1	286.407	2.84038	0.185173	15.3391	4.19054e-53	2.33844e-52
LOC_Os03g61780.1	480.248	1.20573	0.137518	8.76783	1.82139e-18	5.62358e-18
LOC_Os06g34710.1	2317.68	-1.5827	0.077781	-20.3482	4.81587e-92	4.01572e-91
LOC_Os09g27820.1	26.6707	3.32996	0.695652	4.78682	1.69442e-06	3.44774e-06
LOC_Os01g62190.1	2637.06	-4.83694	0.114392	-42.2839	0	0
LOC_Os02g52990.1	2964.42	-1.05373	0.0717008	-14.6961	6.82368e-49	3.61415e-48
LOC_Os05g26040.1	40.6678	2.55845	0.468511	5.46082	4.73929e-08	1.0427e-07
LOC_Os06g39889.1	15.1797	-2.79005	0.775693	-3.59684	0.000322103	0.000568705
LOC_Os02g04770.1	276.475	-4.22847	0.228616	-18.496	2.22481e-76	1.60323e-75
LOC_Os01g41814.1	506.868	2.96313	0.159405	18.5887	3.969e-77	2.88388e-76
LOC_Os02g40620.1	129.831	-6.82418	0.567015	-12.0353	2.31857e-33	9.71165e-33
LOC_Os01g48920.1	156.832	1.88379	0.243397	7.73959	9.97363e-15	2.78304e-14
LOC_Os12g27370.1	3.48692	5.06247	1.83832	2.75385	0.00588982	0.00932377
LOC_Os06g10750.1	708.491	3.15963	0.154996	20.3852	2.26252e-92	1.89331e-91
LOC_Os05g03480.1	65346.6	-3.47229	0.0416548	-83.3587	0	0
LOC_Os06g41930.1	4078.43	-1.55526	0.0594653	-26.1541	8.86185e-151	1.16656e-149
LOC_Os02g44360.1	2133.42	1.73977	0.0725529	23.9794	4.56586e-127	5.10972e-126
LOC_Os02g43870.1	649.797	2.80134	0.153946	18.1969	5.46165e-74	3.83292e-73
LOC_Os07g45242.1	7.66318	4.29084	1.38333	3.10181	0.0019234	0.00319201
LOC_Os07g10710.1	3.14836	-5.31541	1.91334	-2.77807	0.0054682	0.00869274
LOC_Os11g06690.1	109.84	1.1616	0.265615	4.37323	1.22421e-05	2.37783e-05
LOC_Os07g34780.1	25.8051	5.03965	0.882293	5.71199	1.11665e-08	2.52703e-08
LOC_Os01g15320.1	118.993	4.61651	1.05183	4.38905	1.13848e-05	2.21497e-05
LOC_Os06g39140.2	2566.94	2.12413	0.0835973	25.4091	2.00171e-142	2.47738e-141
LOC_Os12g32190.1	1228.92	-2.85954	0.109651	-26.0785	6.40152e-150	8.38717e-149
LOC_Os09g20420.1	17.2133	4.46792	0.990763	4.50957	6.49579e-06	1.28063e-05
LOC_Os10g04510.1	60.8255	1.11669	0.344772	3.23893	0.00119979	0.00202571
LOC_Os04g08190.1	54.1024	2.24468	0.412034	5.44781	5.09932e-08	1.1203e-07
LOC_Os05g05290.1	318.841	-4.07154	0.198166	-20.5461	8.33941e-94	7.06934e-93
LOC_Os01g50890.1	314.32	1.6286	0.177263	9.18746	4.02229e-20	1.29395e-19
LOC_Os05g24000.1	2051.91	-2.65703	0.0878372	-30.2496	5.28813e-201	9.38107e-200
LOC_Os02g56970.1	426.117	1.77798	0.166939	10.6505	1.73498e-26	6.40273e-26
LOC_Os05g06990.1	841.566	-1.36371	0.113564	-12.0083	3.21546e-33	1.34335e-32
LOC_Os02g13870.1	2424.4	3.20216	0.0833505	38.418	0	0
LOC_Os07g48280.1	3163.11	2.19743	0.0690843	31.8079	5.03444e-222	9.91315e-221
LOC_Os12g03456.1	36.7058	-3.1217	0.555809	-5.61649	1.94873e-08	4.36553e-08
LOC_Os12g38200.1	43.5699	2.7233	0.552878	4.92568	8.40685e-07	1.7389e-06
LOC_Os09g19920.1	251.959	1.22046	0.181202	6.73534	1.63546e-11	4.13169e-11
LOC_Os03g52570.1	4.01709	-5.66876	1.83028	-3.09721	0.00195351	0.003239
LOC_Os01g05640.1	129.974	-2.71711	0.262098	-10.3668	3.51171e-25	1.26085e-24
LOC_Os02g56600.1	1024.65	-2.73756	0.10181	-26.8888	2.96776e-159	4.11176e-158
LOC_Os09g30490.1	1369.65	3.29086	0.12033	27.3487	1.11761e-164	1.60884e-163
LOC_Os10g40880.1	24.8991	5.99656	1.16033	5.16798	2.36634e-07	5.0379e-07
LOC_Os06g11640.1	864.022	-1.71177	0.122631	-13.9587	2.78493e-44	1.38137e-43
LOC_Os01g56490.1	2072.48	-1.87152	0.105343	-17.766	1.29589e-70	8.76494e-70
LOC_Os07g10429.1	19.9778	4.02115	0.83619	4.8089	1.51766e-06	3.09713e-06
LOC_Os04g48760.1	554.329	5.0469	0.194654	25.9275	3.26135e-148	4.21702e-147
LOC_Os11g17970.2	244.734	2.58798	0.209244	12.3682	3.88289e-35	1.67877e-34
LOC_Os07g35940.1	168.071	4.83013	0.334332	14.4471	2.61387e-47	1.3572e-46
LOC_Os06g41860.1	120.893	-4.88878	0.422005	-11.5847	4.92946e-31	1.98208e-30
LOC_Os04g05470.1	5.76945	5.78487	1.64049	3.5263	0.000421414	0.000737878
LOC_Os07g10770.1	7985.22	3.90562	0.0670119	58.2826	0	0
LOC_Os01g45670.1	738.439	-1.06739	0.157171	-6.79124	1.11172e-11	2.82629e-11
LOC_Os11g40080.1	4631.01	-1.60278	0.0834665	-19.2026	3.51883e-82	2.69088e-81
LOC_Os04g35800.2	1021.37	-1.33552	0.0981065	-13.6129	3.35584e-42	1.61841e-41
LOC_Os05g05500.1	384.789	-3.48054	0.175041	-19.8841	5.58875e-88	4.50795e-87
LOC_Os12g41250.1	29065	-3.96293	0.0457343	-86.6512	0	0
LOC_Os08g30790.2	7753.04	-1.5147	0.0470986	-32.1602	6.35447e-227	1.28512e-225
LOC_Os09g17130.1	3.8382	5.19883	1.78537	2.9119	0.00359239	0.00581003
LOC_Os02g08220.1	39.8271	5.10734	0.749177	6.81727	9.27838e-12	2.36608e-11
LOC_Os08g31250.1	1221.3	-1.68358	0.0976593	-17.2393	1.34585e-66	8.73434e-66
LOC_Os09g35800.1	7321.08	-1.85031	0.0570067	-32.4578	4.20323e-231	8.6317e-230
LOC_Os04g52970.1	203.802	1.7482	0.193212	9.04812	1.45449e-19	4.61359e-19
LOC_Os02g05510.1	1431.01	-1.17592	0.0964761	-12.1887	3.5693e-34	1.51621e-33
LOC_Os01g04100.1	1153.7	-1.14677	0.0856292	-13.3923	6.70451e-41	3.16945e-40
LOC_Os05g06460.1	1091.4	2.43726	0.0958028	25.4403	9.03069e-143	1.12175e-141
LOC_Os04g22380.1	282.737	2.46817	0.194345	12.6999	5.91766e-37	2.63707e-36
LOC_Os07g19160.1	10.8908	6.70083	1.4209	4.71589	2.40652e-06	4.85218e-06
LOC_Os07g07220.1	2088.6	-1.68503	0.0868688	-19.3975	8.10841e-84	6.3045e-83
LOC_Os06g07620.1	82.0205	-1.33346	0.32401	-4.1155	3.86339e-05	7.28405e-05
LOC_Os08g36480.1	11590.2	5.42372	0.0874617	62.0125	0	0
LOC_Os04g56060.1	566.074	4.41919	0.179978	24.5541	3.91252e-133	4.56024e-132
LOC_Os05g11510.1	899.438	2.35733	0.113552	20.7599	9.98141e-96	8.60419e-95
LOC_Os04g03101.1	284.292	-2.87294	0.189995	-15.1211	1.17487e-51	6.42838e-51
LOC_Os08g25690.1	125.14	-6.15936	0.478028	-12.8849	5.47186e-38	2.47551e-37
LOC_Os01g68820.1	323.155	-11.9943	1.18855	-10.0915	6.02666e-24	2.11399e-23
LOC_Os01g74190.1	817.945	2.55165	0.111614	22.8614	1.12452e-115	1.16127e-114
LOC_Os02g01300.1	7.92626	-4.81172	1.4787	-3.25402	0.00113785	0.00192495
LOC_Os06g16290.1	198.805	1.11479	0.187453	5.94704	2.73033e-09	6.34101e-09
LOC_Os08g39300.1	50962.9	2.12336	0.0464434	45.7193	0	0
LOC_Os11g29850.3	159.846	2.25606	0.306318	7.36508	1.77046e-13	4.75732e-13
LOC_Os02g06090.1	158.407	2.51342	0.27996	8.97778	2.76279e-19	8.70486e-19
LOC_Os11g19850.1	330.382	-6.15618	0.298458	-20.6266	1.58371e-94	1.35187e-93
LOC_Os02g57770.1	16.3146	7.28559	1.34018	5.43629	5.4401e-08	1.19345e-07
LOC_Os03g57970.1	416.521	5.06949	0.230053	22.0362	1.29645e-107	1.244e-106
LOC_Os06g32980.1	119.408	-6.10103	0.494638	-12.3343	5.91664e-35	2.54834e-34
LOC_Os10g05820.1	134.476	6.70439	1.38405	4.84404	1.27225e-06	2.60622e-06
LOC_Os05g46280.1	364.291	-1.0786	0.151384	-7.12489	1.04161e-12	2.73925e-12
LOC_Os05g04090.1	48.2027	6.98805	1.09552	6.37874	1.78554e-10	4.3452e-10
LOC_Os11g47930.1	380.746	-1.01793	0.152921	-6.65657	2.80296e-11	7.02092e-11
LOC_Os02g55140.1	8466.35	-1.32983	0.0502228	-26.4787	1.70761e-154	2.30231e-153
LOC_Os05g40260.1	419.329	1.48118	0.140739	10.5243	6.67436e-26	2.4352e-25
LOC_Os09g29670.1	35.2165	2.81543	0.523743	5.37559	7.63311e-08	1.66276e-07
LOC_Os02g02676.1	7.36734	5.14323	1.50958	3.40706	0.000656676	0.00113233
LOC_Os08g08190.1	7401.67	-1.46645	0.0510423	-28.73	1.60896e-181	2.56855e-180
LOC_Os04g02030.3	33.4434	2.66803	0.549022	4.8596	1.17623e-06	2.41435e-06
LOC_Os04g21130.1	55.468	-1.84325	0.420643	-4.38198	1.17604e-05	2.2863e-05
LOC_Os09g32240.1	840.631	1.10392	0.107269	10.2911	7.72579e-25	2.75449e-24
LOC_Os07g46910.1	292.242	-3.71534	0.199348	-18.6374	1.59802e-77	1.16555e-76
LOC_Os03g06930.1	5590.21	2.96251	0.0691191	42.8609	0	0
LOC_Os11g32740.1	5.99891	-6.24349	1.63129	-3.82733	0.000129542	0.000235845
LOC_Os01g73110.1	2142.99	-1.58897	0.0764738	-20.778	6.85103e-96	5.91907e-95
LOC_Os05g34320.1	892.596	3.69574	0.133059	27.7751	8.66164e-170	1.28743e-168
LOC_Os04g58820.1	33.617	2.73587	0.646144	4.23415	2.29413e-05	4.39024e-05
LOC_Os04g52710.1	554.648	1.76802	0.128538	13.7549	4.76061e-43	2.32073e-42
LOC_Os06g44200.1	386.454	-1.5342	0.156555	-9.79973	1.12889e-22	3.84744e-22
LOC_Os12g42140.1	3704.69	-2.17152	0.065565	-33.1201	1.526e-240	3.29046e-239
LOC_Os07g42380.1	1278.1	-1.28989	0.0879592	-14.6646	1.08692e-48	5.74194e-48
LOC_Os05g45210.1	975.186	2.26886	0.133587	16.9842	1.07469e-64	6.81991e-64
LOC_Os01g04330.1	2659.29	2.09878	0.0887904	23.6374	1.58941e-123	1.73498e-122
LOC_Os03g17100.1	6349.72	3.31632	0.0731181	45.3557	0	0
LOC_Os06g50120.1	120.23	2.44449	0.306646	7.97172	1.56484e-15	4.4746e-15
LOC_Os03g59770.1	42.4009	-2.34294	0.461179	-5.08034	3.76761e-07	7.934e-07
LOC_Os01g60340.1	57.9691	3.74942	0.478314	7.83883	4.54782e-15	1.28305e-14
LOC_Os12g41860.1	473.974	3.83342	0.165228	23.2008	4.46732e-119	4.70698e-118
LOC_Os05g46260.1	3560.22	-1.20892	0.0596832	-20.2556	3.16893e-91	2.62313e-90
LOC_Os11g08484.1	6.86581	6.04117	1.58341	3.81529	0.000136025	0.00024713
LOC_Os08g06530.1	2745.07	4.89542	0.118873	41.1819	0	0
LOC_Os01g37842.1	320.252	-2.01511	0.1652	-12.198	3.18446e-34	1.35461e-33
LOC_Os04g36800.1	518.499	2.51393	0.141875	17.7193	2.97468e-70	2.00665e-69
LOC_Os05g11990.1	989.394	4.15026	0.129899	31.9498	5.43775e-224	1.08468e-222
LOC_Os10g37035.1	22.707	5.89538	1.18742	4.96486	6.87524e-07	1.42866e-06
LOC_Os07g39800.1	230.049	2.47577	0.213409	11.6011	4.06895e-31	1.63909e-30
LOC_Os12g04200.1	36.8533	-2.85265	0.628699	-4.53738	5.69575e-06	1.12646e-05
LOC_Os03g55776.1	1027.56	3.19157	0.112764	28.3031	3.16359e-176	4.89469e-175
LOC_Os04g42230.1	68.262	-9.75181	1.22209	-7.97963	1.46773e-15	4.19887e-15
LOC_Os11g19800.1	34.189	1.87799	0.469517	3.99984	6.33849e-05	0.000117909
LOC_Os04g31320.1	1704.55	-1.56913	0.0886519	-17.6999	4.20232e-70	2.82979e-69
LOC_Os01g65310.1	1942.1	-1.22415	0.0811376	-15.0873	1.96268e-51	1.07141e-50
LOC_Os04g10420.1	1136.2	-1.21899	0.092131	-13.2311	5.80447e-40	2.70431e-39
LOC_Os02g11640.1	1340.68	1.84691	0.0956347	19.3121	4.24822e-83	3.27648e-82
LOC_Os03g42810.1	304.71	3.47148	0.195985	17.7129	3.33174e-70	2.24602e-69
LOC_Os04g56560.1	37.0394	-4.66916	0.639965	-7.29597	2.96519e-13	7.92521e-13
LOC_Os07g40670.1	64.3143	3.26108	1.18409	2.75409	0.00588558	0.00931802
LOC_Os11g28940.1	54.8881	1.14687	0.400185	2.86584	0.00415905	0.00668096
LOC_Os04g49890.1	808.409	4.29693	0.16087	26.7105	3.5558e-157	4.88887e-156
LOC_Os01g18450.1	57.8176	5.63098	0.687819	8.18671	2.68463e-16	7.84134e-16
LOC_Os03g11490.1	73.6993	-3.67429	0.381793	-9.6238	6.3445e-22	2.12914e-21
LOC_Os02g02410.1	26971.7	-2.58897	0.0459622	-56.3282	0	0
LOC_Os03g43684.1	914.917	1.58512	0.123316	12.8541	8.15348e-38	3.68109e-37
LOC_Os05g03530.1	302.061	1.81574	0.175722	10.333	4.99559e-25	1.78775e-24
LOC_Os01g57050.1	46.923	6.93145	1.09477	6.33145	2.4287e-10	5.88325e-10
LOC_Os01g48680.1	1271.23	2.45667	0.110816	22.1689	6.85156e-109	6.65782e-108
LOC_Os03g12020.1	3728	2.91011	0.076852	37.8664	0	0
LOC_Os12g17430.2	826.197	2.00701	0.111332	18.0273	1.19026e-72	8.23047e-72
LOC_Os04g33900.1	281.142	5.3235	0.293607	18.1314	1.80218e-73	1.25783e-72
LOC_Os02g54780.1	3574.38	-1.30588	0.060785	-21.4836	2.21857e-102	2.03141e-101
LOC_Os10g09930.1	322.04	2.01539	0.20121	10.0164	1.29165e-23	4.49626e-23
LOC_Os07g40630.1	20733.1	-1.85614	0.0488312	-38.0113	0	0
LOC_Os01g53255.1	447.982	-1.23377	0.140826	-8.76096	1.93588e-18	5.97046e-18
LOC_Os07g44154.1	2351.11	1.30057	0.0826692	15.7322	9.09516e-56	5.22682e-55
LOC_Os03g48720.1	36.2794	-5.1274	0.708221	-7.23982	4.49275e-13	1.19413e-12
LOC_Os04g45910.1	1843.42	1.30057	0.0759807	17.1171	1.10687e-65	7.09767e-65
LOC_Os02g43020.1	9646.83	-2.64529	0.0495163	-53.4227	0	0
LOC_Os06g08250.1	458.561	4.44445	0.197665	22.4848	5.84541e-112	5.85287e-111
EVM023765.1	11.1219	4.78524	1.29855	3.68506	0.000228647	0.000408791
LOC_Os02g04260.1	709.436	1.24784	0.113049	11.0381	2.50339e-28	9.61867e-28
LOC_Os01g55430.1	4.13918	-5.70766	1.75156	-3.25861	0.00111961	0.00189504
LOC_Os12g07380.1	121.912	-1.63055	0.260707	-6.25435	3.99182e-10	9.59084e-10
LOC_Os12g24020.1	107380	-3.79285	0.047502	-79.8461	0	0
LOC_Os03g55090.1	224.416	2.04453	0.197259	10.3647	3.58924e-25	1.28823e-24
LOC_Os04g42240.1	171.792	-6.52025	0.464025	-14.0515	7.54151e-45	3.76571e-44
LOC_Os06g40704.1	309.58	1.1713	0.161184	7.26687	3.67914e-13	9.80603e-13
LOC_Os02g41650.1	38347.5	1.02764	0.0483211	21.2668	2.30261e-100	2.06937e-99
LOC_Os03g21960.1	52.2986	3.15423	0.435626	7.24069	4.46418e-13	1.18674e-12
LOC_Os05g47540.1	1606.74	4.33534	0.111417	38.9108	0	0
LOC_Os12g06850.1	2179.25	1.45736	0.0896773	16.2512	2.1918e-59	1.31204e-58
LOC_Os02g54974.1	151.765	4.351	0.789704	5.50965	3.5954e-08	7.95546e-08
LOC_Os04g57466.1	3.99037	-5.65334	1.84473	-3.06459	0.0021797	0.00359669
LOC_Os06g12410.1	45.0694	4.8677	0.683674	7.11991	1.07997e-12	2.83866e-12
LOC_Os07g10630.1	500.105	3.62232	0.176641	20.5067	1.87729e-93	1.58743e-92
LOC_Os03g54160.1	22.5733	4.2644	0.84209	5.06406	4.10414e-07	8.6249e-07
LOC_Os02g47890.1	2482.29	-1.60969	0.085307	-18.8694	2.0354e-79	1.5112e-78
LOC_Os03g12140.1	239.66	4.40367	0.306013	14.3905	5.94014e-47	3.06921e-46
LOC_Os06g44240.1	252.155	-6.07254	0.333306	-18.2191	3.64059e-74	2.56197e-73
LOC_Os08g37130.1	322.829	2.89239	0.194737	14.8528	6.67152e-50	3.57499e-49
LOC_Os04g44290.1	276.382	-1.12067	0.160286	-6.99168	2.71619e-12	7.04804e-12
LOC_Os03g46530.1	505.935	-1.30916	0.126667	-10.3355	4.86887e-25	1.7426e-24
LOC_Os09g36680.1	6107.05	5.35533	0.0754685	70.9611	0	0
LOC_Os08g32630.1	1501.94	1.26964	0.079888	15.8927	7.1183e-57	4.14049e-56
LOC_Os11g38790.2	30.1811	3.00543	0.632481	4.75181	2.01601e-06	4.08363e-06
LOC_Os10g38580.1	670.094	-1.24278	0.125853	-9.87489	5.3491e-23	1.83645e-22
LOC_Os01g66590.2	396.797	3.5528	0.181453	19.5797	2.30212e-85	1.81812e-84
LOC_Os03g07226.1	283.424	-6.77269	0.381042	-17.7741	1.1209e-70	7.5914e-70
LOC_Os05g38000.1	2018.28	2.05028	0.0776578	26.4015	1.31825e-153	1.76646e-152
LOC_Os05g49140.1	4172.05	5.08442	0.0833551	60.9971	0	0
LOC_Os12g06244.1	7.62691	-3.3333	1.18637	-2.80968	0.00495914	0.00791266
LOC_Os03g14950.1	1314.52	-1.34049	0.10045	-13.3448	1.27008e-40	5.97734e-40
LOC_Os05g02890.1	22153.2	-3.45012	0.0548878	-62.8577	0	0
LOC_Os03g50050.1	1170.11	-2.41423	0.116628	-20.7002	3.44655e-95	2.95768e-94
LOC_Os02g05710.1	3083.48	-1.96127	0.0656646	-29.8679	5.13379e-196	8.9212e-195
LOC_Os01g42529.1	752.285	-1.36342	0.109035	-12.5044	7.06389e-36	3.09161e-35
LOC_Os01g72940.1	744.735	1.6953	0.130998	12.9414	2.62663e-38	1.19431e-37
LOC_Os03g04450.1	6144.26	-2.63139	0.0678726	-38.7695	0	0
LOC_Os11g07680.1	314.647	5.33045	0.299342	17.8072	6.21025e-71	4.21996e-70
LOC_Os08g42484.2	373.231	2.98428	0.186891	15.968	2.13583e-57	1.24994e-56
LOC_Os01g65690.1	208.737	2.29473	0.232459	9.87152	5.53174e-23	1.89756e-22
LOC_Os03g44630.1	25.2167	-3.56116	0.639311	-5.57031	2.54289e-08	5.66054e-08
LOC_Os01g45640.1	2988.97	-2.45601	0.0642652	-38.2168	0	0
LOC_Os11g26860.1	6998.94	1.84288	0.0577321	31.9213	1.35068e-223	2.68374e-222
LOC_Os12g29330.1	12126.6	-2.11737	0.0640438	-33.0613	1.07139e-239	2.29886e-238
LOC_Os02g24299.1	66.0918	3.88336	0.439937	8.82709	1.07432e-18	3.33652e-18
LOC_Os07g03684.3	1124.51	-3.19408	0.114179	-27.9742	3.3452e-172	5.03326e-171
LOC_Os05g51670.1	44258.2	-3.60039	0.0437134	-82.3636	0	0
LOC_Os07g31390.1	212.103	-3.36277	0.259737	-12.9468	2.44796e-38	1.11373e-37
LOC_Os02g03000.1	215.711	1.68154	0.203135	8.27795	1.25317e-16	3.68631e-16
LOC_Os11g39010.1	18.7393	-2.82403	0.815596	-3.46254	0.000535104	0.000929134
LOC_Os01g29791.1	16996.6	-5.54546	0.0642527	-86.307	0	0
LOC_Os04g53550.1	59.1503	1.41297	0.381931	3.69954	0.000215991	0.000386885
LOC_Os11g42430.1	25.2966	-1.95747	0.553434	-3.53696	0.000404764	0.000709618
LOC_Os01g46870.1	38.4218	3.79729	0.685138	5.54238	2.98387e-08	6.6258e-08
LOC_Os04g08267.1	106.829	4.62837	0.40318	11.4796	1.66965e-30	6.65058e-30
LOC_Os02g12800.1	1203.13	1.43107	0.0978814	14.6205	2.07981e-48	1.09362e-47
LOC_Os05g18604.1	3325.33	-1.35129	0.0639387	-21.1341	3.86327e-99	3.43067e-98
LOC_Os07g32170.1	188.994	3.94426	0.261565	15.0795	2.21038e-51	1.20576e-50
EVM010898.1	616.668	2.40634	0.131387	18.3149	6.29021e-75	4.46764e-74
LOC_Os03g31550.1	16689.8	-2.91904	0.0654741	-44.5831	0	0
LOC_Os04g35080.1	771.419	1.53149	0.112729	13.5856	4.87713e-42	2.34837e-41
LOC_Os01g71010.1	4236.85	-3.05166	0.0661051	-46.1638	0	0
LOC_Os03g02160.1	6725.24	-1.46091	0.0859379	-16.9996	8.26132e-65	5.24908e-64
LOC_Os01g37000.1	1327.64	-10.5963	0.595709	-17.7878	8.79408e-71	5.96513e-70
LOC_Os01g29870.1	24.9777	-3.93444	0.717134	-5.48635	4.10332e-08	9.0551e-08
LOC_Os03g13210.1	646.089	6.72927	0.278731	24.1425	8.95629e-129	1.0153e-127
LOC_Os08g41464.1	98.6907	-1.2386	0.266635	-4.64531	3.39572e-06	6.79344e-06
LOC_Os01g72990.1	2113.81	-1.91731	0.073819	-25.9731	9.97727e-149	1.29556e-147
LOC_Os08g06600.1	19.4915	3.26939	0.95165	3.43549	0.000591475	0.0010229
LOC_Os03g15050.1	43518.3	-2.88381	0.0444242	-64.9152	0	0
LOC_Os12g33213.1	18.147	2.60537	0.789164	3.30143	0.000961942	0.00163732
LOC_Os09g20540.1	275.384	5.61183	0.649686	8.63776	5.73281e-18	1.75025e-17
LOC_Os01g51746.1	1399.47	-1.17176	0.0800928	-14.63	1.80737e-48	9.51839e-48
LOC_Os02g10070.1	3237.96	-1.18929	0.063388	-18.762	1.5446e-78	1.13797e-77
LOC_Os06g32910.1	5.78584	5.78614	1.62936	3.55117	0.000383523	0.000673419
LOC_Os01g65700.1	26.7731	2.57262	0.616663	4.17184	3.0215e-05	5.73845e-05
LOC_Os03g50080.1	1297.04	2.64392	0.120132	22.0085	2.38571e-107	2.28417e-106
LOC_Os03g51640.1	3229.91	-1.67894	0.0678697	-24.7377	4.20924e-135	4.97233e-134
LOC_Os03g08700.1	1731.97	-2.99959	0.0911889	-32.8942	2.65784e-237	5.63577e-236
LOC_Os11g06910.1	587.722	2.50686	0.134185	18.6821	6.92276e-78	5.06858e-77
LOC_Os07g43420.1	937.179	-1.17715	0.098793	-11.9153	9.85021e-33	4.08345e-32
LOC_Os01g46800.1	753.147	5.72185	0.19889	28.769	5.24685e-182	8.39358e-181
EVM026255.1	36.6548	-2.27616	0.591937	-3.84527	0.000120418	0.000219613
LOC_Os02g51830.1	628.301	1.25821	0.150246	8.37428	5.55611e-17	1.64991e-16
LOC_Os12g19030.1	3170.51	-1.6748	0.062996	-26.5858	9.91299e-156	1.35201e-154
LOC_Os02g49790.1	15.1977	5.30644	1.22162	4.34378	1.40055e-05	2.71139e-05
LOC_Os01g51320.1	389.918	3.91096	0.200524	19.5037	1.02124e-84	8.01364e-84
LOC_Os09g29396.1	1177.31	4.0384	0.139697	28.9082	9.41223e-184	1.52161e-182
LOC_Os05g51220.1	288.12	4.62998	0.256006	18.0855	4.14823e-73	2.88408e-72
LOC_Os05g50990.1	1941.14	1.59538	0.0845198	18.8758	1.80315e-79	1.33974e-78
LOC_Os06g45184.1	1834.06	-6.40148	0.142476	-44.9304	0	0
LOC_Os03g15490.1	6.93561	-6.44617	1.67523	-3.84792	0.000119125	0.000217293
LOC_Os04g56610.1	175.56	2.05283	0.230472	8.90709	5.23884e-19	1.6405e-18
LOC_Os02g06154.1	69.597	3.49968	0.421549	8.30195	1.02414e-16	3.02161e-16
LOC_Os01g66610.1	1342.84	1.91483	0.0947481	20.2097	8.04981e-91	6.63108e-90
LOC_Os03g14190.1	30.7505	-8.5995	1.28366	-6.6992	2.09567e-11	5.27518e-11
LOC_Os01g46340.1	2199.38	3.45018	0.0881801	39.1265	0	0
LOC_Os05g15530.1	973.176	-1.75674	0.118921	-14.7723	2.21036e-49	1.17703e-48
LOC_Os03g21970.1	234.892	5.05657	0.301149	16.7909	2.84304e-63	1.77655e-62
LOC_Os08g34380.1	189.604	3.65961	0.695043	5.26531	1.39957e-07	3.01381e-07
LOC_Os02g46680.2	2117.3	1.80123	0.0835179	21.567	3.67105e-103	3.3826e-102
LOC_Os06g22660.2	54.0391	3.28467	0.563034	5.83388	5.41543e-09	1.24271e-08
LOC_Os12g04020.2	526.663	1.0443	0.140159	7.45079	9.27823e-14	2.51674e-13
LOC_Os08g32170.1	5531.22	-3.13614	0.0771218	-40.6648	0	0
LOC_Os05g49880.1	4820.99	3.32296	0.0706486	47.035	0	0
LOC_Os07g44590.1	31.5105	-2.14902	0.494144	-4.34897	1.36777e-05	2.64944e-05
LOC_Os02g31070.1	923.917	2.40788	0.116144	20.7319	1.78586e-95	1.53728e-94
LOC_Os10g32740.1	436.417	-4.15975	0.178604	-23.2903	5.55657e-120	5.90342e-119
LOC_Os02g18840.1	746.104	-2.89206	0.112765	-25.6468	4.58773e-145	5.80942e-144
LOC_Os05g23130.1	12070.2	-3.10571	0.0608673	-51.0242	0	0
LOC_Os01g05864.1	415.353	1.1399	0.163174	6.98578	2.83277e-12	7.34619e-12
LOC_Os09g09539.1	36.7059	-1.61394	0.46606	-3.46295	0.000534282	0.000927812
LOC_Os12g06650.1	63.1321	-1.17655	0.341434	-3.44591	0.00056914	0.000985383
LOC_Os05g47690.1	78.5128	1.86491	0.321249	5.80519	6.42916e-09	1.47016e-08
LOC_Os01g22380.1	66.6699	3.48525	0.477892	7.29298	3.03177e-13	8.10174e-13
EVM014152.1	17.6697	-7.79991	1.33261	-5.85309	4.82511e-09	1.10957e-08
LOC_Os04g40370.1	175.245	-1.07693	0.270975	-3.97426	7.05974e-05	0.000130928
LOC_Os07g02470.1	15.0835	4.26823	1.03684	4.11658	3.84536e-05	7.25096e-05
LOC_Os06g41730.1	3112.61	-1.33719	0.0599758	-22.2955	4.0837e-110	4.01796e-109
LOC_Os06g43980.1	87.3661	1.46927	0.326079	4.50588	6.6098e-06	1.30252e-05
LOC_Os10g42660.1	97.2438	4.48628	0.409301	10.9608	5.8956e-28	2.24664e-27
LOC_Os02g46970.1	729.604	4.49352	0.161787	27.7744	8.84573e-170	1.31415e-168
EVM023422.1	11.8003	-2.2602	0.822974	-2.74639	0.0060256	0.00952935
LOC_Os05g13970.1	297.014	-1.9882	0.16702	-11.904	1.12822e-32	4.67391e-32
EVM029068.1	2688.8	-1.76374	0.0717855	-24.5696	2.6712e-133	3.11935e-132
LOC_Os06g09698.1	7.25685	-6.51939	1.54271	-4.22593	2.37955e-05	4.54804e-05
LOC_Os09g38350.1	26.0246	2.42131	0.777854	3.11281	0.00185315	0.0030806
LOC_Os11g30484.1	631.147	-1.00888	0.117722	-8.57008	1.0341e-17	3.13745e-17
LOC_Os12g40529.1	3301.35	-1.79292	0.0652732	-27.468	4.23361e-166	6.14646e-165
LOC_Os02g49680.1	5607.94	4.56218	0.0810013	56.3223	0	0
LOC_Os09g31478.1	21432.3	-2.75889	0.0488139	-56.5186	0	0
LOC_Os12g43120.1	302.701	1.58748	0.162687	9.75786	1.70719e-22	5.79518e-22
LOC_Os04g51794.1	911.578	-1.81542	0.134342	-13.5134	1.30277e-41	6.23858e-41
LOC_Os10g35310.1	18.0093	-3.83644	0.882861	-4.34547	1.38979e-05	2.69091e-05
LOC_Os11g05190.1	111.768	-3.27508	0.300275	-10.9069	1.068e-27	4.04216e-27
LOC_Os11g44820.1	52.2547	-6.48818	0.836345	-7.75778	8.64302e-15	2.41659e-14
LOC_Os03g02390.1	2129.11	-1.94394	0.0772545	-25.1628	1.0234e-139	1.24892e-138
LOC_Os11g34460.1	1004.2	-6.7838	0.206795	-32.8045	5.08093e-236	1.06703e-234
LOC_Os03g39050.1	4.98068	-5.97176	1.67328	-3.56889	0.000358497	0.000630888
LOC_Os05g28370.2	404.854	-1.22131	0.17553	-6.95785	3.455e-12	8.93485e-12
LOC_Os02g56960.1	1204.39	1.40698	0.114006	12.3413	5.42445e-35	2.338e-34
LOC_Os05g41450.1	2294.14	-3.44195	0.0805579	-42.7264	0	0
LOC_Os05g08610.2	707.366	-1.96222	0.128112	-15.3165	5.93727e-53	3.30834e-52
LOC_Os09g28300.1	252.341	3.2975	0.210893	15.6358	4.1495e-55	2.36863e-54
LOC_Os11g48000.1	73.5127	2.39302	0.384727	6.22004	4.97019e-10	1.18957e-09
LOC_Os02g38440.1	2581.29	-1.24055	0.0756195	-16.4052	1.75642e-60	1.0641e-59
LOC_Os04g35170.1	2183.24	-1.51646	0.0812577	-18.6624	1.0016e-77	7.31408e-77
LOC_Os02g56100.2	20.2244	2.98338	0.803526	3.71287	0.000204926	0.00036769
LOC_Os05g05930.1	95.1284	-3.97078	0.411853	-9.64124	5.35382e-22	1.79924e-21
LOC_Os12g03598.1	51.6346	-1.84489	0.403484	-4.57241	4.82156e-06	9.57092e-06
LOC_Os02g50280.1	371.605	1.34952	0.157807	8.55168	1.21311e-17	3.67329e-17
LOC_Os11g17518.1	26.1024	6.09693	1.14333	5.33263	9.67989e-08	2.09922e-07
LOC_Os11g26880.1	163.319	5.13226	0.357164	14.3695	8.043e-47	4.14943e-46
LOC_Os11g37040.1	39.1663	-2.06717	0.547909	-3.77282	0.00016141	0.000291697
LOC_Os01g65050.1	8.21074	-4.77865	1.40336	-3.40515	0.000661278	0.00113975
LOC_Os01g68500.1	947.484	2.62497	0.122134	21.4925	1.82992e-102	1.67706e-101
LOC_Os06g05470.1	108.325	-2.68303	0.286019	-9.38063	6.55808e-21	2.14922e-20
LOC_Os10g26359.1	1710.21	-1.17424	0.092262	-12.7273	4.17211e-37	1.86517e-36
LOC_Os11g40424.1	16.2241	3.64962	0.967734	3.77131	0.000162395	0.000293442
LOC_Os12g18142.1	400.434	-1.80496	0.155016	-11.6438	2.46901e-31	9.9708e-31
LOC_Os11g47680.1	206.411	1.40659	0.200812	7.0045	2.47862e-12	6.44087e-12
LOC_Os10g22520.1	3554.06	-2.81802	0.0617172	-45.6601	0	0
LOC_Os04g46180.1	1194.53	-1.57424	0.0942254	-16.7071	1.16296e-62	7.22433e-62
LOC_Os11g31553.1	142.506	1.59099	0.318	5.00312	5.64104e-07	1.17803e-06
LOC_Os01g74500.1	91.7507	-1.74061	0.312067	-5.57769	2.43736e-08	5.43194e-08
LOC_Os04g51050.1	85.3041	6.81082	0.77712	8.76418	1.88141e-18	5.8054e-18
LOC_Os08g33020.1	79.9743	-4.83708	0.481966	-10.0361	1.05724e-23	3.68866e-23
LOC_Os12g01899.1	82.8015	1.30805	0.335663	3.89692	9.74243e-05	0.000179011
LOC_Os11g24484.1	304.069	4.65821	0.264105	17.6377	1.26436e-69	8.47494e-69
LOC_Os08g14990.1	40.3219	8.59064	1.24619	6.89351	5.44328e-12	1.39857e-11
LOC_Os02g17920.1	1270.19	3.7067	0.140401	26.4008	1.34066e-153	1.7957e-152
LOC_Os06g43990.1	1269.66	1.04792	0.0841172	12.4579	1.26697e-35	5.52691e-35
LOC_Os09g19176.1	360.931	3.37766	0.176953	19.0879	3.18281e-81	2.40866e-80
LOC_Os01g57854.1	668.023	1.98379	0.123401	16.0759	3.76215e-58	2.22038e-57
LOC_Os01g57610.1	67.995	1.73367	0.406795	4.26179	2.02796e-05	3.89135e-05
LOC_Os09g31025.1	5.8735	5.80916	1.62852	3.56714	0.000360899	0.00063486
LOC_Os07g46800.1	79.2678	1.39753	0.3679	3.79865	0.000145485	0.000263742
LOC_Os06g06360.1	523.732	2.84238	0.188676	15.0649	2.7568e-51	1.5017e-50
LOC_Os04g40940.1	143.047	3.78223	0.360667	10.4868	9.93777e-26	3.61383e-25
LOC_Os05g07060.1	1437.97	4.815	0.143295	33.602	1.56692e-247	3.48422e-246
LOC_Os09g29284.1	23.6568	2.99406	0.667065	4.4884	7.17587e-06	1.41198e-05
LOC_Os06g45340.1	2289.7	1.04252	0.0988019	10.5517	4.99099e-26	1.82384e-25
LOC_Os08g35210.1	930.885	1.20656	0.120306	10.029	1.13609e-23	3.96015e-23
LOC_Os12g29950.1	1050.79	-1.22228	0.128053	-9.54514	1.3593e-21	4.52642e-21
LOC_Os09g19830.1	858.819	-1.22465	0.114502	-10.6955	1.06865e-26	3.96331e-26
LOC_Os01g13190.1	1390.5	1.25097	0.0933805	13.3965	6.3386e-41	2.99786e-40
LOC_Os01g73810.1	28.1389	-3.75606	0.700158	-5.36458	8.11369e-08	1.76544e-07
LOC_Os04g53042.1	20.5254	-2.53443	0.811446	-3.12335	0.00178803	0.0029759
LOC_Os02g08200.1	291.606	-1.62322	0.208952	-7.76841	7.94752e-15	2.22477e-14
LOC_Os10g28700.1	39.4795	4.6363	0.693205	6.68821	2.25919e-11	5.67838e-11
LOC_Os11g30560.1	1026.74	3.79469	0.118993	31.8899	3.68175e-223	7.29653e-222
LOC_Os07g30950.1	307.349	3.01475	0.189587	15.9017	6.16835e-57	3.59066e-56
LOC_Os07g11330.1	5.07966	5.59768	1.69217	3.30798	0.000939702	0.00160053
LOC_Os07g23944.1	3.99003	-5.65312	1.77196	-3.19032	0.00142116	0.00238463
LOC_Os03g24060.1	673.769	-1.50547	0.121587	-12.3818	3.27911e-35	1.42053e-34
LOC_Os07g05190.1	485.102	5.84798	0.258491	22.6235	2.54488e-113	2.58275e-112
LOC_Os06g13330.1	92.1722	1.43693	0.289977	4.95533	7.2206e-07	1.4989e-06
LOC_Os02g50000.1	140.556	6.82838	1.42615	4.78797	1.68474e-06	3.42827e-06
LOC_Os06g47820.1	169.32	3.95149	0.289137	13.6665	1.6099e-42	7.7984e-42
LOC_Os03g27970.1	2178.07	-2.00411	0.0825566	-24.2756	3.54835e-130	4.06461e-129
LOC_Os01g39030.1	8.94187	-5.82722	1.49041	-3.90981	9.237e-05	0.000169979
LOC_Os09g36630.1	224.187	-3.24919	0.223802	-14.5181	9.30078e-48	4.85642e-47
LOC_Os02g05659.1	2963.78	-2.06022	0.0644382	-31.9721	2.66483e-224	5.32949e-223
LOC_Os02g03230.1	11577.8	2.35666	0.0533716	44.1557	0	0
LOC_Os04g20313.1	2631.21	-8.55046	0.21967	-38.9242	0	0
LOC_Os10g26540.1	7747.99	-1.78324	0.091097	-19.5751	2.51982e-85	1.98954e-84
LOC_Os03g44950.1	6.16438	5.88121	1.57747	3.72826	0.000192808	0.000346719
LOC_Os01g01190.1	124.512	4.20155	1.23467	3.40299	0.000666534	0.00114849
LOC_Os12g38590.1	550.949	2.47579	0.143739	17.2242	1.74723e-66	1.13272e-65
LOC_Os03g12610.1	165.164	1.31057	0.222517	5.88974	3.86805e-09	8.92778e-09
LOC_Os05g02010.1	9201.2	-3.29183	0.0613002	-53.7001	0	0
LOC_Os05g48980.1	1153.83	1.23014	0.100775	12.2068	2.85994e-34	1.21758e-33
LOC_Os02g45100.1	34.8363	-3.53597	0.650778	-5.43345	5.52757e-08	1.2123e-07
LOC_Os11g15624.1	122.763	2.05186	0.252659	8.12104	4.62193e-16	1.3409e-15
LOC_Os04g44610.1	3574.77	3.00806	0.0787395	38.2027	0	0
LOC_Os02g02457.1	105.009	3.60057	0.395814	9.09662	9.31891e-20	2.97008e-19
LOC_Os05g04890.1	130.53	1.40921	0.28621	4.9237	8.49229e-07	1.75586e-06
LOC_Os03g36560.1	38.3308	4.78693	0.705529	6.78488	1.16182e-11	2.95169e-11
LOC_Os09g37600.1	1102.58	4.46693	0.140057	31.8935	3.28183e-223	6.50818e-222
LOC_Os03g15750.1	501.112	-1.30643	0.145932	-8.95233	3.48072e-19	1.09421e-18
LOC_Os09g33480.1	2334.11	-1.63816	0.0686924	-23.8478	1.06843e-125	1.18444e-124
LOC_Os07g49100.1	159.953	5.23845	0.380452	13.769	3.91535e-43	1.9105e-42
EVM021307.1	1143.39	3.18917	0.126427	25.2255	2.10564e-140	2.57993e-139
LOC_Os06g07600.1	157761	-5.2853	0.0556691	-94.9413	0	0
LOC_Os01g60770.1	863.389	1.9605	0.134908	14.5321	7.58284e-48	3.96278e-47
LOC_Os12g36900.1	539.385	-1.67746	0.142954	-11.7343	8.50765e-32	3.46358e-31
LOC_Os03g46110.1	33.7995	-8.73831	1.26997	-6.8807	5.95578e-12	1.52717e-11
LOC_Os01g62990.1	107.252	3.36934	0.322324	10.4533	1.4152e-25	5.12684e-25
LOC_Os04g53930.1	3944.59	-1.7126	0.0750192	-22.8288	2.37464e-115	2.44729e-114
LOC_Os12g41956.1	1355.72	-1.48561	0.101413	-14.6491	1.36544e-48	7.20587e-48
LOC_Os12g40780.1	50.9083	1.11491	0.382543	2.91448	0.00356284	0.00576437
LOC_Os04g52164.1	2855.08	2.92225	0.0927993	31.49	1.18961e-217	2.28942e-216
LOC_Os02g19150.1	3017.36	-2.0262	0.0615439	-32.9228	1.03571e-237	2.1992e-236
LOC_Os03g56620.1	429.435	-1.51968	0.1312	-11.5829	5.03028e-31	2.02208e-30
LOC_Os07g07860.1	19.3466	7.53223	1.31617	5.72282	1.04772e-08	2.37385e-08
LOC_Os01g49580.1	66.613	3.45855	0.426995	8.09974	5.50775e-16	1.59487e-15
LOC_Os10g33810.1	478.518	-2.93442	0.157407	-18.6423	1.45792e-77	1.06387e-76
LOC_Os05g02310.1	223.764	3.98318	0.251187	15.8574	1.24946e-56	7.24979e-56
LOC_Os09g39260.1	778.032	2.52581	0.12444	20.2974	1.35542e-91	1.1247e-90
LOC_Os03g20949.1	3784.71	-1.32148	0.0731791	-18.0581	6.81175e-73	4.72517e-72
LOC_Os02g55134.1	550.457	-2.85526	0.149314	-19.1225	1.63998e-81	1.24448e-80
LOC_Os02g37842.1	1212.44	-2.40666	0.107313	-22.4266	2.16791e-111	2.16008e-110
LOC_Os09g25850.1	2691.2	4.95748	0.119917	41.3408	0	0
LOC_Os08g42100.1	968.551	1.77638	0.113777	15.6128	5.95876e-55	3.39507e-54
LOC_Os07g30810.1	579.192	2.00959	0.141429	14.2092	8.03488e-46	4.0779e-45
LOC_Os10g28570.1	32.5598	-1.98937	0.588563	-3.38005	0.000724721	0.00124489
LOC_Os01g45140.1	72.9686	2.93598	0.369159	7.95318	1.81782e-15	5.18827e-15
LOC_Os09g37040.1	103.499	2.36531	0.30352	7.79294	6.54673e-15	1.83751e-14
LOC_Os06g04410.1	50.0556	-2.18264	0.400124	-5.45491	4.89973e-08	1.07691e-07
LOC_Os02g49326.1	1113.31	1.06863	0.0885821	12.0637	1.64157e-33	6.89481e-33
LOC_Os11g14110.1	10.1014	4.0714	1.16378	3.49843	0.000468013	0.000816529
LOC_Os01g59120.1	605.864	5.11514	0.188766	27.0977	1.04778e-161	1.4846e-160
LOC_Os09g37967.1	25.128	-3.54369	0.656736	-5.39591	6.81753e-08	1.48849e-07
LOC_Os11g02450.1	199.735	4.70079	0.303422	15.4926	3.89426e-54	2.20241e-53
LOC_Os03g62670.1	1523.96	5.64485	0.139722	40.4007	0	0
LOC_Os01g02470.1	183.911	2.37991	0.251505	9.46267	3.00191e-21	9.91964e-21
LOC_Os06g13660.1	2925.3	2.66479	0.0712732	37.3884	6.02405e-306	1.73193e-304
LOC_Os02g58100.1	588.194	5.1745	0.201859	25.6342	6.33756e-145	8.01859e-144
LOC_Os04g53320.1	46.7865	-1.89663	0.530798	-3.57317	0.000352691	0.000620991
LOC_Os03g10030.1	366.699	3.01555	0.179053	16.8417	1.2077e-63	7.57289e-63
LOC_Os05g02770.1	5579.73	-3.17264	0.0635862	-49.895	0	0
LOC_Os03g21710.1	96.1511	2.73877	0.327197	8.37041	5.74161e-17	1.70434e-16
LOC_Os04g58180.1	257.533	2.56972	0.205115	12.5282	5.23438e-36	2.29484e-35
LOC_Os10g37500.1	3883.88	-1.04188	0.0754241	-13.8136	2.11113e-43	1.03392e-42
LOC_Os12g33958.1	69.6013	-4.55813	0.464974	-9.80296	1.09332e-22	3.7283e-22
LOC_Os03g53300.1	728.973	1.41755	0.11511	12.3148	7.54024e-35	3.2408e-34
LOC_Os12g19170.1	269.838	-1.87635	0.178611	-10.5052	8.17075e-26	2.97621e-25
LOC_Os03g17070.1	13504.4	2.52781	0.0599753	42.1474	0	0
LOC_Os08g25070.1	7.31764	-6.53004	1.55659	-4.1951	2.72753e-05	5.19432e-05
LOC_Os05g43070.1	6.95541	-6.46018	1.60628	-4.02182	5.775e-05	0.000107741
LOC_Os10g42630.1	1948.61	-1.96498	0.0815851	-24.085	3.58684e-128	4.04811e-127
LOC_Os07g38030.1	600.95	1.82931	0.122865	14.8888	3.89585e-50	2.09312e-49
LOC_Os11g41870.1	334.978	-2.71186	0.179049	-15.1459	8.06396e-52	4.41937e-51
LOC_Os03g01679.1	33.6765	3.01773	0.66433	4.54252	5.55865e-06	1.10005e-05
LOC_Os10g41940.1	1239.48	-1.04779	0.0886524	-11.8191	3.10975e-32	1.27569e-31
LOC_Os08g21330.1	62.529	2.90152	0.415923	6.97609	3.03508e-12	7.86418e-12
LOC_Os12g33080.1	3998.71	1.75985	0.0597355	29.4607	9.17975e-191	1.54183e-189
LOC_Os11g31070.1	57.5476	-4.75948	0.593725	-8.01631	1.08971e-15	3.13089e-15
LOC_Os02g48560.1	44780.4	1.34361	0.0515609	26.0587	1.07273e-149	1.40368e-148
LOC_Os09g12290.1	4150.87	2.80471	0.0701199	39.9988	0	0
LOC_Os12g08280.1	983.873	1.24765	0.093263	13.3778	8.15314e-41	3.84951e-40
LOC_Os05g44290.1	2836.99	1.15537	0.073107	15.8038	2.92818e-56	1.6923e-55
LOC_Os08g23140.1	156.246	-1.00543	0.248375	-4.04803	5.16508e-05	9.66153e-05
LOC_Os01g67220.1	768.169	2.78255	0.139442	19.9548	1.36088e-88	1.10148e-87
LOC_Os04g52684.1	34.5087	1.74387	0.52859	3.29909	0.000969998	0.0016503
LOC_Os05g27780.1	34878.5	-1.70701	0.058658	-29.1011	3.47692e-186	5.67786e-185
LOC_Os08g41080.1	150.531	-3.78643	0.278724	-13.5849	4.92503e-42	2.37106e-41
LOC_Os07g38480.1	232.795	-1.57819	0.181075	-8.71568	2.89023e-18	8.87178e-18
LOC_Os05g08790.1	107.77	1.26238	0.329277	3.83381	0.000126176	0.000229881
LOC_Os08g36540.1	219.176	3.39986	0.233683	14.549	5.92215e-48	3.10019e-47
LOC_Os10g42149.1	287.033	1.2809	0.168959	7.58113	3.42563e-14	9.40543e-14
LOC_Os05g10754.1	2700.57	-2.40542	0.0700868	-34.3206	3.86205e-258	9.0476e-257
LOC_Os08g02300.1	218.436	3.03235	0.229695	13.2016	8.58689e-40	3.9885e-39
LOC_Os04g37760.1	658.056	-2.02908	0.127308	-15.9384	3.43062e-57	2.00386e-56
LOC_Os03g56320.7	423.256	1.23105	0.151132	8.14551	3.77692e-16	1.09814e-15
LOC_Os01g11952.1	2028.54	-1.31528	0.0767759	-17.1314	8.64861e-66	5.55743e-65
LOC_Os09g25500.1	1879.33	-2.04785	0.0754458	-27.1433	3.03763e-162	4.31797e-161
LOC_Os06g12800.1	98.9195	-1.67388	0.29621	-5.65098	1.59531e-08	3.58535e-08
LOC_Os10g30290.1	23.9761	7.83935	1.29745	6.04213	1.52095e-09	3.57461e-09
LOC_Os02g50230.1	834.037	-1.1361	0.101671	-11.1742	5.45192e-29	2.12058e-28
LOC_Os04g35890.1	279.131	1.16921	0.169914	6.88116	5.93661e-12	1.52264e-11
LOC_Os07g03260.1	118.788	-2.27639	0.28478	-7.99352	1.3114e-15	3.75725e-15
LOC_Os02g45950.1	490.729	-1.53653	0.143852	-10.6813	1.24467e-26	4.60997e-26
LOC_Os01g06310.1	110.715	1.53275	0.298553	5.13394	2.83739e-07	6.00983e-07
LOC_Os03g62240.2	804.829	2.4829	0.111332	22.3018	3.54719e-110	3.49682e-109
LOC_Os03g58240.1	1731.93	-2.06645	0.07662	-26.9701	3.31233e-160	4.62895e-159
LOC_Os01g43150.1	5854.4	1.17655	0.0584307	20.1359	3.58099e-90	2.93408e-89
LOC_Os04g52000.1	3991.31	-1.78744	0.0602008	-29.6913	9.93324e-194	1.69819e-192
LOC_Os03g16070.1	1017.01	2.60921	0.116422	22.4116	3.03138e-111	3.01846e-110
LOC_Os03g60460.1	1317.82	-1.0316	0.0895073	-11.5253	9.83905e-31	3.93036e-30
LOC_Os01g37510.1	425.693	2.14229	0.141175	15.1747	5.19943e-52	2.85871e-51
EVM014195.1	21.9151	3.13648	0.699598	4.48326	7.35099e-06	1.44551e-05
LOC_Os01g52920.1	11331.3	-2.07954	0.0484522	-42.9194	0	0
LOC_Os03g25850.1	1144.88	6.03652	0.190122	31.7507	3.10181e-221	6.0881e-220
LOC_Os06g38764.1	522.715	5.53961	0.231179	23.9624	6.8551e-127	7.66325e-126
LOC_Os02g44900.1	280.178	-1.72244	0.178293	-9.66071	4.42806e-22	1.49041e-21
LOC_Os02g13400.4	2922.93	-1.40376	0.0684355	-20.5122	1.67462e-93	1.41644e-92
LOC_Os03g19370.1	20.3419	5.69955	1.16762	4.88132	1.05378e-06	2.16753e-06
LOC_Os03g10780.2	2206.38	-3.04159	0.100892	-30.147	1.17253e-199	2.07046e-198
LOC_Os03g55960.1	89.5823	-3.17321	0.321322	-9.87546	5.31908e-23	1.82645e-22
LOC_Os02g35130.1	1722.66	-1.51127	0.0780984	-19.3509	2.00354e-83	1.55033e-82
LOC_Os08g07880.1	688.298	1.9842	0.113187	17.5304	8.40488e-69	5.58483e-68
LOC_Os08g44840.1	2231.39	4.08015	0.113759	35.8666	1.01193e-281	2.63471e-280
LOC_Os09g36220.1	5517.96	-3.73592	0.0630912	-59.2146	0	0
LOC_Os02g02950.1	90.4243	-1.17673	0.284336	-4.13853	3.49535e-05	6.61173e-05
LOC_Os02g47780.1	91.7802	6.91768	0.782322	8.8425	9.36024e-19	2.91173e-18
LOC_Os02g10040.1	2307.29	-1.32932	0.104101	-12.7695	2.42659e-37	1.08768e-36
LOC_Os07g43600.1	8.99632	-6.82785	1.59484	-4.2812	1.85885e-05	3.57244e-05
LOC_Os01g51260.1	34.3781	4.46674	0.707439	6.31396	2.71987e-10	6.57193e-10
LOC_Os10g22980.1	2999.44	1.31512	0.0864464	15.2132	2.89132e-52	1.5957e-51
LOC_Os02g50960.2	4302.78	1.15225	0.0691137	16.6718	2.10004e-62	1.30164e-61
LOC_Os11g04830.1	169.19	4.06895	0.316237	12.8668	6.92404e-38	3.12787e-37
LOC_Os09g31410.1	34.2038	4.26053	0.644718	6.60835	3.88621e-11	9.68675e-11
LOC_Os10g04900.1	3.84036	-5.59654	1.8566	-3.0144	0.00257488	0.00421831
LOC_Os10g41720.1	8.84272	-3.95141	1.24125	-3.1834	0.00145557	0.00243969
LOC_Os05g34700.1	1847.05	3.34218	0.0927621	36.0296	2.88195e-284	7.57447e-283
LOC_Os02g43393.1	556.092	-2.99186	0.140646	-21.2723	2.05121e-100	1.84452e-99
LOC_Os08g14580.1	732.537	1.01548	0.115476	8.7939	1.44455e-18	4.47225e-18
LOC_Os12g02450.1	211.093	5.77707	0.374241	15.4368	9.2635e-54	5.21491e-53
LOC_Os07g35480.1	552.747	3.93038	0.158259	24.8351	3.74334e-136	4.45635e-135
LOC_Os09g33450.1	3540.69	-1.09327	0.0620211	-17.6274	1.51688e-69	1.01542e-68
LOC_Os08g41300.1	1199.49	2.31734	0.0943981	24.5486	4.47629e-133	5.21536e-132
LOC_Os11g02760.1	78.2925	2.51775	0.41859	6.01483	1.80081e-09	4.21583e-09
LOC_Os09g38710.1	181.224	3.07437	0.258437	11.896	1.24095e-32	5.13537e-32
LOC_Os05g40540.1	95.5881	2.51411	0.336667	7.46766	8.16321e-14	2.21685e-13
LOC_Os05g51520.1	2598.56	-1.94371	0.087762	-22.1476	1.10085e-108	1.06769e-107
LOC_Os03g02300.1	91.0002	2.42047	0.320948	7.54162	4.6418e-14	1.26956e-13
LOC_Os12g40300.1	743.85	-1.97096	0.116351	-16.9397	2.29116e-64	1.44675e-63
LOC_Os05g31730.1	9.42878	6.49152	1.47364	4.4051	1.05736e-05	2.0608e-05
LOC_Os01g43670.1	71.9412	1.93034	0.40346	4.78446	1.71449e-06	3.48764e-06
LOC_Os06g14406.1	32585.9	-1.59566	0.177935	-8.96766	3.02869e-19	9.53382e-19
LOC_Os05g32350.1	257.556	3.23804	0.213458	15.1695	5.63252e-52	3.09516e-51
LOC_Os01g01350.1	126.758	2.7665	0.332135	8.32942	8.12384e-17	2.40355e-16
LOC_Os02g36220.1	124.951	2.20448	0.258672	8.52232	1.56395e-17	4.72022e-17
LOC_Os03g16450.1	51.4832	-3.10486	0.445275	-6.97291	3.10455e-12	8.0401e-12
LOC_Os02g09410.1	52.258	-2.65922	0.437413	-6.07943	1.20609e-09	2.8462e-09
LOC_Os01g04340.1	1044.27	-8.18569	0.302898	-27.0246	7.59433e-161	1.06812e-159
LOC_Os02g58290.1	10.6693	3.63361	1.17366	3.09595	0.00196184	0.00325227
LOC_Os02g31280.1	14.9122	7.15571	1.35516	5.28033	1.28953e-07	2.78155e-07
LOC_Os03g61999.1	5.59183	-4.28625	1.52306	-2.81423	0.00488939	0.00780707
LOC_Os04g35200.1	719.772	-1.05433	0.118308	-8.91175	5.02337e-19	1.57399e-18
LOC_Os01g64920.1	363.198	1.91033	0.154693	12.3492	4.91808e-35	2.12154e-34
LOC_Os08g31930.1	46.2887	1.86608	0.419187	4.45167	8.52067e-06	1.66844e-05
LOC_Os05g05600.1	4595.61	2.93789	0.0673684	43.6093	0	0
LOC_Os07g40690.1	1157.21	4.79946	0.130418	36.8005	1.8101e-296	4.97965e-295
LOC_Os03g46660.1	6027.29	1.93978	0.0689077	28.1505	2.36616e-174	3.60624e-173
LOC_Os03g14050.1	119522	-4.91709	0.0606611	-81.0583	0	0
LOC_Os04g40914.1	22.5217	-1.93	0.678635	-2.84394	0.00445595	0.00713805
LOC_Os09g19930.1	677.741	4.0285	0.149366	26.9707	3.26007e-160	4.55799e-159
LOC_Os02g55890.1	617.833	-1.11992	0.129945	-8.61842	6.78846e-18	2.06966e-17
LOC_Os02g10390.1	61219.9	5.30859	0.0611034	86.8788	0	0
LOC_Os03g06859.1	197.449	-1.279	0.188079	-6.80036	1.04357e-11	2.65456e-11
LOC_Os03g63554.1	265.146	1.67257	0.19897	8.40614	4.23721e-17	1.26415e-16
LOC_Os10g23060.1	318.432	1.67892	0.18185	9.23249	2.64413e-20	8.53746e-20
LOC_Os03g48770.1	37.0252	1.68202	0.45288	3.71406	0.000203961	0.000366088
LOC_Os01g70920.1	245.159	-2.16709	0.193058	-11.2251	3.0716e-29	1.19946e-28
LOC_Os02g30380.1	55.9856	1.71406	0.378225	4.53184	5.84725e-06	1.15573e-05
LOC_Os11g41650.1	80.7661	3.04988	0.366606	8.31923	8.85385e-17	2.61549e-16
LOC_Os07g40150.1	926.712	4.20586	0.131945	31.8758	5.77205e-223	1.14243e-221
LOC_Os05g44190.1	95.2277	3.60854	0.372944	9.67581	3.82067e-22	1.2881e-21
LOC_Os02g10590.1	277.991	2.74771	0.184268	14.9115	2.77476e-50	1.49237e-49
LOC_Os01g52070.1	29.2085	2.9491	0.601032	4.90673	9.26073e-07	1.91061e-06
LOC_Os04g55400.1	8.16302	-6.68261	1.52814	-4.37304	1.22526e-05	2.37958e-05
LOC_Os03g56270.1	1182.37	3.65502	0.117943	30.9896	7.45223e-211	1.39134e-209
LOC_Os06g08770.1	1106.29	-1.33457	0.096615	-13.8133	2.12001e-43	1.0381e-42
LOC_Os01g57460.1	246.546	-1.25856	0.175066	-7.18906	6.52375e-13	1.72496e-12
LOC_Os06g49098.1	999.694	2.25949	0.11249	20.0862	9.74923e-90	7.96031e-89
LOC_Os12g16080.1	151.698	1.41548	0.270265	5.23736	1.62888e-07	3.49875e-07
LOC_Os04g56990.2	407.962	3.96013	0.187716	21.0964	8.59033e-99	7.60634e-98
LOC_Os01g24730.1	487.99	-8.14753	0.435087	-18.7262	3.02746e-78	2.22564e-77
LOC_Os01g66810.1	51.6447	1.3077	0.372307	3.51243	0.000444028	0.000775655
LOC_Os06g49070.1	101.787	3.35138	0.408917	8.19575	2.49045e-16	7.27833e-16
LOC_Os09g39750.1	58.2998	3.24293	0.570359	5.68577	1.30226e-08	2.93882e-08
LOC_Os02g14840.1	166.607	3.7568	0.293842	12.7851	1.98607e-37	8.91271e-37
LOC_Os01g08486.1	5166.7	-2.23033	0.0858091	-25.9918	6.12647e-149	7.96546e-148
LOC_Os11g45990.1	282.686	4.98533	0.273137	18.2521	1.99078e-74	1.40613e-73
LOC_Os03g11294.1	60.5928	-1.07682	0.393288	-2.73799	0.00618155	0.00976136
EVM023727.1	52.1053	-1.25008	0.44342	-2.81917	0.00481479	0.00769196
LOC_Os03g18470.1	400.679	-5.01824	0.206652	-24.2835	2.92578e-130	3.35397e-129
LOC_Os02g01739.1	5906.97	-1.59424	0.0686301	-23.2294	2.29572e-119	2.42639e-118
LOC_Os02g41630.1	175749	1.74174	0.0580809	29.9882	1.39903e-197	2.44642e-196
LOC_Os10g35520.1	384.041	1.16803	0.149818	7.79632	6.37403e-15	1.7892e-14
LOC_Os05g32460.1	14.1465	3.11108	1.03863	2.99536	0.00274124	0.00447982
LOC_Os08g06090.1	576.5	3.32057	0.154797	21.4512	4.45384e-102	4.07081e-101
LOC_Os03g01900.1	355.268	1.43515	0.180211	7.96374	1.66919e-15	4.76897e-15
LOC_Os04g08630.1	3.47719	-5.46022	1.90823	-2.86141	0.00421767	0.00677088
LOC_Os01g69279.1	397.427	1.06361	0.142853	7.44548	9.65898e-14	2.61794e-13
LOC_Os09g11270.1	1482.44	-1.47146	0.0886513	-16.5983	7.16636e-62	4.41059e-61
LOC_Os01g53810.1	2266.54	-2.95332	0.0886461	-33.3159	2.27612e-243	4.97804e-242
LOC_Os03g63040.1	2869.37	-1.27753	0.0659904	-19.3594	1.69871e-83	1.31578e-82
LOC_Os03g60850.2	1653.68	-1.2049	0.0853617	-14.1153	3.05824e-45	1.5366e-44
LOC_Os01g01800.1	2271.5	-2.03372	0.0772417	-26.3293	8.85584e-153	1.17946e-151
LOC_Os01g56690.1	1778.59	5.71241	0.135311	42.2169	0	0
LOC_Os07g46160.1	8727.21	-2.34609	0.0527367	-44.4869	0	0
LOC_Os02g16040.1	1802.24	-2.10514	0.110427	-19.0636	5.06674e-81	3.82775e-80
LOC_Os10g41230.1	2011.67	1.09521	0.083616	13.0981	3.37453e-39	1.55563e-38
LOC_Os12g11370.1	98.6501	2.24136	0.349963	6.40456	1.50802e-10	3.67893e-10
LOC_Os01g64110.1	1677.35	2.03289	0.0944684	21.5193	1.02679e-102	9.43275e-102
LOC_Os06g01490.1	200.034	3.00607	0.255487	11.766	5.84059e-32	2.3838e-31
LOC_Os05g50080.1	127.132	4.10371	0.852323	4.81474	1.47391e-06	3.01046e-06
LOC_Os03g10820.1	709.94	1.37344	0.125401	10.9524	6.47169e-28	2.46341e-27
LOC_Os02g10000.1	12.8952	3.33075	0.946495	3.51903	0.000433124	0.000757429
LOC_Os12g32820.1	202.843	1.96909	0.274224	7.18061	6.93993e-13	1.83406e-12
LOC_Os08g41620.1	10.1401	-4.09873	1.15343	-3.55352	0.000380106	0.000667535
LOC_Os09g04720.1	125.99	-1.12451	0.280468	-4.0094	6.0873e-05	0.000113381
LOC_Os04g46620.1	732.172	1.1018	0.117571	9.37136	7.16062e-21	2.34493e-20
LOC_Os03g18370.1	641.443	4.51396	0.179858	25.0974	5.31524e-139	6.46592e-138
LOC_Os06g13009.1	78.1807	-2.02986	0.322641	-6.29138	3.14651e-10	7.58726e-10
LOC_Os05g33430.1	116.228	-1.58483	0.276629	-5.72909	1.0097e-08	2.28957e-08
LOC_Os11g36400.1	114.391	3.10962	0.325786	9.54497	1.36149e-21	4.53322e-21
LOC_Os07g35560.1	165.634	2.29363	0.282625	8.11547	4.8392e-16	1.40327e-15
LOC_Os11g44674.1	83.4888	1.17401	0.372259	3.15374	0.00161194	0.00269249
LOC_Os07g37690.1	67.3284	1.29169	0.377363	3.42295	0.000619455	0.00106977
LOC_Os04g40100.3	1675.11	4.44337	0.115972	38.3142	0	0
LOC_Os01g58730.1	38.8123	2.48085	0.545012	4.55192	5.31589e-06	1.0533e-05
LOC_Os04g38950.1	1333.97	2.17923	0.118574	18.3786	1.94759e-75	1.3907e-74
LOC_Os03g07480.1	2303.87	4.05839	0.114343	35.4932	6.25933e-276	1.59182e-274
LOC_Os05g50160.1	45.6574	3.18762	0.466923	6.82687	8.67899e-12	2.21452e-11
LOC_Os11g13570.1	30621.1	-6.00815	0.0639678	-93.9245	0	0
LOC_Os04g54220.1	53.0809	-4.46323	0.535576	-8.33352	7.8471e-17	2.32235e-16
LOC_Os02g34640.1	41.0804	3.5077	0.575769	6.0922	1.11371e-09	2.63102e-09
LOC_Os09g27700.1	1674.55	1.53311	0.0968859	15.8239	2.12891e-56	1.23247e-55
LOC_Os01g67540.1	2096.92	5.78929	0.277262	20.8802	8.10401e-97	7.06741e-96
LOC_Os04g34230.1	178.184	3.23609	0.247207	13.0906	3.72557e-39	1.71565e-38
LOC_Os01g61570.1	39.7204	2.52225	0.46598	5.41279	6.20489e-08	1.35764e-07
LOC_Os03g25514.1	57.5767	3.55258	0.445994	7.96553	1.64522e-15	4.70135e-15
LOC_Os06g37070.1	462.61	1.1561	0.128432	9.00165	2.22341e-19	7.0184e-19
LOC_Os06g09190.1	808.659	-5.66318	0.197475	-28.678	7.18213e-181	1.13884e-179
LOC_Os03g56820.2	246.2	3.74639	0.227549	16.4641	6.64103e-61	4.0466e-60
LOC_Os03g40410.2	306.868	-1.5338	0.16969	-9.03887	1.58304e-19	5.01461e-19
LOC_Os03g57545.1	21.3719	-2.9463	0.646281	-4.55886	5.14326e-06	1.01969e-05
LOC_Os04g43840.1	5.63586	5.7512	1.62503	3.53913	0.000401446	0.000703921
LOC_Os07g14890.1	68.0752	2.54758	0.370687	6.87259	6.30479e-12	1.61613e-11
LOC_Os06g04340.1	26.3894	3.70549	0.690032	5.37003	7.87231e-08	1.71438e-07
LOC_Os03g03670.1	3625.67	3.4588	0.0994063	34.7946	2.93652e-265	7.09095e-264
LOC_Os04g54420.1	781.691	-1.87471	0.112963	-16.5958	7.46814e-62	4.59539e-61
LOC_Os06g41384.1	615.491	-1.65562	0.138589	-11.9462	6.79256e-33	2.82162e-32
LOC_Os02g33149.1	988.154	1.02325	0.105052	9.74044	2.02665e-22	6.872e-22
LOC_Os03g47280.1	3461.87	1.18904	0.0798956	14.8824	4.28649e-50	2.30058e-49
LOC_Os05g45730.1	2611.01	-1.25204	0.0666594	-18.7827	1.04681e-78	7.72344e-78
LOC_Os09g39410.1	1647.45	2.96396	0.0993517	29.833	1.45831e-195	2.52557e-194
LOC_Os05g06890.1	2357.32	1.38104	0.0704223	19.6109	1.24805e-85	9.88978e-85
LOC_Os06g47770.1	256.23	1.35689	0.20116	6.74532	1.52686e-11	3.86244e-11
LOC_Os05g35540.1	818.62	3.11097	0.115275	26.9873	2.08577e-160	2.92018e-159
LOC_Os07g28820.1	3661.74	-1.322	0.0687856	-19.2191	2.56207e-82	1.96169e-81
LOC_Os03g27820.1	13295.1	-1.78382	0.0860126	-20.7391	1.53838e-95	1.325e-94
LOC_Os06g38950.1	67.3563	-1.32062	0.346188	-3.81475	0.00013632	0.000247641
LOC_Os05g46430.1	1187.58	2.91308	0.117225	24.8502	2.5721e-136	3.06321e-135
LOC_Os04g48130.1	458.942	3.89461	0.200875	19.3883	9.69289e-84	7.52693e-83
LOC_Os10g21110.1	3.98584	5.25314	1.76994	2.96798	0.00299762	0.00488109
LOC_Os03g54760.1	1651.46	-1.17554	0.0765415	-15.3581	3.12387e-53	1.74735e-52
LOC_Os05g09500.1	32316.7	-5.63881	0.0472832	-119.256	0	0
LOC_Os01g33480.1	109.897	-4.96763	0.410748	-12.0941	1.13488e-33	4.77843e-33
LOC_Os04g24600.1	8890.84	-2.53544	0.0551735	-45.9539	0	0
LOC_Os02g44090.1	176.194	-3.11106	0.288237	-10.7934	3.69752e-27	1.38302e-26
LOC_Os12g39510.1	3.74862	-5.56517	1.85115	-3.00632	0.00264427	0.00432715
LOC_Os12g34290.1	24.6007	1.7198	0.566908	3.03365	0.00241618	0.00396936
LOC_Os04g46480.1	5667.82	-2.81905	0.0728194	-38.7129	0	0
LOC_Os09g03090.1	1415.6	-1.7643	0.0821217	-21.484	2.19848e-102	2.01361e-101
LOC_Os01g12550.1	577.975	-1.00539	0.12014	-8.36848	5.83677e-17	1.73242e-16
LOC_Os01g71690.1	190.957	2.83256	0.235076	12.0496	1.94993e-33	8.17316e-33
LOC_Os05g46090.1	39.7243	-4.4694	0.598534	-7.46725	8.18871e-14	2.22357e-13
LOC_Os08g34510.1	159.336	10.5733	1.19645	8.83719	9.81565e-19	3.05184e-18
LOC_Os12g43670.1	150.391	2.20186	0.254887	8.63858	5.69177e-18	1.73807e-17
LOC_Os03g01740.1	1772.45	-1.12467	0.0756458	-14.8675	5.35695e-50	2.87309e-49
LOC_Os06g37150.1	4258.98	3.71387	0.0787176	47.1797	0	0
LOC_Os04g28819.1	14.0459	5.14425	1.22807	4.18887	2.80341e-05	5.33485e-05
LOC_Os08g15818.1	9.90774	-5.12838	1.36419	-3.75928	0.0001704	0.000307581
LOC_Os08g32930.1	232.667	-3.33192	0.217472	-15.3212	5.52314e-53	3.07814e-52
LOC_Os01g73990.1	1135.41	1.0864	0.104904	10.3561	3.92576e-25	1.40703e-24
LOC_Os12g42370.1	1490.37	-2.03336	0.0825046	-24.6454	4.1205e-134	4.8432e-133
LOC_Os01g50050.1	1727.24	1.62688	0.086468	18.8149	5.70669e-79	4.21857e-78
LOC_Os01g13350.2	162.253	1.44172	0.247575	5.82334	5.76828e-09	1.3221e-08
LOC_Os05g50500.1	92.4979	4.04207	0.403623	10.0145	1.31673e-23	4.58199e-23
LOC_Os04g42102.1	516.531	2.2415	0.147498	15.1968	3.71526e-52	2.04563e-51
LOC_Os01g56940.1	97.857	2.23212	0.316336	7.05617	1.71149e-12	4.46983e-12
LOC_Os06g44250.1	2479.52	1.56887	0.0795534	19.7209	1.42543e-86	1.13748e-85
LOC_Os05g07729.1	1443.49	-1.79723	0.0797722	-22.5296	2.1311e-112	2.14293e-111
LOC_Os11g41465.1	521.383	3.81301	0.174012	21.9124	1.97987e-106	1.88208e-105
LOC_Os03g47190.1	102.48	5.18643	0.897927	5.77601	7.64931e-09	1.74305e-08
LOC_Os03g60580.1	2256.48	-1.02012	0.0861658	-11.839	2.45391e-32	1.00908e-31
LOC_Os01g16620.1	557.472	-2.02878	0.141071	-14.3812	6.78736e-47	3.50341e-46
LOC_Os02g10710.1	183.559	-2.05442	0.213062	-9.64236	5.29538e-22	1.78019e-21
LOC_Os03g49180.1	1945.58	-1.04899	0.0855376	-12.2635	1.42299e-34	6.08953e-34
LOC_Os06g25439.1	914.435	2.15401	0.109172	19.7304	1.1826e-86	9.44935e-86
LOC_Os11g47780.1	11.0074	-4.27413	1.18007	-3.62191	0.000292433	0.000517813
LOC_Os06g46995.1	103.988	3.30508	0.333348	9.9148	3.58961e-23	1.23717e-22
LOC_Os09g38050.1	24.3124	-4.77274	0.811584	-5.88077	4.08373e-09	9.41919e-09
LOC_Os05g34470.1	1362.95	-1.91649	0.0979064	-19.5748	2.53822e-85	2.00355e-84
LOC_Os03g58480.1	2216.15	2.19251	0.0829646	26.427	6.70119e-154	9.01114e-153
LOC_Os08g43300.1	1292.56	-2.59079	0.0867826	-29.8538	7.83799e-196	1.35972e-194
EVM021259.2	727.632	1.89868	0.146032	13.0018	1.1945e-38	5.46048e-38
LOC_Os06g37020.1	751.994	1.14883	0.135901	8.45344	2.82832e-17	8.47692e-17
LOC_Os04g33760.1	1516.48	-3.48347	0.328651	-10.5993	3.0023e-26	1.10225e-25
LOC_Os04g36820.1	24.5857	4.33773	0.843071	5.14515	2.67305e-07	5.67076e-07
LOC_Os09g32010.1	273.65	3.14665	0.21812	14.4263	3.53774e-47	1.83379e-46
LOC_Os08g07100.1	3509.27	6.55336	0.126738	51.7077	0	0
LOC_Os06g10560.1	321.277	2.85006	0.178367	15.9786	1.80089e-57	1.05453e-56
LOC_Os02g19550.1	69.463	-1.80262	0.385926	-4.6709	2.99887e-06	6.01679e-06
LOC_Os03g36830.1	12.8432	-2.3926	0.823582	-2.90511	0.00367123	0.00593252
LOC_Os08g24200.1	243.902	-1.32021	0.19839	-6.65465	2.83967e-11	7.11056e-11
LOC_Os04g56170.1	311.234	1.47879	0.179073	8.25804	1.4808e-16	4.34798e-16
LOC_Os03g56930.1	839.917	3.85987	0.138796	27.8096	3.32074e-170	4.94302e-169
LOC_Os10g36060.1	1256.8	4.40653	0.120764	36.4889	1.66428e-291	4.48579e-290
LOC_Os08g03370.1	505.779	1.76122	0.144771	12.1656	4.74186e-34	2.01207e-33
LOC_Os08g42700.1	151.553	2.94766	0.284626	10.3563	3.91929e-25	1.40488e-24
LOC_Os02g01140.1	730.53	5.56411	0.196095	28.3746	4.15918e-177	6.46775e-176
LOC_Os10g35960.1	4756.84	2.25723	0.0578003	39.0523	0	0
LOC_Os05g30760.1	229.286	1.13015	0.211939	5.33244	9.68997e-08	2.10125e-07
LOC_Os01g58048.1	8.07517	-6.6654	1.5492	-4.30248	1.68895e-05	3.25574e-05
LOC_Os03g17150.1	71.6951	-3.35707	0.453648	-7.40017	1.36013e-13	3.66987e-13
LOC_Os12g15460.1	72.7769	-1.10341	0.402901	-2.73866	0.00616898	0.00974352
LOC_Os05g15510.1	997.997	3.57511	0.11893	30.0605	1.59174e-198	2.79298e-197
LOC_Os06g36310.1	56.6665	4.13174	0.520761	7.93406	2.12101e-15	6.04124e-15
LOC_Os05g10630.1	323.018	1.00125	0.175981	5.68956	1.27365e-08	2.87609e-08
LOC_Os01g48610.1	533.501	4.86359	0.195524	24.8746	1.39986e-136	1.6717e-135
LOC_Os06g02960.1	138.295	5.29678	0.418238	12.6645	9.30212e-37	4.12965e-36
LOC_Os02g51930.1	10922.7	-4.12136	0.0660558	-62.3921	0	0
LOC_Os03g52840.1	33465	2.66597	0.0428703	62.1869	0	0
LOC_Os01g58194.1	462.208	1.53963	0.153488	10.0309	1.11463e-23	3.8871e-23
LOC_Os12g08920.1	155.68	3.51783	0.269014	13.0767	4.47281e-39	2.0582e-38
LOC_Os01g08440.1	5474.86	3.62323	0.0767093	47.2332	0	0
LOC_Os02g46750.1	453.037	4.67516	0.198862	23.5096	3.25317e-122	3.51354e-121
LOC_Os05g33760.1	208.162	-1.30541	0.186103	-7.01444	2.30867e-12	6.00587e-12
LOC_Os03g59280.1	208.496	2.19113	0.224502	9.75997	1.67201e-22	5.67638e-22
LOC_Os05g02020.1	3765.98	-1.51791	0.0627031	-24.2079	1.83714e-129	2.09736e-128
LOC_Os07g05470.1	2902.74	3.41066	0.103842	32.8445	1.36274e-236	2.87962e-235
LOC_Os01g04324.1	130.251	1.87285	0.311165	6.01883	1.75684e-09	4.11637e-09
LOC_Os12g01950.1	504.027	-1.2834	0.164941	-7.78095	7.19845e-15	2.01877e-14
LOC_Os01g15510.1	51.1753	1.70805	0.403791	4.23004	2.33648e-05	4.4685e-05
LOC_Os06g43750.1	14.2228	-7.48509	1.37671	-5.43693	5.42079e-08	1.1893e-07
LOC_Os01g25100.1	167.379	-4.79728	0.337485	-14.2148	7.41682e-46	3.76485e-45
LOC_Os10g30944.1	746.79	-1.85471	0.132358	-14.0128	1.30196e-44	6.48521e-44
LOC_Os12g28750.1	185.282	2.60728	0.238842	10.9164	9.6279e-28	3.64757e-27
LOC_Os08g34190.1	1090.06	-1.47613	0.104322	-14.1497	1.87479e-45	9.46017e-45
LOC_Os01g59680.1	21.8133	-2.1189	0.64545	-3.28282	0.00102775	0.00174486
LOC_Os01g55740.1	54.5145	2.43598	0.413524	5.89077	3.84397e-09	8.87353e-09
LOC_Os05g41220.1	7661.42	-1.78553	0.0536299	-33.2935	4.80105e-243	1.04853e-241
LOC_Os09g39540.1	615.124	2.42727	0.12937	18.7622	1.54008e-78	1.13491e-77
LOC_Os06g06350.1	693.008	-1.33994	0.111979	-11.966	5.35417e-33	2.23016e-32
LOC_Os01g61814.1	1141.65	1.71026	0.0998425	17.1295	8.9347e-66	5.73886e-65
LOC_Os10g37530.1	370.1	-1.0338	0.175995	-5.874	4.25394e-09	9.80512e-09
LOC_Os03g48490.1	137.95	4.52369	0.388002	11.6589	2.06601e-31	8.35437e-31
LOC_Os02g56980.1	148.482	2.68833	0.347304	7.74057	9.89697e-15	2.7619e-14
LOC_Os09g05030.1	862.847	1.74578	0.116066	15.0414	3.93351e-51	2.13812e-50
LOC_Os10g05950.1	1928.3	5.92497	0.137494	43.0927	0	0
LOC_Os07g41320.1	322.375	1.40858	0.172622	8.15991	3.35277e-16	9.76399e-16
LOC_Os09g25900.1	529.118	2.00223	0.152254	13.1506	1.68903e-39	7.81335e-39
LOC_Os10g13914.1	274.546	4.6341	0.255898	18.1092	2.69849e-73	1.87998e-72
LOC_Os03g12700.3	1886.66	6.16087	0.323251	19.0591	5.52079e-81	4.16871e-80
LOC_Os01g22510.1	1654.82	1.05537	0.073834	14.2939	2.38989e-46	1.2245e-45
LOC_Os01g15490.1	4130.69	1.2606	0.0606921	20.7704	8.01942e-96	6.91875e-95
LOC_Os04g16805.2	38.9565	1.68194	0.542595	3.0998	0.0019365	0.00321289
LOC_Os09g11790.1	28.3774	-6.03018	0.962932	-6.26231	3.79325e-10	9.12306e-10
LOC_Os01g04580.1	2643.59	-5.78011	0.104879	-55.1121	0	0
LOC_Os01g01302.1	1006.07	3.95677	0.122701	32.2474	3.82972e-228	7.78116e-227
LOC_Os07g04116.1	18.5998	1.99384	0.659558	3.02299	0.00250288	0.00410585
LOC_Os02g33240.1	170.902	-1.32589	0.207304	-6.39588	1.59624e-10	3.8895e-10
LOC_Os01g49619.1	13.2177	4.50744	1.13341	3.97686	6.983e-05	0.000129536
LOC_Os08g45170.1	654.179	2.03806	0.136197	14.9641	1.26081e-50	6.811e-50
LOC_Os07g01720.1	1315.32	-1.69265	0.0940645	-17.9945	2.15038e-72	1.48361e-71
LOC_Os03g14669.1	4231.71	5.42933	0.0922736	58.8394	0	0
LOC_Os03g17200.1	168.489	-3.7841	0.253683	-14.9167	2.56761e-50	1.38119e-49
LOC_Os08g16734.1	843.628	-1.62779	0.127334	-12.7836	2.02465e-37	9.08319e-37
LOC_Os03g48225.1	7.40711	-6.54928	1.58882	-4.12211	3.75425e-05	7.08352e-05
LOC_Os11g01530.1	15705.5	-1.41308	0.0553926	-25.5102	1.52024e-143	1.90148e-142
LOC_Os03g24860.1	678.575	3.03084	0.136494	22.2049	3.07971e-109	3.00215e-108
LOC_Os06g05740.1	1875.44	-2.13132	0.0789252	-27.0043	1.31646e-160	1.84733e-159
LOC_Os01g63990.1	2815.58	2.63158	0.0851111	30.9194	6.55842e-210	1.21926e-208
LOC_Os03g38260.1	2095.58	1.30617	0.0770388	16.9547	1.77558e-64	1.1235e-63
LOC_Os10g06580.1	67.7923	-3.45266	0.414007	-8.33962	7.45268e-17	2.20669e-16
LOC_Os02g02270.1	2681.31	-1.19205	0.0808409	-14.7457	3.2804e-49	1.74258e-48
LOC_Os08g43270.1	908.102	3.31241	0.133051	24.8957	8.27248e-137	9.90207e-136
LOC_Os02g52770.1	6829.59	-1.40061	0.0716233	-19.5552	3.72379e-85	2.93409e-84
LOC_Os08g01330.1	141.101	2.66926	0.26735	9.98413	1.7887e-23	6.20534e-23
LOC_Os11g33300.1	342.104	-8.60118	1.35706	-6.33812	2.32586e-10	5.63682e-10
LOC_Os04g59050.1	559.976	4.50903	0.207454	21.7351	9.56204e-105	8.94258e-104
LOC_Os10g04770.1	52.2598	1.54963	0.427684	3.62331	0.000290853	0.000515222
LOC_Os05g51624.1	90.2523	1.38455	0.290967	4.75845	1.95081e-06	3.95601e-06
LOC_Os05g22940.1	6781.45	1.50085	0.0872298	17.2057	2.40644e-66	1.55778e-65
LOC_Os03g04560.1	30.9224	2.53308	0.612045	4.13871	3.49257e-05	6.60689e-05
LOC_Os03g11770.1	128.244	3.80306	0.339725	11.1945	4.3377e-29	1.68934e-28
LOC_Os12g01730.1	21.1182	5.78955	1.17123	4.94314	7.68757e-07	1.59292e-06
LOC_Os08g33420.1	8760.7	-1.20484	0.0517636	-23.2758	7.78935e-120	8.26125e-119
LOC_Os12g38376.1	47.7748	8.83579	1.23728	7.14129	9.24615e-13	2.43513e-12
LOC_Os01g41600.1	13.615	-7.42683	1.38198	-5.37406	7.69821e-08	1.67671e-07
LOC_Os02g43250.1	21.1486	1.65314	0.599919	2.7556	0.00585841	0.00927884
LOC_Os02g16600.1	1591.78	-1.07026	0.0820314	-13.0469	6.61807e-39	3.03761e-38
LOC_Os08g02520.1	12.0332	6.84777	1.43861	4.75998	1.9361e-06	3.92696e-06
LOC_Os03g19059.1	101.455	1.71557	0.274648	6.24643	4.19951e-10	1.00787e-09
LOC_Os12g02830.1	1421.27	-2.93424	0.0928796	-31.5919	4.77625e-219	9.26768e-218
LOC_Os11g41670.1	15.1059	7.17424	1.38136	5.19362	2.06249e-07	4.4054e-07
LOC_Os01g58510.1	36.015	4.20172	0.66516	6.31686	2.66928e-10	6.45327e-10
LOC_Os02g13900.1	1668.52	-2.99191	0.0821733	-36.4097	2.98554e-290	7.99774e-289
LOC_Os03g64200.1	1142.39	-1.80722	0.106682	-16.9403	2.26877e-64	1.43321e-63
LOC_Os12g34860.1	943.445	1.03918	0.111286	9.33791	9.82531e-21	3.20624e-20
LOC_Os05g29860.1	801.829	1.9381	0.144571	13.4059	5.58649e-41	2.64337e-40
LOC_Os03g51930.1	574.534	1.06362	0.124971	8.51091	1.72573e-17	5.20184e-17
LOC_Os09g12800.1	820.519	-1.34566	0.108159	-12.4414	1.55747e-35	6.78254e-35
LOC_Os04g56290.2	1172.95	1.82126	0.0952955	19.1117	2.01807e-81	1.53024e-80
LOC_Os05g04134.1	112.247	1.43766	0.326469	4.40367	1.06435e-05	2.07391e-05
LOC_Os08g02150.1	126.734	-1.6272	0.242967	-6.69723	2.12413e-11	5.3455e-11
LOC_Os11g37920.1	44.8316	3.56182	0.565512	6.29841	3.00712e-10	7.25573e-10
LOC_Os12g34062.1	11.6288	-2.52333	0.83124	-3.03562	0.00240039	0.00394405
LOC_Os05g29103.1	212.784	-2.28426	0.192289	-11.8793	1.51574e-32	6.26406e-32
LOC_Os02g14570.1	54.3363	-2.52961	0.427165	-5.92185	3.18345e-09	7.37323e-09
LOC_Os01g13480.1	3016.16	2.32484	0.0966302	24.0592	6.69033e-128	7.53961e-127
LOC_Os01g38530.1	5630.49	-3.36462	0.074857	-44.9473	0	0
LOC_Os08g02630.1	8362.74	4.3198	0.0847774	50.9546	0	0
LOC_Os07g31500.1	609.2	4.20264	0.170562	24.6399	4.72268e-134	5.54675e-133
LOC_Os07g34650.1	551.175	-1.56252	0.136787	-11.423	3.20861e-30	1.27079e-29
LOC_Os07g44430.1	79.8638	-4.95313	0.501156	-9.88341	4.91336e-23	1.68865e-22
LOC_Os11g01140.1	1666.75	3.76395	0.109094	34.502	7.47382e-261	1.76848e-259
LOC_Os03g63480.1	9146.65	4.20629	0.0603539	69.6938	0	0
LOC_Os11g25748.1	18.2012	5.5741	1.20678	4.619	3.85594e-06	7.68803e-06
LOC_Os09g25710.1	28.4306	3.28526	0.610587	5.3805	7.42799e-08	1.61889e-07
LOC_Os11g35890.1	13.4303	5.1267	1.27345	4.02582	5.67773e-05	0.000105965
LOC_Os04g54560.1	532.962	2.50018	0.13499	18.5212	1.39225e-76	1.00636e-75
LOC_Os04g28850.1	31.4516	-2.56382	0.603721	-4.2467	2.16939e-05	4.15646e-05
LOC_Os03g03360.1	5227.47	2.31335	0.0633337	36.5264	4.22767e-292	1.14454e-290
LOC_Os03g08800.1	55.2686	1.5487	0.442423	3.50049	0.000464407	0.000810335
LOC_Os05g32320.1	571.696	1.42495	0.13484	10.5677	4.20757e-26	1.53939e-25
LOC_Os11g42989.1	230.484	-4.54519	0.248527	-18.2885	1.02129e-74	7.23363e-74
LOC_Os05g41510.1	9228.31	-1.58184	0.0706159	-22.4006	3.88292e-111	3.86135e-110
LOC_Os06g27992.1	20.8055	-2.59981	0.713458	-3.64396	0.000268478	0.000477188
LOC_Os11g34624.1	21.5739	2.23561	0.642896	3.47741	0.000506284	0.00088089
LOC_Os10g36420.1	18.3293	4.5423	0.939372	4.83547	1.32834e-06	2.71838e-06
LOC_Os05g18524.1	298.282	-1.49233	0.156658	-9.52601	1.63444e-21	5.43316e-21
LOC_Os10g12080.1	330.931	3.59887	0.212501	16.9357	2.45256e-64	1.54803e-63
LOC_Os03g25430.1	787.37	-2.79374	0.15321	-18.2347	2.73797e-74	1.93032e-73
LOC_Os03g09970.1	167.573	-2.4261	0.23843	-10.1753	2.55584e-24	9.03351e-24
LOC_Os04g47370.1	1008.04	-1.66972	0.133918	-12.4683	1.11201e-35	4.85645e-35
LOC_Os10g19925.1	56.6544	-9.48283	1.23274	-7.69249	1.44299e-14	4.00462e-14
LOC_Os05g07450.1	76.5589	-2.84998	0.361297	-7.88821	3.06555e-15	8.68951e-15
LOC_Os02g38930.1	19.8579	-7.96911	1.31538	-6.05842	1.37467e-09	3.23776e-09
LOC_Os02g15550.1	8679.47	-1.62727	0.0553058	-29.4232	2.77468e-190	4.64758e-189
LOC_Os10g38120.1	35.0619	-5.31512	0.724561	-7.33563	2.20679e-13	5.91315e-13
LOC_Os03g29810.1	366.611	2.41986	0.170853	14.1634	1.5428e-45	7.7939e-45
LOC_Os01g48640.1	91.0505	4.70378	0.51158	9.1946	3.76376e-20	1.21193e-19
LOC_Os03g39160.2	546.242	-2.08851	0.129291	-16.1536	1.07074e-58	6.34628e-58
LOC_Os08g32960.1	150.184	2.69129	0.280212	9.60449	7.65343e-22	2.56362e-21
LOC_Os12g03640.1	92.8658	-1.40392	0.288546	-4.8655	1.14169e-06	2.34535e-06
LOC_Os01g50030.1	729.714	1.63596	0.112168	14.5848	3.50813e-48	1.83962e-47
LOC_Os01g65036.1	115.003	3.50987	0.40472	8.67233	4.23368e-18	1.29605e-17
LOC_Os02g01480.1	286.577	1.11347	0.16516	6.74177	1.56467e-11	3.95513e-11
LOC_Os01g74370.1	547.176	3.65042	0.158323	23.0568	1.25801e-117	1.3124e-116
LOC_Os04g10160.1	113.371	1.28523	0.252983	5.08031	3.76816e-07	7.93462e-07
LOC_Os09g28550.1	148.566	2.75256	0.255449	10.7754	4.49893e-27	1.68053e-26
LOC_Os09g20560.1	6.8603	-3.56823	1.30393	-2.73652	0.0062093	0.00980266
LOC_Os11g27530.1	244.34	-1.31575	0.175586	-7.49348	6.70697e-14	1.82608e-13
LOC_Os04g45090.1	617.299	1.51535	0.134878	11.2349	2.74665e-29	1.07325e-28
LOC_Os12g08850.1	67.7399	3.2497	0.48342	6.72232	1.78854e-11	4.51246e-11
LOC_Os11g04560.1	812.657	-3.04092	0.116978	-25.9958	5.52986e-149	7.19281e-148
LOC_Os10g41980.1	245.377	3.57014	0.253666	14.0742	5.47273e-45	2.73807e-44
LOC_Os05g09440.1	2508.41	1.16997	0.0843735	13.8665	1.01044e-43	4.97008e-43
LOC_Os02g51170.1	39.9595	-1.72223	0.435789	-3.95198	7.75087e-05	0.00014335
LOC_Os02g27604.1	30.0211	-1.73483	0.50046	-3.46648	0.000527323	0.00091609
LOC_Os03g30092.1	440.126	1.76875	0.159927	11.0597	1.96679e-28	7.56928e-28
LOC_Os06g36334.1	14.483	7.11469	1.36047	5.22958	1.69898e-07	3.64599e-07
LOC_Os02g04710.1	7959.57	2.2034	0.0504839	43.6456	0	0
LOC_Os08g26870.1	3948.49	-2.86159	0.0679895	-42.0887	0	0
LOC_Os04g08350.1	1828.95	2.99034	0.0960391	31.1367	7.68348e-213	1.45222e-211
LOC_Os05g30710.1	43.2403	-1.23878	0.409415	-3.02573	0.00248035	0.00407041
LOC_Os04g33260.1	1278.46	3.22873	0.13383	24.1255	1.3487e-128	1.52552e-127
LOC_Os07g04700.6	927.461	-1.51573	0.127173	-11.9187	9.46178e-33	3.92348e-32
LOC_Os01g55050.1	2896.12	-2.54932	0.0776636	-32.8252	2.57243e-236	5.42086e-235
LOC_Os02g54910.1	488.769	-1.14632	0.125334	-9.14607	5.90443e-20	1.89089e-19
LOC_Os06g20920.1	58.1154	2.12626	0.443313	4.79628	1.61635e-06	3.29348e-06
LOC_Os10g35980.1	178.775	2.86985	0.232338	12.3521	4.74655e-35	2.04841e-34
LOC_Os03g57644.1	62.2022	-3.34398	0.541103	-6.17992	6.41342e-10	1.52831e-09
LOC_Os11g42500.1	3429.68	5.24297	0.103262	50.7735	0	0
LOC_Os04g54600.1	15.2266	5.26614	1.21686	4.32764	1.50715e-05	2.91426e-05
LOC_Os04g33749.1	1046.92	1.71204	0.101614	16.8484	1.07767e-63	6.76032e-63
LOC_Os05g46270.1	300.215	1.49245	0.161423	9.24555	2.34044e-20	7.56168e-20
LOC_Os03g16929.1	362.651	2.14477	0.191222	11.2161	3.39791e-29	1.32502e-28
LOC_Os10g37850.2	1639.01	2.38581	0.108414	22.0065	2.49472e-107	2.38781e-106
LOC_Os06g49520.1	445.674	1.07428	0.153628	6.99273	2.6959e-12	6.9966e-12
LOC_Os04g35680.1	180.028	4.67486	0.31415	14.881	4.3782e-50	2.34939e-49
LOC_Os10g04020.1	89.3583	-4.63595	0.400242	-11.5829	5.03291e-31	2.02288e-30
LOC_Os03g63530.1	439.226	-2.46342	0.156411	-15.7497	6.90442e-56	3.9753e-55
LOC_Os05g44420.1	319.624	4.35388	0.494947	8.79667	1.40941e-18	4.36567e-18
LOC_Os02g53200.1	3891.66	2.95359	0.0742769	39.7646	0	0
LOC_Os06g37560.1	103745	-2.98495	0.0454286	-65.7064	0	0
LOC_Os10g38536.1	111.497	4.69181	0.397134	11.8142	3.2979e-32	1.35233e-31
LOC_Os04g48270.2	14856.6	-4.41669	0.0476197	-92.7491	0	0
LOC_Os04g50890.1	798.066	1.04939	0.118074	8.88754	6.24781e-19	1.95206e-18
EVM037462.1	65.0161	2.54947	0.427748	5.96022	2.51897e-09	5.86125e-09
LOC_Os01g19490.1	105.781	-1.04352	0.287269	-3.63255	0.000280629	0.000498063
LOC_Os03g58500.1	41.3429	-1.59483	0.494989	-3.22196	0.00127317	0.00214465
LOC_Os02g31030.1	15519.7	-6.46885	0.0684835	-94.4584	0	0
LOC_Os07g08356.1	24.4814	4.9888	0.92268	5.40686	6.41384e-08	1.40215e-07
LOC_Os02g50710.1	217.779	-1.0748	0.200594	-5.35808	8.41106e-08	1.82898e-07
LOC_Os12g02440.1	1445.16	2.73898	0.10939	25.0387	2.31869e-138	2.80174e-137
LOC_Os06g39870.1	755.9	-1.33771	0.122278	-10.9399	7.42645e-28	2.82122e-27
LOC_Os05g23410.1	27.2899	-2.68376	0.560237	-4.7904	1.66447e-06	3.38859e-06
LOC_Os04g57440.1	9644.64	-2.69458	0.0572098	-47.1	0	0
LOC_Os04g36070.1	177.743	2.10394	0.273118	7.7034	1.32492e-14	3.68127e-14
LOC_Os03g39740.2	235.882	1.47501	0.190927	7.72553	1.11387e-14	3.10334e-14
LOC_Os04g45340.1	37.465	1.26365	0.453439	2.78682	0.00532275	0.00847252
LOC_Os09g38100.1	65.0618	-2.48312	0.378288	-6.56409	5.23511e-11	1.2995e-10
LOC_Os06g09240.1	403.188	3.66827	0.181449	20.2165	7.00735e-91	5.77856e-90
LOC_Os07g39080.1	4.07848	-5.68846	1.81382	-3.13617	0.00171169	0.00285288
LOC_Os01g08780.1	464.758	1.36511	0.174604	7.81828	5.35489e-15	1.50811e-14
LOC_Os04g05030.1	347.352	1.33241	0.145713	9.14404	6.01617e-20	1.92647e-19
LOC_Os01g24740.1	841.911	-9.35392	0.492431	-18.9954	1.8617e-80	1.3992e-79
LOC_Os07g42420.1	315.778	4.68292	0.261585	17.9021	1.13583e-71	7.77334e-71
LOC_Os03g36931.1	2346.32	-1.73343	0.0706976	-24.5189	9.28831e-133	1.08095e-131
LOC_Os03g49600.1	4318.79	3.04234	0.0840083	36.2148	3.56213e-287	9.4432e-286
LOC_Os03g05870.1	1445.14	1.97472	0.111982	17.6343	1.34312e-69	9.00089e-69
LOC_Os10g20650.1	77.7609	3.64956	0.410079	8.89965	5.60234e-19	1.75253e-18
LOC_Os02g45870.1	326.07	1.04723	0.15209	6.88558	5.7551e-12	1.47732e-11
LOC_Os02g54150.1	3480.29	-1.96541	0.0647762	-30.3416	3.23979e-202	5.77747e-201
LOC_Os05g45740.1	128.799	1.83653	0.256975	7.14672	8.8874e-13	2.34165e-12
LOC_Os02g51860.1	997.468	1.41312	0.111341	12.6918	6.56202e-37	2.92123e-36
LOC_Os01g18530.1	16.3745	-6.71636	1.35079	-4.97216	6.62105e-07	1.37724e-06
LOC_Os10g14011.1	3404.39	-1.803	0.0618029	-29.1733	4.22504e-187	6.94399e-186
LOC_Os02g53164.1	847.025	-4.24649	0.132078	-32.1513	8.45789e-227	1.70939e-225
LOC_Os11g11790.1	1558.51	-1.7766	0.0788193	-22.5402	1.67627e-112	1.68779e-111
LOC_Os01g51060.1	959.542	2.34421	0.118299	19.816	2.16601e-87	1.74026e-86
LOC_Os03g40069.1	228.762	2.50788	0.225428	11.125	9.4841e-29	3.67401e-28
LOC_Os02g53169.1	260.348	-4.18499	0.231809	-18.0536	7.3855e-73	5.12085e-72
LOC_Os09g10650.1	4.53239	5.43912	1.71635	3.16901	0.00152958	0.00255953
LOC_Os08g29574.1	3400.88	2.09566	0.065577	31.9571	4.29893e-224	8.58076e-223
LOC_Os10g33500.1	102.876	-3.028	0.318692	-9.50135	2.07182e-21	6.87366e-21
LOC_Os11g47520.1	9412.18	-9.91743	0.182193	-54.4336	0	0
LOC_Os10g37210.1	7418.02	-2.8354	0.054943	-51.6062	0	0
LOC_Os02g08230.1	1195.29	1.03529	0.12089	8.56393	1.09081e-17	3.30654e-17
LOC_Os11g03730.1	5186.23	-1.98185	0.066381	-29.8557	7.40349e-196	1.2858e-194
LOC_Os06g49500.2	5511.14	-1.38151	0.0528604	-26.1351	1.45654e-150	1.91489e-149
LOC_Os04g32043.1	9512.99	-1.04926	0.0496461	-21.1348	3.81132e-99	3.38551e-98
LOC_Os10g25780.1	1140.71	2.17712	0.123728	17.5959	2.64633e-69	1.76801e-68
LOC_Os02g11990.1	9.5084	-2.90549	1.06275	-2.73393	0.00625826	0.0098774
LOC_Os01g54620.1	3022.28	4.37709	0.0848429	51.5905	0	0
LOC_Os10g38740.1	402.591	2.0904	0.203499	10.2722	9.39876e-25	3.34473e-24
LOC_Os07g13890.1	385.032	-1.58895	0.164047	-9.68593	3.46049e-22	1.16834e-21
LOC_Os01g08380.1	4994.66	-3.10612	0.0782194	-39.7104	0	0
LOC_Os09g06620.1	15.9258	3.7353	0.904837	4.12815	3.65695e-05	6.90461e-05
LOC_Os04g35810.1	16.8172	2.99499	0.790158	3.79036	0.000150426	0.000272426
LOC_Os04g35259.1	1459.75	-1.4833	0.0954422	-15.5413	1.82231e-54	1.03386e-53
LOC_Os07g14616.1	826.544	-2.13927	0.11003	-19.4426	3.36744e-84	2.62762e-83
LOC_Os02g43900.1	105.636	2.73082	0.846069	3.22766	0.00124807	0.00210457
LOC_Os03g01300.1	37.2272	3.6791	0.608567	6.04551	1.48939e-09	3.50231e-09
LOC_Os07g48890.1	235.858	-2.82841	0.196429	-14.3991	5.24054e-47	2.70956e-46
LOC_Os01g68960.1	496.301	-5.27062	0.205316	-25.6708	2.47688e-145	3.14035e-144
LOC_Os01g57150.1	129.243	6.07085	0.512101	11.8548	2.03186e-32	8.36992e-32
LOC_Os03g62500.1	345.452	2.25268	0.166398	13.538	9.33446e-42	4.4791e-41
LOC_Os01g15910.1	40.5509	2.12957	0.476268	4.47136	7.7723e-06	1.52522e-05
LOC_Os05g06660.1	283.235	3.04738	0.208144	14.6408	1.54296e-48	8.13991e-48
LOC_Os01g42900.1	134.364	2.89303	0.279229	10.3608	3.73963e-25	1.34111e-24
LOC_Os07g48200.1	1857.48	1.0085	0.0711758	14.1691	1.42293e-45	7.19548e-45
LOC_Os07g42770.1	1115.3	1.07102	0.0905574	11.8269	2.8328e-32	1.16301e-31
LOC_Os10g39670.1	1473.66	-1.23716	0.0883265	-14.0067	1.41865e-44	7.0596e-44
LOC_Os02g07460.1	45.6906	8.77089	1.23954	7.07592	1.4846e-12	3.88389e-12
LOC_Os02g51390.3	324.863	1.34093	0.200408	6.69097	2.21704e-11	5.57472e-11
LOC_Os02g13520.1	52.2401	6.0857	0.806325	7.54746	4.43833e-14	1.21445e-13
LOC_Os05g49620.1	305.99	4.64846	0.238539	19.4872	1.40971e-84	1.10394e-83
LOC_Os10g39820.1	1810.73	-1.43859	0.0761322	-18.896	1.23049e-79	9.17372e-79
LOC_Os06g23504.1	151.563	1.08521	0.221653	4.89596	9.78286e-07	2.01576e-06
LOC_Os02g50550.1	1606.51	2.1914	0.09429	23.2411	1.75023e-119	1.85241e-118
LOC_Os02g48150.1	776.873	2.10493	0.140419	14.9903	8.4935e-51	4.60288e-50
LOC_Os09g28730.1	897.075	2.40977	0.13201	18.2545	1.90691e-74	1.3472e-73
LOC_Os01g48910.1	1984.38	-1.67698	0.0724182	-23.1569	1.23986e-118	1.30189e-117
LOC_Os05g40720.1	54.1751	1.71261	0.396368	4.32077	1.55483e-05	3.00381e-05
LOC_Os08g33740.1	665.363	5.11149	0.180879	28.2592	1.09608e-175	1.68903e-174
LOC_Os12g12463.1	65.8013	2.67878	0.428701	6.2486	4.14153e-10	9.9435e-10
LOC_Os12g41909.1	388.112	4.32687	0.209579	20.6456	1.0702e-94	9.14808e-94
LOC_Os02g41680.1	4295.5	1.26812	0.0612373	20.7083	2.91867e-95	2.50608e-94
LOC_Os02g44860.1	279.894	2.12352	0.188664	11.2555	2.17466e-29	8.5083e-29
LOC_Os07g22510.1	151.833	-5.33166	1.12411	-4.74302	2.10559e-06	4.26114e-06
LOC_Os02g45530.1	15.7808	2.5942	0.751191	3.45345	0.000553458	0.000959956
LOC_Os02g58310.1	3528.82	5.82879	0.11364	51.2918	0	0
LOC_Os01g10756.1	189.132	1.3368	0.263362	5.07588	3.85711e-07	8.11802e-07
LOC_Os05g03830.1	2038.35	-1.157	0.0706502	-16.3765	2.81619e-60	1.70245e-59
LOC_Os05g25974.2	205.277	2.4221	0.225568	10.7378	6.76379e-27	2.51702e-26
LOC_Os02g31845.1	7.26058	4.13169	1.42916	2.89099	0.0038403	0.00618776
LOC_Os03g06670.1	677.128	5.31441	0.187205	28.3881	2.83579e-177	4.41878e-176
LOC_Os05g12144.1	61.858	1.40968	0.388149	3.63181	0.000281443	0.00049945
LOC_Os03g51760.1	377.946	-1.26637	0.191136	-6.62551	3.46048e-11	8.64104e-11
LOC_Os04g55690.1	340.237	2.2013	0.163195	13.4888	1.82088e-41	8.69113e-41
LOC_Os01g16860.1	13.6759	-7.43256	1.37901	-5.38978	7.05422e-08	1.53896e-07
LOC_Os09g23200.1	74.855	1.35588	0.370287	3.66169	0.000250554	0.000446575
LOC_Os02g39390.1	112.025	1.68246	0.30109	5.58789	2.29841e-08	5.12938e-08
LOC_Os12g03180.1	62.2499	2.2801	0.41101	5.54756	2.89682e-08	6.43716e-08
LOC_Os01g14960.1	89.0406	2.86925	0.370647	7.74119	9.84927e-15	2.74909e-14
LOC_Os01g65660.1	311.184	3.04715	0.18624	16.3614	3.60806e-60	2.17728e-59
LOC_Os05g04060.1	17.163	3.73322	0.979242	3.81236	0.000137648	0.00024995
LOC_Os05g01790.1	91.2723	1.7133	0.344722	4.97008	6.6926e-07	1.39165e-06
LOC_Os02g57390.1	7894.86	-2.00738	0.0548619	-36.5898	4.15939e-293	1.13005e-291
LOC_Os01g61330.1	339.551	4.38716	0.228335	19.2137	2.84174e-82	2.17419e-81
LOC_Os07g06590.1	4003.19	-1.43968	0.0690282	-20.8563	1.33486e-96	1.16081e-95
LOC_Os07g34260.1	5083.81	3.95284	0.0978117	40.4127	0	0
LOC_Os09g20582.1	60.3904	-9.57313	1.23156	-7.77317	7.65481e-15	2.14459e-14
LOC_Os02g03600.2	540.746	-2.02241	0.143637	-14.08	5.03859e-45	2.52209e-44
LOC_Os01g39923.1	7662.23	-1.84502	0.0520778	-35.4282	6.28262e-275	1.59377e-273
LOC_Os04g55600.1	186.561	4.35389	0.294654	14.7763	2.0827e-49	1.10963e-48
LOC_Os01g64170.1	13217.1	-2.13613	0.0582925	-36.6451	5.46998e-294	1.49407e-292
LOC_Os01g57350.1	1859.69	-3.47501	0.0986535	-35.2244	8.45167e-272	2.11942e-270
LOC_Os11g40590.1	8868.05	-4.29504	0.0584948	-73.4261	0	0
LOC_Os05g13580.1	5406.92	2.82944	0.0620861	45.5729	0	0
LOC_Os01g27260.1	98.495	4.24991	1.1397	3.72896	0.000192272	0.000345796
LOC_Os07g19481.2	748.472	-1.58313	0.127961	-12.372	3.70448e-35	1.60299e-34
LOC_Os01g09800.1	4404.5	-3.52483	0.0615004	-57.314	0	0
LOC_Os09g27070.1	137.335	1.39066	0.238794	5.82369	5.75621e-09	1.31943e-08
LOC_Os04g31330.1	1759.14	-1.93612	0.0848468	-22.8191	2.96608e-115	3.05477e-114
LOC_Os07g24230.1	102.908	1.02688	0.291603	3.52151	0.000429096	0.00075077
LOC_Os07g39990.1	260.151	1.38919	0.190784	7.2815	3.30122e-13	8.81101e-13
LOC_Os05g10420.1	7.70948	-6.60479	1.65323	-3.99509	6.4671e-05	0.000120228
LOC_Os10g30070.1	379.321	1.86055	0.188857	9.85163	6.74385e-23	2.30973e-22
LOC_Os01g74120.1	5.42384	5.70013	1.64224	3.47094	0.000518633	0.000901659
LOC_Os04g33370.1	495.012	3.28395	0.164389	19.9767	8.77617e-89	7.1127e-88
LOC_Os04g34940.1	1857.03	-1.45697	0.080245	-18.1565	1.13967e-73	7.96883e-73
LOC_Os01g57260.1	5446.79	-1.26597	0.0669397	-18.9121	9.06552e-80	6.77018e-79
LOC_Os02g05900.1	167.686	3.8485	0.29105	13.2228	6.47676e-40	3.01432e-39
LOC_Os04g52556.1	152.355	-4.50731	0.317775	-14.184	1.15174e-45	5.83281e-45
LOC_Os06g48170.1	127.33	4.76703	0.381815	12.4852	8.99454e-36	3.93097e-35
LOC_Os02g15430.1	10.1002	2.77544	0.975341	2.84562	0.00443257	0.00710321
LOC_Os11g05010.2	1032.09	2.84731	0.1149	24.7808	1.44431e-135	1.71143e-134
LOC_Os01g62630.1	1951.1	3.15535	0.103116	30.6	1.22493e-205	2.22325e-204
LOC_Os12g02160.1	15.3079	2.64252	0.801221	3.29811	0.000973374	0.00165576
LOC_Os07g18120.1	1459.69	-2.03617	0.10314	-19.7419	9.40835e-87	7.52938e-86
LOC_Os03g55410.1	560.507	1.12657	0.124003	9.08498	1.03721e-19	3.30267e-19
LOC_Os02g53110.1	1450.02	-1.575	0.0909031	-17.3261	2.98824e-67	1.95464e-66
LOC_Os01g40710.1	1057.27	1.86411	0.104728	17.7996	7.1233e-71	4.83611e-70
LOC_Os04g02120.1	416.338	1.59387	0.158446	10.0594	8.35293e-24	2.92395e-23
LOC_Os06g10920.1	35.6213	2.81221	0.580757	4.84232	1.28335e-06	2.62824e-06
LOC_Os01g46709.2	4555.56	-1.63618	0.0616884	-26.5233	5.22595e-155	7.07085e-154
LOC_Os02g54252.1	591.493	-2.18532	0.127164	-17.185	3.43859e-66	2.22076e-65
LOC_Os01g71340.1	1610.28	3.24873	0.0998712	32.5292	4.12905e-232	8.50789e-231
LOC_Os01g64000.1	149.641	-4.95181	0.333894	-14.8305	9.30542e-50	4.97421e-49
LOC_Os02g54520.1	13.1339	-5.47831	1.25058	-4.3806	1.18353e-05	2.30042e-05
LOC_Os02g02740.1	242.276	-2.72541	0.198287	-13.7447	5.47643e-43	2.66798e-42
LOC_Os04g24140.1	15558.4	-1.40311	0.0499037	-28.1163	6.18433e-174	9.39741e-173
LOC_Os03g13050.1	3313.12	-5.61429	0.106873	-52.5321	0	0
LOC_Os03g54750.1	739.042	2.19228	0.124741	17.5747	3.8523e-69	2.56979e-68
LOC_Os06g49150.1	226.598	1.19072	0.205689	5.78893	7.08362e-09	1.61668e-08
LOC_Os01g06660.1	3598.2	-3.44215	0.0708797	-48.5632	0	0
LOC_Os01g04720.2	423.155	1.8164	0.139104	13.0578	5.73366e-39	2.63523e-38
LOC_Os11g05494.1	348.434	-1.33213	0.159261	-8.36446	6.03887e-17	1.79171e-16
LOC_Os10g28370.1	216.028	-1.06575	0.191205	-5.57385	2.49164e-08	5.54887e-08
LOC_Os04g51172.1	55.8515	2.47471	0.386743	6.39885	1.56553e-10	3.81617e-10
LOC_Os12g38100.1	709.683	-1.78628	0.144992	-12.3199	7.08201e-35	3.04556e-34
LOC_Os02g38300.1	1017.09	-1.3319	0.100784	-13.2154	7.15251e-40	3.32629e-39
LOC_Os09g36810.1	141.042	-1.4479	0.2601	-5.5667	2.59615e-08	5.77803e-08
LOC_Os03g09860.1	217.662	1.29485	0.201536	6.42489	1.31969e-10	3.2277e-10
LOC_Os07g03279.1	20106.6	-3.96056	0.0569009	-69.6046	0	0
LOC_Os09g32520.1	167.809	2.19444	0.255815	8.57821	9.63595e-18	2.92585e-17
LOC_Os06g04560.1	506.95	1.71526	0.157112	10.9174	9.51709e-28	3.60648e-27
LOC_Os07g32020.1	393.307	4.00739	0.211048	18.9881	2.13987e-80	1.60708e-79
LOC_Os01g09246.1	6273.74	-1.06184	0.0763973	-13.899	6.42549e-44	3.16713e-43
LOC_Os11g28530.1	551.051	3.18835	0.138843	22.9638	1.07389e-116	1.11538e-115
LOC_Os05g40779.1	6186.39	-1.48229	0.0546062	-27.1451	2.88886e-162	4.11032e-161
LOC_Os04g40410.1	74.0111	-2.81363	0.371099	-7.58189	3.40559e-14	9.35293e-14
LOC_Os05g01580.1	21.8076	7.70264	1.31277	5.86745	4.42542e-09	1.0195e-08
LOC_Os02g37300.1	2893.03	3.51251	0.0904042	38.8533	0	0
LOC_Os11g37100.1	136.714	4.41853	0.349522	12.6416	1.24456e-36	5.51239e-36
LOC_Os01g03340.1	135903	-2.9619	0.0536741	-55.1829	0	0
LOC_Os11g01410.1	32.2764	-3.52871	0.618455	-5.70569	1.15871e-08	2.62029e-08
LOC_Os05g48210.1	210.108	2.82912	0.273574	10.3413	4.58093e-25	1.6407e-24
LOC_Os08g44299.1	988.676	5.14636	0.164634	31.2593	1.6664e-214	3.17112e-213
LOC_Os01g64380.1	193.72	3.95563	0.261786	15.1102	1.38812e-51	7.59117e-51
LOC_Os08g25830.1	44.042	-1.96106	0.497252	-3.94379	8.02035e-05	0.00014816
LOC_Os02g50220.1	78.1156	-2.73298	0.360508	-7.58092	3.43122e-14	9.41824e-14
LOC_Os01g13950.1	22.4915	3.81289	0.776071	4.91307	8.96594e-07	1.85192e-06
LOC_Os05g43576.1	103.321	1.78547	0.307404	5.80824	6.31329e-09	1.4442e-08
LOC_Os07g06560.1	192.58	-3.66437	0.268579	-13.6436	2.20507e-42	1.06594e-41
LOC_Os07g49370.1	121.761	5.84732	1.77989	3.28522	0.00101903	0.00173073
LOC_Os06g40190.1	3683.9	-1.32494	0.0701808	-18.8789	1.69946e-79	1.26362e-78
LOC_Os09g17610.1	121.756	1.99293	0.261039	7.63458	2.26558e-14	6.2529e-14
LOC_Os07g47590.2	5526.48	-2.1645	0.055575	-38.9473	0	0
LOC_Os03g08580.2	4602.56	-8.0407	0.14342	-56.064	0	0
LOC_Os06g06080.2	2009.7	-2.23625	0.0841741	-26.567	1.63609e-155	2.22746e-154
LOC_Os02g48330.1	383.758	-2.25568	0.160038	-14.0947	4.09515e-45	2.05153e-44
LOC_Os05g47490.1	221.519	-2.18324	0.206843	-10.5551	4.81286e-26	1.75979e-25
LOC_Os04g39110.1	593.483	4.31615	0.172363	25.041	2.18659e-138	2.6442e-137
LOC_Os10g38562.1	525.507	4.32501	0.171463	25.2243	2.1712e-140	2.6592e-139
LOC_Os03g45960.1	11446.8	-4.91199	0.0657946	-74.6565	0	0
LOC_Os03g37790.1	3.12138	-5.29491	1.93411	-2.73765	0.00618799	0.00977103
LOC_Os05g49860.1	4418.6	1.44408	0.0612881	23.5622	9.40412e-123	1.01963e-121
LOC_Os03g36147.1	67.1802	2.50017	0.402702	6.20847	5.35032e-10	1.27896e-09
LOC_Os06g48520.1	638.659	-2.85974	0.123466	-23.1621	1.0988e-118	1.15497e-117
LOC_Os03g19020.1	9886.8	-1.13461	0.0574088	-19.7636	6.12334e-87	4.90813e-86
LOC_Os07g38470.1	71.2294	2.82975	0.450705	6.27849	3.41886e-10	8.23361e-10
LOC_Os01g46130.1	119.756	3.86439	0.361788	10.6814	1.24446e-26	4.60973e-26
LOC_Os04g08034.1	408.096	1.26045	0.161224	7.81797	5.36802e-15	1.51153e-14
LOC_Os03g43580.1	125.285	7.03171	0.690357	10.1856	2.29893e-24	8.13299e-24
LOC_Os10g38160.1	38.5126	1.51198	0.451078	3.35193	0.000802516	0.0013739
LOC_Os05g36990.1	196.632	5.28909	0.339968	15.5576	1.41266e-54	8.01894e-54
LOC_Os11g07440.2	1245.16	-1.63991	0.0889835	-18.4294	7.63828e-76	5.47207e-75
LOC_Os02g42660.1	89.9288	4.52343	1.01291	4.46577	7.97795e-06	1.56497e-05
LOC_Os03g59600.1	9.76111	-5.09838	1.33062	-3.83158	0.000127325	0.000231865
LOC_Os04g32724.1	1223.89	1.56455	0.099708	15.6913	1.7344e-55	9.94674e-55
LOC_Os03g11874.1	17.9675	-2.08896	0.716364	-2.91606	0.00354481	0.00573671
LOC_Os05g35444.1	85.3199	-5.3917	0.504403	-10.6893	1.14274e-26	4.23652e-26
LOC_Os03g09049.1	879.232	-1.65376	0.111924	-14.7757	2.10064e-49	1.11899e-48
LOC_Os05g39590.1	10.8853	-2.40149	0.878512	-2.73359	0.00626471	0.00988708
LOC_Os01g57360.1	1739.59	-1.6107	0.0835463	-19.2792	8.03541e-83	6.17871e-82
LOC_Os03g57630.1	16.7937	-2.14527	0.708534	-3.02775	0.00246379	0.00404454
LOC_Os01g43440.1	83.8813	1.63296	0.311563	5.24119	1.59546e-07	3.4289e-07
LOC_Os06g33904.1	847.042	-1.0039	0.11968	-8.38823	4.93504e-17	1.46876e-16
LOC_Os01g52900.1	4.67459	-5.88738	1.98336	-2.96839	0.00299364	0.00487513
LOC_Os06g32990.1	135.35	-1.45135	0.286939	-5.05804	4.23577e-07	8.89541e-07
LOC_Os02g42870.1	10.762	3.41143	1.01399	3.36438	0.00076717	0.00131538
LOC_Os04g05950.1	5.15656	-6.02785	1.69673	-3.55262	0.000381418	0.000669762
LOC_Os07g04990.1	3328.21	3.44756	0.0755478	45.6342	0	0
LOC_Os11g47580.1	190.763	-6.38633	0.434387	-14.7019	6.26599e-49	3.31992e-48
LOC_Os07g08200.1	52.1799	-2.11439	0.405342	-5.21631	1.82524e-07	3.90901e-07
LOC_Os11g02370.1	8212.54	3.92018	0.0722885	54.2297	0	0
LOC_Os10g37860.1	33.1105	5.08443	0.782771	6.49543	8.27983e-11	2.03942e-10
LOC_Os11g41680.1	20.9462	5.77914	1.18445	4.87916	1.06537e-06	2.19048e-06
LOC_Os05g10834.1	77.4102	2.17487	0.344114	6.3202	2.61224e-10	6.31837e-10
LOC_Os09g02130.1	202.089	1.20419	0.204116	5.89952	3.64551e-09	8.42302e-09
LOC_Os06g43000.1	112.896	-5.36696	1.32964	-4.03641	5.42751e-05	0.000101431
LOC_Os01g60280.1	2308.79	-1.65903	0.0886732	-18.7095	4.14309e-78	3.04214e-77
LOC_Os01g09020.1	11256.1	-3.45563	0.0542759	-63.6677	0	0
LOC_Os01g31940.1	127.162	2.92108	0.389517	7.49923	6.41926e-14	1.74883e-13
LOC_Os09g18159.1	68.8079	3.52103	0.441564	7.97399	1.53635e-15	4.39353e-15
LOC_Os07g31720.1	984.223	2.74538	0.105575	26.0041	4.45282e-149	5.80174e-148
LOC_Os03g43360.1	1076.76	-1.00398	0.0956783	-10.4933	9.27377e-26	3.37397e-25
LOC_Os05g11730.1	258.949	1.87765	0.180861	10.3817	3.0032e-25	1.08042e-24
LOC_Os10g42690.1	2898.16	1.51717	0.0681114	22.2748	6.48569e-110	6.35677e-109
LOC_Os08g05304.1	143.883	-2.76044	0.250569	-11.0167	3.17456e-28	1.21609e-27
LOC_Os12g08230.1	128.06	1.00543	0.252203	3.9866	6.70259e-05	0.000124513
LOC_Os03g02400.1	173.442	2.49063	0.224514	11.0934	1.3502e-28	5.21072e-28
LOC_Os02g05830.1	696.013	1.88117	0.125588	14.9789	1.00842e-50	5.45719e-50
LOC_Os12g13320.1	881.08	1.11757	0.104916	10.652	1.7065e-26	6.29914e-26
LOC_Os06g12820.1	56.5325	4.59185	0.588214	7.80643	5.88323e-15	1.65371e-14
LOC_Os01g06929.2	42.0023	-1.5854	0.460406	-3.44347	0.000574295	0.000993859
LOC_Os12g38870.1	1069.87	-1.0007	0.0892498	-11.2124	3.54505e-29	1.38222e-28
LOC_Os04g51680.1	3853.18	-1.99991	0.0714472	-27.9915	2.06177e-172	3.10676e-171
LOC_Os04g55280.1	41.5136	1.86238	0.435653	4.27491	1.91212e-05	3.67321e-05
LOC_Os04g41570.3	991.485	1.63228	0.113865	14.3352	1.31775e-46	6.77665e-46
LOC_Os05g27660.1	3407.47	-2.49284	0.0703526	-35.4335	5.20411e-275	1.32127e-273
LOC_Os05g09374.1	1079.85	-1.71932	0.0998405	-17.2206	1.85897e-66	1.20491e-65
LOC_Os04g59320.1	161.261	3.04808	0.321413	9.48337	2.46204e-21	8.15238e-21
LOC_Os12g12850.1	22336.2	-2.11311	0.047722	-44.2796	0	0
LOC_Os03g11877.1	13.6921	-3.37231	0.947754	-3.55821	0.000373388	0.000656113
LOC_Os08g40420.1	443.659	2.73377	0.160507	17.0321	4.74292e-65	3.02486e-64
LOC_Os02g55090.1	394.796	-2.67794	0.186777	-14.3377	1.27249e-46	6.54608e-46
LOC_Os05g38400.1	3567.06	-1.23314	0.0633226	-19.4739	1.82987e-84	1.4315e-83
LOC_Os06g04460.1	1258.94	-1.63442	0.0954094	-17.1306	8.76868e-66	5.63341e-65
LOC_Os07g41590.1	538.087	2.50261	0.169697	14.7476	3.19018e-49	1.69525e-48
LOC_Os01g68540.1	19.7012	2.53258	0.730628	3.4663	0.000527675	0.00091665
LOC_Os07g41120.1	79.7794	-3.09799	0.341056	-9.08351	1.05132e-19	3.3469e-19
LOC_Os11g24440.1	68.6852	-5.55037	0.562123	-9.87393	5.4007e-23	1.85344e-22
LOC_Os05g06320.1	216.75	1.53502	0.204039	7.52317	5.34646e-14	1.45968e-13
LOC_Os03g63410.1	841.58	1.05469	0.116084	9.0856	1.03124e-19	3.28399e-19
LOC_Os04g37500.1	563.216	1.19697	0.155235	7.71067	1.25159e-14	3.48101e-14
LOC_Os01g12830.2	5103.98	1.03778	0.0717458	14.4647	2.02387e-47	1.05228e-46
LOC_Os02g15280.1	259.081	2.26737	0.219541	10.3277	5.27858e-25	1.88792e-24
LOC_Os12g05020.1	34.3352	8.35867	1.25812	6.64377	3.05765e-11	7.647e-11
LOC_Os11g07600.1	2773.91	1.47539	0.093267	15.819	2.30277e-56	1.33186e-55
LOC_Os11g10510.1	57.0158	2.21509	0.455486	4.86314	1.15539e-06	2.37254e-06
LOC_Os11g03840.1	17.5115	2.9095	0.780066	3.72981	0.000191627	0.000344698
LOC_Os12g39679.1	35.9531	1.75191	0.480531	3.64578	0.000266578	0.000473895
LOC_Os02g39679.1	125.139	1.10945	0.278885	3.97817	6.94471e-05	0.000128842
LOC_Os07g08220.1	680.344	-2.94494	0.155172	-18.9786	2.56223e-80	1.92286e-79
LOC_Os02g14110.1	743.532	1.53255	0.146339	10.4726	1.15414e-25	4.18951e-25
LOC_Os11g29230.1	381.192	1.54852	0.169293	9.14697	5.85507e-20	1.87567e-19
LOC_Os09g17560.1	32.4701	-3.22468	0.556825	-5.79118	6.98916e-09	1.59571e-08
LOC_Os07g27340.1	14.0398	-7.46842	1.375	-5.43158	5.5856e-08	1.22459e-07
LOC_Os11g10280.1	41.5382	3.67209	0.533566	6.88217	5.89476e-12	1.51216e-11
LOC_Os06g42800.1	874.657	3.25067	0.120196	27.0447	4.41473e-161	6.23212e-160
LOC_Os04g52450.1	10628.4	-1.47654	0.0499696	-29.5488	6.80969e-192	1.1526e-190
LOC_Os01g40110.1	216.466	-1.03067	0.197979	-5.20596	1.92996e-07	4.12951e-07
LOC_Os07g07974.1	2400.12	1.1656	0.0693812	16.8	2.44101e-63	1.52658e-62
LOC_Os01g41530.1	192.68	-1.3313	0.233154	-5.70995	1.1301e-08	2.55691e-08
LOC_Os02g40840.1	974.651	1.57679	0.119715	13.1712	1.28506e-39	5.95089e-39
LOC_Os04g05070.1	4.75002	5.50479	1.68033	3.27603	0.00105279	0.00178539
LOC_Os05g04860.2	311.375	-1.74297	0.189013	-9.22142	2.93199e-20	9.45793e-20
LOC_Os02g45420.1	162.766	1.42772	0.245218	5.82228	5.80513e-09	1.33025e-08
LOC_Os02g42430.1	2167.26	-3.14209	0.10956	-28.6793	6.91663e-181	1.09731e-179
LOC_Os02g08490.1	2313.7	-3.86947	0.0804317	-48.1088	0	0
LOC_Os01g13770.1	9302.54	3.64854	0.0539248	67.6598	0	0
LOC_Os03g49430.1	5808.36	-3.89821	0.0597094	-65.2864	0	0
LOC_Os04g51152.1	1566.95	-3.25121	0.0902583	-36.0212	3.89624e-284	1.02315e-282
LOC_Os05g13440.1	1737.19	-1.05386	0.0787923	-13.3751	8.45122e-41	3.98902e-40
LOC_Os06g47280.1	15.1095	-4.74028	1.06996	-4.43032	9.4093e-06	1.83798e-05
LOC_Os03g30220.1	689.671	-4.88686	0.156456	-31.2347	3.60564e-214	6.84869e-213
LOC_Os06g49060.1	21.879	3.98567	0.814859	4.89124	1.00204e-06	2.06332e-06
LOC_Os08g28560.1	9.75131	6.54288	1.44191	4.53766	5.68817e-06	1.12518e-05
LOC_Os10g40270.1	41.3697	-2.61853	0.53928	-4.8556	1.2002e-06	2.46274e-06
LOC_Os01g74140.1	43.8273	5.84335	0.833699	7.00894	2.40126e-12	6.24302e-12
LOC_Os09g30105.1	25.1721	2.48594	0.604964	4.10923	3.9698e-05	7.4787e-05
LOC_Os03g13870.1	2826.39	1.25099	0.0782323	15.9907	1.48342e-57	8.698e-57
LOC_Os02g27450.1	6.77488	-6.42228	1.60771	-3.99468	6.47804e-05	0.00012041
LOC_Os08g39640.1	7.3292	-4.69044	1.46133	-3.20972	0.00132866	0.00223528
LOC_Os12g34045.1	6.96191	-6.45362	1.57087	-4.10832	3.98548e-05	7.50731e-05
LOC_Os03g43114.1	249.728	1.16314	0.176959	6.57295	4.93286e-11	1.22537e-10
LOC_Os08g07490.1	78.0506	5.06515	0.508275	9.96538	2.16049e-23	7.48497e-23
LOC_Os12g34524.1	1147.07	4.44145	0.135988	32.6607	5.64636e-234	1.1737e-232
LOC_Os09g12790.1	695.653	-2.30538	0.117905	-19.5529	3.89973e-85	3.07035e-84
LOC_Os08g40580.1	1901.17	-1.22661	0.0784118	-15.6432	3.6992e-55	2.11317e-54
LOC_Os12g05380.1	30.601	4.69781	0.755192	6.22068	4.95002e-10	1.18493e-09
LOC_Os04g57880.1	862.006	-7.37888	0.259996	-28.3808	3.49053e-177	5.43348e-176
LOC_Os08g06474.1	32.2052	1.66144	0.521244	3.18744	0.00143537	0.00240713
LOC_Os06g05400.1	1500.13	-1.49185	0.0876393	-17.0226	5.58242e-65	3.55294e-64
LOC_Os04g12089.1	74.4726	1.61674	0.32977	4.90263	9.45614e-07	1.94988e-06
LOC_Os05g33160.1	109.151	7.15301	0.765971	9.33849	9.77173e-21	3.18943e-20
LOC_Os07g31960.1	479.941	3.21658	0.160669	20.0199	3.69116e-89	3.00105e-88
LOC_Os10g03660.1	47.7145	-4.15257	0.58555	-7.09174	1.3244e-12	3.46981e-12
LOC_Os03g01760.1	314.561	-1.71344	0.158521	-10.8089	3.12239e-27	1.17005e-26
LOC_Os01g01610.1	338.843	-3.01853	0.175984	-17.1523	6.0443e-66	3.89294e-65
LOC_Os11g04680.1	21.0768	-2.61637	0.621473	-4.20996	2.55416e-05	4.87386e-05
LOC_Os08g07400.1	1636.36	-1.9044	0.0813341	-23.4145	3.04198e-121	3.26815e-120
LOC_Os07g42070.1	168.433	-2.09755	0.234524	-8.94385	3.75854e-19	1.18082e-18
LOC_Os11g01170.1	273.999	1.58666	0.210778	7.52765	5.16634e-14	1.41114e-13
LOC_Os04g05650.1	3418.46	1.27701	0.0616701	20.7071	2.98637e-95	2.56349e-94
LOC_Os01g65460.1	524.954	2.28704	0.138887	16.4669	6.34583e-61	3.8675e-60
LOC_Os01g66250.1	769.415	-2.87174	0.129537	-22.1693	6.7888e-109	6.59893e-108
LOC_Os10g34020.1	5.66383	5.75748	1.61871	3.55682	0.000375365	0.000659472
LOC_Os03g12820.1	60605.7	-5.85197	0.0529254	-110.57	0	0
LOC_Os06g48330.1	3226.97	-1.10041	0.0621761	-17.6982	4.32983e-70	2.91502e-69
LOC_Os07g36544.1	3448.23	-2.38192	0.0882749	-26.983	2.34091e-160	3.27589e-159
LOC_Os03g32150.1	472.651	1.21069	0.135919	8.90746	5.22134e-19	1.63519e-18
LOC_Os11g43980.1	174.894	6.83766	0.548835	12.4585	1.25697e-35	5.48484e-35
LOC_Os01g72700.1	2006.82	5.15509	0.119143	43.2681	0	0
LOC_Os02g54710.1	476.018	2.07719	0.145577	14.2686	3.43262e-46	1.75377e-45
LOC_Os10g23090.1	104.569	1.80335	0.304138	5.92937	3.0409e-09	7.05107e-09
LOC_Os03g07899.1	116.711	1.06198	0.24255	4.37841	1.19548e-05	2.32306e-05
LOC_Os12g14830.1	29.7914	5.2798	0.903131	5.84611	5.03201e-09	1.15594e-08
LOC_Os02g54100.1	522.69	-2.30829	0.141193	-16.3485	4.4556e-60	2.68608e-59
LOC_Os06g25460.1	6.74824	-6.41342	1.55571	-4.1225	3.74787e-05	7.07235e-05
LOC_Os09g01344.1	67.175	3.43656	0.397983	8.63495	5.87502e-18	1.79331e-17
LOC_Os08g01490.1	1050.98	2.84426	0.106398	26.7322	1.99112e-157	2.74623e-156
LOC_Os08g01300.1	91.3773	1.33918	0.292539	4.57777	4.69958e-06	9.33301e-06
LOC_Os01g22600.1	2420.61	1.5816	0.0682991	23.1569	1.23777e-118	1.30015e-117
LOC_Os12g04930.1	651.916	-1.5886	0.114093	-13.9238	4.54407e-44	2.24484e-43
LOC_Os03g08730.1	483.684	1.32941	0.132738	10.0153	1.30612e-23	4.54611e-23
LOC_Os09g02690.1	5.03818	-5.99254	1.66919	-3.59009	0.000330561	0.000583033
LOC_Os03g21830.1	406.726	2.02705	0.167537	12.0991	1.06784e-33	4.49928e-33
LOC_Os04g53300.1	32.9597	-4.16003	0.744983	-5.58406	2.34964e-08	5.24256e-08
LOC_Os09g04624.1	15.1492	5.30506	1.23678	4.28941	1.79151e-05	3.44757e-05
LOC_Os12g42714.1	2048.22	-3.06927	0.115698	-26.5282	4.58647e-155	6.20836e-154
LOC_Os01g56050.1	268.975	-8.28383	0.615037	-13.4688	2.38628e-41	1.13615e-40
LOC_Os11g04600.1	226.199	1.68766	0.190857	8.84254	9.35648e-19	2.91085e-18
LOC_Os02g40510.1	1169.48	-4.01212	0.11651	-34.4357	7.36267e-260	1.73815e-258
LOC_Os03g01500.1	113.348	-7.6357	0.767609	-9.94738	2.58901e-23	8.94928e-23
LOC_Os07g16970.1	1090.14	-3.03474	0.121562	-24.9645	1.48443e-137	1.78382e-136
LOC_Os12g03170.1	35.6924	-1.58511	0.547125	-2.89716	0.00376562	0.00607575
LOC_Os11g06900.1	409.829	2.52189	0.171143	14.7356	3.80846e-49	2.02239e-48
LOC_Os09g02650.1	2218.53	2.21232	0.0865277	25.5677	3.48746e-144	4.38892e-143
LOC_Os02g48460.1	299.333	2.5433	0.173428	14.6649	1.08215e-48	5.71873e-48
LOC_Os10g38020.1	145.318	5.5652	0.444165	12.5296	5.14505e-36	2.25632e-35
LOC_Os12g08550.1	14.4043	-2.02788	0.707688	-2.86549	0.00416358	0.00668755
LOC_Os08g14950.1	26.3359	4.06417	0.748889	5.42693	5.73329e-08	1.25633e-07
LOC_Os02g54110.1	747.006	-1.34351	0.133212	-10.0855	6.40166e-24	2.24476e-23
LOC_Os05g47900.1	20.0244	2.47974	0.702411	3.53033	0.000415045	0.000727267
LOC_Os10g40430.1	57.2864	7.23867	1.07697	6.72131	1.80092e-11	4.54258e-11
LOC_Os01g52710.1	550.333	4.4072	0.19535	22.5605	1.05893e-112	1.06902e-111
LOC_Os07g23850.1	314.713	-3.5392	0.198187	-17.8579	2.51001e-71	1.71053e-70
LOC_Os03g40194.1	147.862	-1.57293	0.279226	-5.63317	1.76929e-08	3.96937e-08
LOC_Os12g02980.1	2208.11	6.30611	0.138546	45.5164	0	0
LOC_Os04g57800.1	475.45	2.33528	0.147396	15.8436	1.55742e-56	9.02473e-56
LOC_Os02g20360.1	1986.25	3.69598	0.0878738	42.0601	0	0
LOC_Os08g45190.1	2909.63	4.69966	0.0976323	48.1363	0	0
LOC_Os03g61790.1	861.09	-1.41176	0.0979151	-14.4183	3.97288e-47	2.0576e-46
LOC_Os01g51230.1	71.6713	1.49175	0.383735	3.88745	0.000101305	0.000185795
LOC_Os04g47580.1	196.975	3.74897	0.248995	15.0564	3.13329e-51	1.70587e-50
EVM024472.1	77.8527	2.66949	0.344865	7.74068	9.88841e-15	2.75976e-14
LOC_Os03g15020.1	36755.9	-3.41047	0.0488997	-69.7441	0	0
LOC_Os03g30530.1	339.35	3.40834	0.237941	14.3243	1.54343e-46	7.92659e-46
LOC_Os10g26060.1	111.41	-1.12031	0.264773	-4.23121	2.32437e-05	4.44674e-05
LOC_Os01g71860.1	61.7063	5.74999	0.681353	8.43908	3.19853e-17	9.57433e-17
LOC_Os04g46630.1	122.434	5.74926	0.985948	5.83121	5.50281e-09	1.26229e-08
LOC_Os04g59590.1	249.123	1.81271	0.187067	9.69016	3.32011e-22	1.12144e-21
LOC_Os09g20930.1	3326.86	-2.17995	0.0733453	-29.7217	4.02772e-194	6.92059e-193
LOC_Os02g30230.2	1958.47	-2.02614	0.0818094	-24.7666	2.0566e-135	2.43507e-134
LOC_Os04g59060.1	187.425	1.03703	0.208825	4.96601	6.83454e-07	1.42049e-06
LOC_Os08g08420.1	301.453	-3.91205	0.196107	-19.9485	1.54382e-88	1.24921e-87
LOC_Os06g04169.1	1222.74	2.48703	0.0999786	24.8756	1.36681e-136	1.63351e-135
LOC_Os03g31180.1	75.3673	2.39393	0.386729	6.19021	6.00854e-10	1.43406e-09
LOC_Os07g48840.1	250.429	-1.54557	0.169426	-9.12241	7.34693e-20	2.34818e-19
LOC_Os11g42050.1	11.8282	-6.24225	1.42125	-4.39209	1.12266e-05	2.18461e-05
LOC_Os01g37090.2	10.5016	4.15737	1.14584	3.62821	0.000285388	0.00050601
LOC_Os07g49090.1	270.218	-2.69006	0.196846	-13.6658	1.6251e-42	7.87077e-42
LOC_Os05g44380.1	538.686	-1.42393	0.180545	-7.88685	3.09902e-15	8.78193e-15
LOC_Os03g12450.1	814.015	-1.00145	0.101468	-9.86965	5.63596e-23	1.9331e-22
LOC_Os03g47016.1	309.557	1.64602	0.174403	9.43804	3.79816e-21	1.25157e-20
LOC_Os05g43780.1	1198	-1.19373	0.0901479	-13.2419	5.0253e-40	2.34343e-39
LOC_Os05g40980.1	409.719	-1.54734	0.147983	-10.4562	1.37318e-25	4.97578e-25
LOC_Os03g61720.1	832.594	3.71395	0.144506	25.701	1.13863e-145	1.44603e-144
LOC_Os01g43750.1	50.0248	1.27674	0.385897	3.30849	0.000937997	0.00159789
LOC_Os03g62400.1	38.8405	-1.54929	0.429205	-3.60966	0.000306597	0.00054217
LOC_Os12g28024.1	68.5235	4.86719	0.513435	9.47967	2.55083e-21	8.44366e-21
LOC_Os02g42150.1	96.7145	3.39823	0.345397	9.83861	7.67616e-23	2.6261e-22
LOC_Os11g09670.1	18.4116	2.49805	0.838699	2.97848	0.00289678	0.00472392
LOC_Os10g01060.1	446.732	-2.29923	0.138647	-16.5833	9.20548e-62	5.65989e-61
LOC_Os03g28160.1	2157.67	3.68585	0.0914461	40.3063	0	0
LOC_Os07g08060.1	8.25805	-3.77783	1.18213	-3.19578	0.00139451	0.00234106
LOC_Os02g05329.1	6062.64	-1.59503	0.050434	-31.6262	1.61154e-219	3.13693e-218
LOC_Os08g03440.1	795.014	-1.32647	0.106524	-12.4523	1.3583e-35	5.92277e-35
LOC_Os09g34160.1	464.979	-1.29464	0.143803	-9.00292	2.19801e-19	6.93896e-19
LOC_Os02g25840.1	2938.42	-1.28983	0.0978136	-13.1866	1.04761e-39	4.85938e-39
LOC_Os03g07170.1	819.187	-6.79588	0.227287	-29.9	1.96766e-196	3.42901e-195
LOC_Os10g36924.1	930.624	5.81071	0.19882	29.226	9.05719e-188	1.49742e-186
LOC_Os05g41370.1	296.25	1.06361	0.157459	6.75482	1.43009e-11	3.62094e-11
LOC_Os08g33750.4	761.089	1.54058	0.112875	13.6486	2.05816e-42	9.95402e-42
LOC_Os03g40930.1	236.642	1.41472	0.210357	6.7253	1.75227e-11	4.4229e-11
LOC_Os03g14040.1	1401.91	2.84119	0.107686	26.3839	2.09504e-153	2.80123e-152
LOC_Os06g30090.1	230.904	2.62382	0.204921	12.8041	1.55566e-37	6.9935e-37
LOC_Os05g48220.1	757.968	1.87588	0.126917	14.7804	1.95993e-49	1.04458e-48
LOC_Os05g14180.1	4860.49	4.14084	0.0788849	52.4922	0	0
LOC_Os09g08384.1	195.228	-2.15219	0.235267	-9.14787	5.80677e-20	1.86039e-19
LOC_Os08g14364.1	45.1396	2.01298	0.46847	4.29692	1.7319e-05	3.33642e-05
LOC_Os11g26950.1	87.8119	5.51927	0.551623	10.0055	1.44145e-23	5.01086e-23
LOC_Os01g44069.1	452.14	4.2104	0.19137	22.0014	2.79253e-107	2.67201e-106
LOC_Os06g10310.1	22.0324	7.71832	1.30095	5.93285	2.97727e-09	6.90718e-09
LOC_Os03g16060.1	1415.17	1.13502	0.112616	10.0786	6.86951e-24	2.40771e-23
LOC_Os03g58250.1	8392.37	-2.88822	0.0502179	-57.5137	0	0
LOC_Os05g32120.1	107.657	1.63412	0.284654	5.7407	9.42848e-09	2.14114e-08
LOC_Os01g43330.1	2501.09	3.41492	0.0832909	40.9999	0	0
LOC_Os01g47280.1	22.3152	3.39187	0.779638	4.35057	1.35786e-05	2.63042e-05
LOC_Os01g15540.1	66.6563	1.07782	0.359157	3.00096	0.00269126	0.00440166
LOC_Os03g14010.1	157.562	3.43167	0.323497	10.6081	2.73379e-26	1.00451e-25
LOC_Os03g03790.1	1215	4.82913	0.135726	35.58	2.86e-277	7.33419e-276
LOC_Os01g20880.1	62.8103	2.27441	0.410724	5.53757	3.06698e-08	6.80789e-08
LOC_Os10g31180.1	259.718	-3.60943	0.218893	-16.4894	4.36988e-61	2.66643e-60
LOC_Os07g02810.1	765.601	4.86868	0.165079	29.493	3.54378e-191	5.96848e-190
LOC_Os02g12939.1	55.7809	1.96138	0.395795	4.95555	7.21271e-07	1.49736e-06
LOC_Os05g14300.1	646.191	-1.31181	0.132388	-9.90888	3.80896e-23	1.31188e-22
LOC_Os04g42700.1	1515.97	-1.53553	0.0916981	-16.7455	6.10787e-63	3.80735e-62
LOC_Os11g47990.1	3.69418	5.14775	1.82851	2.81528	0.00487353	0.00778255
LOC_Os08g23699.1	1486.67	-1.02834	0.102168	-10.0652	7.86914e-24	2.75586e-23
LOC_Os09g15639.1	532.142	-1.67166	0.126768	-13.1868	1.04503e-39	4.84815e-39
LOC_Os02g02320.1	4434.57	-2.25546	0.0627082	-35.9675	2.6938e-283	7.05572e-282
LOC_Os02g54490.1	63.7662	1.80829	0.37303	4.84759	1.24972e-06	2.56109e-06
LOC_Os02g47190.1	254.241	4.97576	0.29453	16.8939	4.99151e-64	3.13829e-63
LOC_Os01g38670.1	798.586	-9.82634	1.35649	-7.24392	4.35885e-13	1.15924e-12
LOC_Os04g16680.1	24597.2	4.88967	0.0510347	95.8106	0	0
LOC_Os02g18410.1	697.295	5.82062	0.213863	27.2166	4.12768e-163	5.89485e-162
LOC_Os01g18840.1	169.857	7.2124	0.624637	11.5465	7.68496e-31	3.07831e-30
LOC_Os08g20594.2	1153.33	-1.58164	0.105877	-14.9385	1.85127e-50	9.98134e-50
LOC_Os08g09060.1	481.043	-4.02873	0.178485	-22.5719	8.19411e-113	8.27492e-112
LOC_Os02g38690.1	87.6454	-1.49312	0.326762	-4.56944	4.89025e-06	9.706e-06
LOC_Os02g09490.1	2345.73	1.91846	0.0911185	21.0546	2.0759e-98	1.83387e-97
LOC_Os03g61730.1	1567.24	-1.27164	0.0773816	-16.4334	1.10305e-60	6.70525e-60
LOC_Os12g35670.1	310.308	2.91253	0.222225	13.1063	3.0317e-39	1.39864e-38
LOC_Os12g26960.1	70.9208	-7.94493	1.07033	-7.42286	1.14621e-13	3.10034e-13
LOC_Os06g08820.1	11.838	2.77684	0.986254	2.81555	0.00486944	0.00777642
LOC_Os01g47610.1	144.527	2.92106	0.328906	8.88113	6.61819e-19	2.06693e-18
LOC_Os09g27850.1	1070.44	-1.00842	0.120149	-8.3931	4.73477e-17	1.41025e-16
LOC_Os02g27110.1	8668.14	-1.8077	0.237985	-7.59588	3.05706e-14	8.41007e-14
LOC_Os07g38570.1	379.694	-1.34906	0.175114	-7.70393	1.31943e-14	3.66637e-14
LOC_Os02g32780.1	119.204	3.54083	0.348135	10.1708	2.67584e-24	9.4511e-24
EVM014288.1	5.39424	5.69007	1.69792	3.35121	0.000804597	0.00137731
LOC_Os06g05440.1	2127.37	-2.52328	0.132032	-19.1111	2.03934e-81	1.54599e-80
LOC_Os05g34650.1	12365.3	2.45897	0.0477636	51.4821	0	0
LOC_Os04g27190.1	3336.91	1.86084	0.0667429	27.8807	4.57007e-171	6.83924e-170
LOC_Os05g08554.1	397.359	3.92542	0.195704	20.0579	1.72201e-89	1.40266e-88
LOC_Os02g25580.1	2601.54	-1.00843	0.0687433	-14.6695	1.01103e-48	5.34476e-48
LOC_Os03g62740.1	570.982	3.78532	0.164026	23.0776	7.77335e-118	8.12051e-117
LOC_Os05g04000.1	327.189	1.66621	0.184006	9.05517	1.36349e-19	4.32764e-19
LOC_Os11g34390.1	43.5827	3.24553	0.550898	5.89133	3.83094e-09	8.84412e-09
LOC_Os04g53780.1	84.8012	1.66652	0.326901	5.09793	3.43388e-07	7.24319e-07
LOC_Os07g01490.1	835.327	-1.12624	0.121408	-9.27648	1.75176e-20	5.67828e-20
LOC_Os01g63054.1	9.89485	4.67586	1.32661	3.52466	0.000424019	0.000742142
LOC_Os06g04680.1	356.634	2.79233	0.166479	16.7728	3.85715e-63	2.40681e-62
LOC_Os03g17230.1	58.2841	3.70209	1.29083	2.868	0.00413071	0.00663753
EVM024323.1	250.751	-1.66673	0.175502	-9.49693	2.16164e-21	7.16857e-21
LOC_Os05g09410.1	30.7165	1.43044	0.521269	2.74414	0.00606694	0.00958878
LOC_Os11g47730.1	420.323	2.85233	0.164956	17.2914	5.46188e-67	3.55976e-66
LOC_Os09g10850.1	125.536	1.88095	0.247913	7.58712	3.2709e-14	8.99028e-14
LOC_Os08g26350.1	9.12626	-5.00835	1.37278	-3.64833	0.000263953	0.000469463
LOC_Os01g61114.1	14.4728	5.23406	1.28151	4.08428	4.42132e-05	8.30377e-05
LOC_Os07g38460.1	85.9745	2.27726	0.361043	6.30744	2.83688e-10	6.85197e-10
LOC_Os03g22690.1	1328.53	-1.23259	0.084384	-14.607	2.53565e-48	1.33194e-47
LOC_Os11g06840.1	4.21312	5.33468	1.77039	3.01329	0.00258436	0.00423316
LOC_Os04g03050.1	107.73	4.77677	0.413522	11.5514	7.26011e-31	2.90889e-30
LOC_Os07g42626.1	81.6383	5.13629	0.511512	10.0414	1.00258e-23	3.50035e-23
LOC_Os10g14920.1	1758.88	2.01832	0.0816579	24.7167	7.07231e-135	8.34478e-134
LOC_Os07g24896.1	852.141	-9.53821	0.519434	-18.3627	2.61282e-75	1.86398e-74
LOC_Os05g07140.1	62.1185	4.38285	0.500905	8.74987	2.13601e-18	6.58104e-18
LOC_Os06g02210.1	214.932	1.82865	0.246087	7.43091	1.07849e-13	2.91949e-13
LOC_Os08g37690.1	1878.31	-2.47933	0.0844068	-29.3736	1.19397e-189	1.99336e-188
LOC_Os03g12670.1	31713.8	-1.43371	0.041929	-34.1937	3.0037e-256	6.96745e-255
LOC_Os01g11570.1	2993.58	-2.22462	0.0680087	-32.7108	1.09699e-234	2.28649e-233
LOC_Os08g38620.1	2230.94	-1.91445	0.069301	-27.6251	5.55126e-168	8.17182e-167
LOC_Os01g37910.1	6198.68	-1.92231	0.0541078	-35.5274	1.8584e-276	4.73792e-275
LOC_Os04g40590.1	74.179	-2.07234	0.417067	-4.96885	6.73501e-07	1.40028e-06
LOC_Os07g18560.1	33.4609	4.42443	0.699975	6.32084	2.60152e-10	6.29342e-10
LOC_Os10g07440.1	3124.06	1.16937	0.092259	12.6749	8.14554e-37	3.61986e-36
LOC_Os12g42570.1	1057.3	-1.01957	0.0901555	-11.309	1.18428e-29	4.6495e-29
LOC_Os08g31510.1	2022.82	3.07941	0.140039	21.9897	3.61004e-107	3.44993e-106
LOC_Os02g05934.1	5.35861	5.67852	1.6947	3.35076	0.000805901	0.00137947
EVM019550.1	629.283	-1.32779	0.118301	-11.2239	3.11372e-29	1.21559e-28
LOC_Os01g03136.1	623.748	-1.02281	0.118306	-8.64548	5.35813e-18	1.63733e-17
LOC_Os11g47630.1	12.6598	2.88738	0.949919	3.03961	0.00236885	0.00389474
LOC_Os07g19444.1	1347.16	-1.49251	0.0854593	-17.4646	2.66746e-68	1.761e-67
LOC_Os01g22710.1	13.2557	3.45503	0.954108	3.62122	0.000293222	0.000519079
LOC_Os02g57850.1	155.485	-2.26885	0.246496	-9.20441	3.43566e-20	1.10721e-19
LOC_Os06g18900.1	290.509	1.75413	0.208827	8.39993	4.46727e-17	1.33239e-16
LOC_Os11g20360.1	713.913	3.35415	0.169262	19.8163	2.1529e-87	1.73018e-86
LOC_Os08g06216.1	255.906	-1.00934	0.182217	-5.53923	3.03802e-08	6.74457e-08
LOC_Os04g57874.1	3632.87	-1.39826	0.189272	-7.38757	1.49538e-13	4.0295e-13
LOC_Os05g49050.1	320.812	1.75767	0.162533	10.8142	2.94776e-27	1.10515e-26
LOC_Os01g57520.1	130.376	-1.43008	0.24887	-5.7463	9.12183e-09	2.07258e-08
LOC_Os01g63480.1	232.337	1.74426	0.188115	9.27234	1.82109e-20	5.90051e-20
LOC_Os03g50990.1	16.3124	-5.19902	1.05191	-4.94245	7.71458e-07	1.59841e-06
LOC_Os02g56030.1	283.606	1.7015	0.168982	10.0691	7.56838e-24	2.65144e-23
LOC_Os11g39330.1	17.878	3.09614	0.761534	4.06567	4.78953e-05	8.9777e-05
LOC_Os12g37980.1	22.5305	-2.25425	0.634039	-3.55539	0.000377423	0.00066286
LOC_Os03g04220.1	2182.67	5.26891	0.109468	48.1319	0	0
LOC_Os01g59584.1	16.3954	3.78269	0.898484	4.21008	2.55283e-05	4.87161e-05
LOC_Os10g33910.1	331.454	-1.44136	0.176146	-8.18273	2.7749e-16	8.09882e-16
LOC_Os04g53680.1	868.118	4.14086	0.14299	28.9591	2.15379e-184	3.48926e-183
LOC_Os07g41810.1	4039.08	-1.73218	0.0791587	-21.8824	3.81883e-106	3.6212e-105
LOC_Os07g07900.1	145.483	2.43181	0.255584	9.51473	1.82184e-21	6.0489e-21
LOC_Os01g02420.1	62.1993	2.86995	0.424182	6.76584	1.32534e-11	3.35988e-11
LOC_Os07g29220.1	2103.98	1.3357	0.069532	19.2098	3.06356e-82	2.34332e-81
LOC_Os08g31000.1	499.193	-1.44835	0.129624	-11.1735	5.49629e-29	2.13757e-28
LOC_Os01g24090.1	180.924	3.85647	0.305861	12.6086	1.89431e-36	8.36845e-36
LOC_Os02g57140.3	545.9	2.47531	0.134255	18.4373	6.59277e-76	4.72417e-75
LOC_Os04g39864.1	307.331	2.83596	0.176961	16.0259	8.42529e-58	4.95057e-57
LOC_Os01g18050.1	3633.43	3.93359	0.0730591	53.8412	0	0
LOC_Os08g40620.1	13727.1	-1.10744	0.0568257	-19.4884	1.37588e-84	1.07772e-83
LOC_Os03g03660.1	7610.38	-1.50595	0.0494681	-30.4428	1.49257e-203	2.67258e-202
LOC_Os03g22560.1	987.344	-1.78679	0.0960875	-18.5954	3.50046e-77	2.54465e-76
LOC_Os03g18729.1	18.1341	2.24866	0.749339	3.00086	0.00269222	0.00440301
LOC_Os07g38810.1	179.548	2.64068	0.276271	9.55832	1.19685e-21	3.99067e-21
LOC_Os01g67290.1	1302.48	1.40638	0.0906077	15.5216	2.47751e-54	1.40376e-53
LOC_Os09g21660.1	563.379	-6.93341	0.282208	-24.5684	2.75002e-133	3.21017e-132
LOC_Os09g12060.1	265.674	-1.83897	0.17993	-10.2205	1.60541e-24	5.69464e-24
LOC_Os12g36210.1	916.268	4.38293	0.142494	30.7588	9.33205e-208	1.71821e-206
LOC_Os02g58210.1	54.5927	1.99654	0.476741	4.18789	2.81559e-05	5.35702e-05
LOC_Os10g41170.2	52.2756	1.16729	0.41832	2.79042	0.00526398	0.0083842
LOC_Os12g34092.1	46.2759	-4.98915	0.595808	-8.37376	5.58071e-17	1.65706e-16
LOC_Os11g30430.1	182.085	1.68837	0.256769	6.57546	4.85038e-11	1.20518e-10
LOC_Os10g33350.1	167.445	1.01325	0.256618	3.94847	7.86526e-05	0.000145391
LOC_Os01g25820.1	1811.2	3.34338	0.0920916	36.3049	1.35275e-288	3.60486e-287
LOC_Os04g07110.1	99.7638	-2.59	0.310714	-8.33565	7.70719e-17	2.28138e-16
LOC_Os03g52070.1	713.384	5.16637	0.180034	28.6967	4.19644e-181	6.68179e-180
LOC_Os04g56930.1	255.059	-6.21277	0.346797	-17.9147	9.05924e-72	6.20687e-71
LOC_Os12g16220.1	1006.71	4.31915	0.138949	31.0845	3.90736e-212	7.35338e-211
LOC_Os11g46860.1	351.555	1.73596	0.148102	11.7214	9.9064e-32	4.02928e-31
LOC_Os06g04370.1	41.555	3.00009	0.553844	5.41685	6.06586e-08	1.3276e-07
LOC_Os08g17160.1	1216.77	4.95658	0.150183	33.0037	7.19804e-239	1.5348e-237
LOC_Os04g48830.1	583.635	1.39326	0.132288	10.5321	6.14783e-26	2.2439e-25
LOC_Os05g49350.1	760.238	6.04025	0.229283	26.344	6.00688e-153	8.01415e-152
LOC_Os01g67120.1	11717.4	4.86657	0.0589221	82.5934	0	0
LOC_Os01g49900.1	317.812	2.59541	0.173934	14.9219	2.37591e-50	1.27875e-49
LOC_Os03g02960.1	2660.9	1.38344	0.0778666	17.7668	1.27869e-70	8.65051e-70
LOC_Os10g42110.1	210.903	3.32602	0.283775	11.7206	9.9907e-32	4.06303e-31
LOC_Os02g08070.1	128.046	1.67783	0.274565	6.11085	9.9104e-10	2.34557e-09
LOC_Os01g13490.1	77.891	1.14127	0.315062	3.62237	0.000291916	0.000516986
LOC_Os07g33660.1	1266.1	2.98538	0.111782	26.7072	3.88247e-157	5.33561e-156
LOC_Os09g37500.1	57.6667	5.20564	0.610649	8.52476	1.53133e-17	4.62312e-17
LOC_Os03g43590.1	40.7962	1.42118	0.452711	3.13927	0.00169369	0.00282458
LOC_Os08g08140.1	159.883	4.36894	0.334643	13.0555	5.91007e-39	2.71468e-38
LOC_Os01g68470.1	24.704	3.60215	0.699339	5.1508	2.59381e-07	5.50838e-07
LOC_Os10g29880.1	30.8978	-8.60652	1.26932	-6.78044	1.19812e-11	3.04088e-11
LOC_Os06g04889.1	189.606	1.75751	0.212064	8.28763	1.15531e-16	3.40271e-16
LOC_Os01g02090.1	3632.75	-1.1263	0.0585916	-19.2229	2.38029e-82	1.82297e-81
LOC_Os11g30760.1	94.5553	1.92312	0.293199	6.5591	5.41324e-11	1.34252e-10
LOC_Os03g16150.1	2427.13	-1.6979	0.075336	-22.5377	1.77283e-112	1.78443e-111
LOC_Os03g19470.1	94.026	1.92235	0.283313	6.78525	1.15887e-11	2.94443e-11
LOC_Os08g13400.1	403.433	-4.43573	0.199672	-22.2151	2.45437e-109	2.39408e-108
LOC_Os02g02540.1	300.866	3.03897	0.195108	15.5758	1.06276e-54	6.0372e-54
LOC_Os01g68598.1	88.1548	5.23737	0.506881	10.3326	5.0207e-25	1.79653e-24
LOC_Os12g35320.1	1803.9	1.20247	0.0880116	13.6626	1.69795e-42	8.22099e-42
LOC_Os11g42160.1	1862.27	-2.01501	0.0844706	-23.8545	9.08906e-126	1.00796e-124
LOC_Os10g26670.1	218.409	3.79899	0.252737	15.0314	4.5733e-51	2.48412e-50
LOC_Os08g37760.1	1497.83	-1.27458	0.0944634	-13.4928	1.72391e-41	8.23085e-41
LOC_Os02g50374.1	520.491	5.58647	0.230875	24.197	2.39394e-129	2.73201e-128
LOC_Os12g12170.1	718.501	2.52959	0.119076	21.2435	3.7893e-100	3.40148e-99
LOC_Os07g44870.1	25.5358	-3.44948	0.665769	-5.1812	2.20466e-07	4.70251e-07
LOC_Os05g48360.1	1575.91	2.88557	0.111152	25.9605	1.38357e-148	1.79506e-147
LOC_Os08g09750.1	17.8278	7.41503	1.38862	5.33987	9.30137e-08	2.01799e-07
LOC_Os03g02070.1	335.893	-2.13842	0.190607	-11.219	3.28986e-29	1.28305e-28
LOC_Os05g42280.1	559.153	1.99073	0.139203	14.3009	2.15885e-46	1.10686e-45
LOC_Os04g33240.1	3827.06	-1.91746	0.0671896	-28.5381	3.95016e-179	6.20893e-178
LOC_Os01g61170.1	384.951	1.70282	0.157157	10.8351	2.34627e-27	8.81586e-27
LOC_Os11g31640.1	3628.87	-1.49991	0.0637269	-23.5366	1.72267e-122	1.86515e-121
LOC_Os01g23580.1	558.225	-1.93035	0.133028	-14.5108	1.03434e-47	5.39716e-47
LOC_Os02g46500.1	27.759	-1.5638	0.526122	-2.97232	0.00295556	0.00481568
LOC_Os02g34710.1	69.6587	1.62154	0.338446	4.79114	1.65836e-06	3.37705e-06
LOC_Os07g38800.1	210.152	2.60172	0.236022	11.0232	2.95345e-28	1.13238e-27
LOC_Os03g16054.1	12.8333	-2.7449	0.894075	-3.0701	0.00213989	0.00353385
LOC_Os06g12455.1	14.2961	5.21676	1.23055	4.23937	2.24148e-05	4.2919e-05
LOC_Os05g09280.1	30.4682	1.90513	0.609562	3.1254	0.00177561	0.00295603
LOC_Os03g10180.1	5873.19	2.67163	0.0653757	40.8658	0	0
LOC_Os01g42864.1	6178.01	-2.74836	0.0748133	-36.7362	1.93081e-295	5.29745e-294
LOC_Os04g01480.1	280.703	1.14176	0.184639	6.18376	6.25918e-10	1.49214e-09
LOC_Os02g04340.1	832.614	-1.90511	0.120991	-15.7458	7.33756e-56	4.22072e-55
LOC_Os02g56120.1	60.0857	-1.91551	0.381823	-5.01674	5.25569e-07	1.09883e-06
LOC_Os11g47690.1	16.1409	2.60617	0.767425	3.39599	0.00068381	0.00117733
LOC_Os01g46499.1	1721.56	-1.7502	0.0784947	-22.2971	3.94461e-110	3.88485e-109
LOC_Os04g03796.1	3778.09	4.7803	0.0808184	59.1486	0	0
LOC_Os02g42585.1	1498.6	1.56937	0.107946	14.5385	6.91275e-48	3.61444e-47
LOC_Os11g01330.1	1908.81	-2.1673	0.0853383	-25.3966	2.75195e-142	3.40315e-141
LOC_Os02g08440.1	39096.6	1.75265	0.0505865	34.6466	5.02138e-263	1.20117e-261
LOC_Os07g45060.1	1135.49	5.54478	0.167361	33.1307	1.07295e-240	2.31847e-239
LOC_Os02g35640.1	256.123	1.6429	0.196993	8.3399	7.43527e-17	2.20174e-16
LOC_Os12g04500.1	1285.77	2.38491	0.0882122	27.0361	5.56576e-161	7.83531e-160
LOC_Os08g04324.2	45.4428	1.4184	0.423041	3.35287	0.000799787	0.00136961
LOC_Os10g32990.1	2727.74	-2.58016	0.086464	-29.8408	1.15431e-195	2.00021e-194
LOC_Os02g09820.1	217.514	-1.02489	0.195728	-5.2363	1.63824e-07	3.5181e-07
LOC_Os04g14510.1	2636.8	-1.23936	0.0734676	-16.8695	7.54797e-64	4.74075e-63
LOC_Os03g45619.1	2562.35	6.12281	0.124299	49.2588	0	0
LOC_Os04g32320.1	34.0275	-2.31134	0.521228	-4.43441	9.23253e-06	1.80426e-05
LOC_Os02g49190.1	1046.73	-1.33482	0.0890357	-14.9919	8.29179e-51	4.49436e-50
LOC_Os12g02180.1	12.3302	-7.28116	1.41806	-5.1346	2.82744e-07	5.98917e-07
LOC_Os03g49464.1	1390.16	-2.21806	0.0884742	-25.0701	1.05334e-138	1.27731e-137
LOC_Os04g55980.1	70.9751	-3.84826	0.437483	-8.79636	1.41323e-18	4.37707e-18
LOC_Os01g52530.1	3060.3	1.23452	0.0692688	17.8221	4.75824e-71	3.23474e-70
LOC_Os07g30960.2	1594.25	1.12502	0.100712	11.1707	5.67581e-29	2.20627e-28
LOC_Os01g69950.1	3537.63	3.51455	0.0745704	47.1306	0	0
LOC_Os04g09430.1	10.1324	4.10551	1.17396	3.49714	0.000470269	0.000820232
LOC_Os06g22690.1	1273.99	2.56647	0.0946222	27.1234	5.22346e-162	7.4148e-161
LOC_Os09g27650.1	517.591	1.67433	0.132262	12.6592	9.95114e-37	4.4133e-36
LOC_Os04g35580.1	64.3948	1.99793	0.37224	5.3673	7.99222e-08	1.73988e-07
LOC_Os03g48230.1	20.2131	-2.8019	0.692088	-4.04848	5.15519e-05	9.64361e-05
LOC_Os03g02550.1	5206.67	-1.44747	0.0544917	-26.5631	1.81286e-155	2.46373e-154
LOC_Os01g14709.1	56.4157	-1.97111	0.406077	-4.85402	1.20984e-06	2.48152e-06
LOC_Os04g35270.1	537.99	-4.97569	0.183656	-27.0924	1.20918e-161	1.7117e-160
LOC_Os12g05540.1	92.1859	-5.63695	1.11375	-5.06125	4.16519e-07	8.74899e-07
LOC_Os02g36850.1	147.667	3.02951	0.274628	11.0313	2.69934e-28	1.03625e-27
LOC_Os02g40231.1	95.6185	-2.76266	0.327334	-8.4399	3.17609e-17	9.5081e-17
LOC_Os05g46800.1	58.8696	3.30349	0.492853	6.70279	2.04472e-11	5.14819e-11
LOC_Os05g23780.1	4.26162	-5.74523	1.76774	-3.25004	0.00115391	0.00195126
LOC_Os05g27530.1	726.624	-1.57131	0.110368	-14.2371	5.39438e-46	2.74552e-45
LOC_Os10g42210.1	15.0039	-3.08227	0.771284	-3.99629	6.43442e-05	0.000119635
LOC_Os11g29920.1	73.5111	-1.35681	0.308816	-4.3936	1.11487e-05	2.17014e-05
LOC_Os02g37590.1	1304.1	1.42093	0.0933768	15.2171	2.72239e-52	1.50328e-51
LOC_Os10g19910.1	27.663	1.93724	0.529661	3.6575	0.000254684	0.000453751
LOC_Os12g15932.1	39.5509	-4.75822	0.615632	-7.729	1.08395e-14	3.02189e-14
LOC_Os02g06300.1	2479.45	2.2321	0.0798951	27.9378	9.26704e-172	1.39024e-170
LOC_Os09g16290.1	19.9178	3.29594	0.797873	4.13091	3.61338e-05	6.82529e-05
LOC_Os02g43820.1	202.762	-2.27065	0.22082	-10.2828	8.42235e-25	3.00109e-24
LOC_Os10g35720.1	4489.4	-1.07933	0.0542948	-19.8791	6.17512e-88	4.97961e-87
LOC_Os12g02530.1	3843.63	1.27051	0.0783144	16.2231	3.46002e-59	2.06515e-58
LOC_Os10g28600.1	634.712	-2.35579	0.144213	-16.3355	5.51866e-60	3.32433e-59
LOC_Os11g40930.1	13.5386	6.03196	1.36474	4.41986	9.87642e-06	1.92689e-05
LOC_Os02g08364.4	1583.77	-2.2167	0.0807025	-27.4676	4.28095e-166	6.21224e-165
LOC_Os01g03870.1	1504.29	-1.06662	0.0981895	-10.8629	1.73231e-27	6.52418e-27
LOC_Os06g34840.1	19.598	2.54687	0.756795	3.36534	0.000764507	0.0013111
LOC_Os05g04370.1	1264.93	-2.44991	0.101871	-24.0492	8.50479e-128	9.57383e-127
LOC_Os10g25260.1	61.0648	-2.35497	0.355162	-6.63069	3.34115e-11	8.34852e-11
LOC_Os02g48720.1	10371.9	1.04593	0.0458477	22.8131	3.3983e-115	3.49874e-114
LOC_Os01g04554.1	290.199	2.09705	0.172552	12.1531	5.52129e-34	2.33891e-33
LOC_Os01g10890.1	210.233	2.96458	0.275966	10.7425	6.42581e-27	2.39328e-26
LOC_Os01g35050.1	1518.51	1.36514	0.0840704	16.2381	2.71364e-59	1.62283e-58
LOC_Os09g29200.1	2777.28	2.99466	0.0723904	41.3682	0	0
LOC_Os02g48600.1	94.1106	-1.02683	0.334875	-3.0663	0.00216724	0.00357709
LOC_Os08g35870.1	163.943	-1.1517	0.233305	-4.93646	7.95549e-07	1.64732e-06
LOC_Os08g37150.1	20.3222	4.71019	0.923435	5.10073	3.38345e-07	7.14024e-07
LOC_Os01g39070.1	7.02666	-3.52886	1.19309	-2.95775	0.00309895	0.0050402
LOC_Os09g12329.1	43.7351	-3.19022	0.531898	-5.99781	1.99998e-09	4.67248e-09
LOC_Os01g52170.1	1914.3	4.03543	0.0913084	44.1956	0	0
LOC_Os11g10610.1	604.8	-3.54479	0.176671	-20.0644	1.51094e-89	1.23205e-88
LOC_Os08g33540.1	551.924	1.47337	0.15291	9.63552	5.66024e-22	1.90138e-21
LOC_Os01g11970.1	159.713	-2.06421	0.26646	-7.74679	9.42471e-15	2.6325e-14
LOC_Os01g17470.1	176.044	3.81007	0.286838	13.283	2.90456e-40	1.35944e-39
LOC_Os05g45966.1	1449.69	-1.17548	0.084868	-13.8507	1.25976e-43	6.18648e-43
LOC_Os08g40170.1	591.244	4.92176	0.193767	25.4004	2.49839e-142	3.09084e-141
LOC_Os06g10510.1	105.506	1.17024	0.287282	4.07348	4.63168e-05	8.68926e-05
LOC_Os01g73234.3	426.777	1.20223	0.13278	9.05428	1.37473e-19	4.36242e-19
LOC_Os01g51170.1	1459.39	-1.1895	0.0805524	-14.7668	2.39987e-49	1.27683e-48
LOC_Os09g24990.1	5268.81	-1.09159	0.062532	-17.4565	3.0714e-68	2.02723e-67
LOC_Os01g40580.1	525.854	-1.71341	0.151807	-11.2868	1.52532e-29	5.98077e-29
LOC_Os03g07400.1	391.796	3.98423	0.237635	16.7662	4.31394e-63	2.69129e-62
LOC_Os07g08030.1	5028.51	2.6217	0.0828488	31.6443	9.07161e-220	1.76694e-218
LOC_Os01g20910.1	75.8132	2.9066	0.384727	7.55497	4.1894e-14	1.14695e-13
LOC_Os09g28540.1	25.9189	-2.55118	0.575032	-4.43659	9.13944e-06	1.78652e-05
LOC_Os04g38750.1	3103.74	1.5619	0.0722653	21.6134	1.34245e-103	1.2407e-102
LOC_Os01g13800.1	2979.2	2.29407	0.0664414	34.5276	3.08908e-261	7.32079e-260
LOC_Os02g35900.1	1344.21	2.84709	0.0992572	28.6839	6.05119e-181	9.62001e-180
LOC_Os05g13860.1	186.779	4.30396	0.298924	14.3982	5.30991e-47	2.7445e-46
LOC_Os06g19680.1	3869.84	-1.25835	0.0629463	-19.9909	6.60537e-89	5.35903e-88
LOC_Os08g39470.1	22.634	-4.68671	0.819876	-5.71637	1.08825e-08	2.46348e-08
LOC_Os01g21120.1	448.37	-2.05976	0.199986	-10.2996	7.07892e-25	2.52445e-24
LOC_Os02g48130.1	164.01	2.42123	0.256626	9.43485	3.91536e-21	1.28963e-20
LOC_Os04g34050.1	755.962	1.61694	0.115764	13.9675	2.45955e-44	1.22096e-43
LOC_Os08g24946.1	3124.63	-1.31246	0.0871961	-15.0518	3.36104e-51	1.82857e-50
LOC_Os02g22260.1	2214.7	2.92201	0.0862754	33.8684	1.94563e-251	4.3998e-250
LOC_Os07g47250.1	435.252	-1.20325	0.139587	-8.62011	6.68925e-18	2.03961e-17
LOC_Os07g44280.1	163.41	6.74534	0.552246	12.2144	2.60483e-34	1.10975e-33
LOC_Os09g23590.1	4720.17	-1.78415	0.0603997	-29.5391	9.06258e-192	1.53223e-190
LOC_Os07g41310.1	78.8184	1.53143	0.38222	4.00667	6.15809e-05	0.000114672
LOC_Os12g41714.1	1207.2	-2.36707	0.119536	-19.8022	2.85236e-87	2.28989e-86
LOC_Os09g23720.1	42.7935	1.50355	0.437755	3.43469	0.000593223	0.00102575
LOC_Os08g11340.1	10.4131	6.63985	1.43372	4.63121	3.63533e-06	7.2581e-06
LOC_Os01g27690.1	10.5858	-5.11168	1.38928	-3.67937	0.000233809	0.000417653
LOC_Os09g33470.1	2093	1.57119	0.0750298	20.9409	2.26983e-97	1.98515e-96
LOC_Os07g42750.1	666.211	-2.69874	0.132948	-20.2992	1.30598e-91	1.08427e-90
LOC_Os10g37330.1	283.367	1.83077	0.176326	10.3829	2.96712e-25	1.0677e-24
LOC_Os09g21340.1	1688.76	1.04032	0.0788028	13.2015	8.59641e-40	3.99232e-39
LOC_Os06g02160.6	1394.59	-2.01885	0.0888309	-22.7269	2.43051e-114	2.48646e-113
LOC_Os06g08041.2	118.165	3.33641	0.324748	10.2738	9.24478e-25	3.29032e-24
LOC_Os04g51770.1	468.057	-1.5621	0.129574	-12.0557	1.81003e-33	7.59506e-33
LOC_Os03g51610.1	2469.47	-2.47797	0.0758737	-32.6591	5.95055e-234	1.23609e-232
LOC_Os07g35350.1	1067.9	-6.67778	0.814876	-8.19484	2.50936e-16	7.3329e-16
LOC_Os07g43260.1	16.9313	-3.29143	0.995134	-3.30752	0.000941259	0.001603
LOC_Os01g69830.1	4274.32	-2.57835	0.0678946	-37.9758	0	0
LOC_Os07g08120.1	3739.45	-1.35792	0.0721407	-18.8232	4.87237e-79	3.60617e-78
LOC_Os07g40790.2	532.302	-1.10637	0.136808	-8.08706	6.11229e-16	1.76776e-15
LOC_Os01g16550.1	312.927	1.6791	0.175227	9.58242	9.47999e-22	3.16886e-21
LOC_Os04g50950.1	148.557	-1.94164	0.250742	-7.74358	9.66529e-15	2.69872e-14
LOC_Os12g42579.1	130.873	1.01227	0.254169	3.98265	6.81507e-05	0.000126536
LOC_Os02g57290.1	322.178	3.90628	0.203846	19.1629	7.55547e-82	5.75762e-81
LOC_Os04g38439.1	30.6342	6.33053	1.12357	5.6343	1.75775e-08	3.94463e-08
LOC_Os01g60960.1	22.4023	2.36367	0.832328	2.83983	0.0045138	0.00722581
LOC_Os05g42150.1	86.9392	1.72533	0.441092	3.9115	9.17258e-05	0.000168834
LOC_Os10g32359.1	671.958	1.28268	0.11784	10.8849	1.36024e-27	5.13364e-27
LOC_Os01g31419.1	70.1605	-9.7905	1.22002	-8.02486	1.01644e-15	2.92284e-15
LOC_Os01g12680.1	437.425	4.00479	0.199701	20.054	1.86375e-89	1.51772e-88
LOC_Os08g17784.1	193.077	1.5078	0.209254	7.20561	5.77866e-13	1.5306e-12
LOC_Os08g32850.1	17907.8	-3.85999	0.0524823	-73.5483	0	0
LOC_Os02g58030.1	370.911	2.21316	0.170599	12.9729	1.7441e-38	7.95393e-38
LOC_Os04g30413.1	34.4576	1.39014	0.480769	2.8915	0.00383413	0.00617847
LOC_Os02g21230.1	130.485	-1.27886	0.297164	-4.30356	1.68077e-05	3.24056e-05
LOC_Os06g12610.1	257.788	1.26384	0.186298	6.78397	1.16916e-11	2.96936e-11
LOC_Os03g18070.1	11774.5	2.00697	0.0455165	44.0932	0	0
LOC_Os01g11810.1	257.976	2.58398	0.287945	8.97386	2.86307e-19	9.01712e-19
LOC_Os03g50110.1	806.113	-1.05928	0.0988512	-10.7159	8.57001e-27	3.1826e-26
LOC_Os01g09450.1	1284.57	3.17049	0.10241	30.9589	1.92938e-210	3.59122e-209
LOC_Os05g51380.1	1002.39	1.22338	0.105426	11.6041	3.92597e-31	1.5817e-30
LOC_Os05g50250.1	220.818	-1.58912	0.212365	-7.48294	7.26803e-14	1.97743e-13
LOC_Os01g16670.1	1533.09	-1.15898	0.088494	-13.0967	3.43872e-39	1.58498e-38
LOC_Os01g48690.1	4261.19	3.54285	0.0701838	50.4796	0	0
LOC_Os07g43070.1	1040.66	2.06052	0.145635	14.1485	1.9077e-45	9.62143e-45
LOC_Os06g03540.1	620.648	-1.42096	0.115879	-12.2624	1.44202e-34	6.16923e-34
LOC_Os03g18490.1	92.0702	-2.57766	0.301913	-8.53778	1.36821e-17	4.13637e-17
LOC_Os04g46160.1	204.989	-1.96963	0.215288	-9.14878	5.75783e-20	1.8449e-19
LOC_Os09g10840.1	281.039	-1.57984	0.160407	-9.84894	6.92722e-23	2.37174e-22
LOC_Os08g26880.1	247.403	-3.08531	0.237258	-13.004	1.16059e-38	5.30785e-38
LOC_Os05g33610.1	7273.99	-2.17252	0.0637745	-34.0657	2.38004e-254	5.46695e-253
LOC_Os06g49990.3	1768.91	-1.39198	0.0989977	-14.0607	6.62234e-45	3.30836e-44
LOC_Os03g13290.1	13.8358	2.318	0.783797	2.95739	0.00310253	0.00504548
LOC_Os05g46860.1	2295.73	-2.43386	0.0806448	-30.1799	4.34274e-200	7.6817e-199
LOC_Os07g44960.1	64.9886	2.02436	0.363337	5.57158	2.52444e-08	5.6203e-08
LOC_Os06g40050.2	3135.44	-1.0006	0.0629047	-15.9066	5.70379e-57	3.32339e-56
LOC_Os07g41920.1	64.5416	-3.7256	0.501921	-7.42267	1.1478e-13	3.10436e-13
LOC_Os10g20610.1	69.0068	2.29335	0.349622	6.5595	5.39872e-11	1.33903e-10
LOC_Os11g20170.1	239.922	2.05368	0.189872	10.8161	2.8866e-27	1.08235e-26
LOC_Os06g20900.1	339.116	8.80221	0.736154	11.957	5.96578e-33	2.48053e-32
LOC_Os03g42070.1	324.507	3.60409	0.209052	17.2402	1.32582e-66	8.608e-66
LOC_Os12g03410.1	40.818	3.44483	0.547761	6.28893	3.19657e-10	7.70373e-10
LOC_Os12g02370.1	354.285	5.0129	0.248879	20.1419	3.16927e-90	2.59743e-89
LOC_Os03g22380.1	2197.38	-1.324	0.0737893	-17.943	5.44435e-72	3.73852e-71
LOC_Os01g03030.1	669.14	-1.58639	0.122081	-12.9945	1.3144e-38	6.005e-38
LOC_Os06g42130.1	62.74	-4.02444	0.458734	-8.77292	1.74088e-18	5.37826e-18
LOC_Os04g42800.1	609.153	3.47857	0.157223	22.1251	1.81142e-108	1.75297e-107
[truncated: 12,230 more rows]
