# Supplementary material for: Reorganization of the 3D chromatin architecture of rice genomes during heat stress
Source: BMC Biol. 2021 Mar 19;19:53. doi: 10.1186/s12915-021-00996-4 (PMC7977607; doi:10.1186/s12915-021-00996-4)
Supplement: Supplementary file 3 — Additional file 3: Table S2 List of TADs identified in normal and HS conditions in Nip and 93-11, respectively. [file 12915_2021_996_MOESM3_ESM.xlsx]

## Sheet: Nip normal
Table S2a. List of TADs identified in normal condition in Nip.
Chr	From	end	score
chr1	95000	155000	0.019507
chr1	155000	220000	-0.282941
chr1	220000	345000	-0.0806017
chr1	345000	380000	-0.012249
chr1	380000	510000	-0.0512767
chr1	510000	540000	-0.148634
chr1	540000	570000	-0.309574
chr1	570000	650000	-0.384267
chr1	650000	795000	-0.123817
chr1	795000	865000	-0.0102607
chr1	865000	950000	-0.3658
chr1	950000	1015000	-0.470602
chr1	1015000	1070000	-0.481108
chr1	1070000	1160000	-0.3636
chr1	1160000	1215000	-0.252194
chr1	1215000	1250000	-0.151479
chr1	1250000	1345000	-0.948878
chr1	1345000	1380000	-0.374396
chr1	1380000	1500000	-0.768966
chr1	1500000	1530000	-1.09494
chr1	1530000	1575000	-0.794354
chr1	1575000	1725000	-0.672387
chr1	1725000	1780000	0.25345
chr1	1780000	1805000	-0.343308
chr1	1805000	1890000	-0.224439
chr1	1890000	1970000	-0.500155
chr1	1970000	2150000	-0.055134
chr1	2150000	2235000	-0.626521
chr1	2235000	2275000	-0.486067
chr1	2275000	2365000	-0.370516
chr1	2365000	2445000	-0.58141
chr1	2445000	2500000	-0.316364
chr1	2500000	2555000	-0.66182
chr1	2555000	2655000	-0.561768
chr1	2655000	2700000	-0.288961
chr1	2700000	2735000	-0.467216
chr1	2735000	2775000	-0.124397
chr1	2775000	2825000	-0.311542
chr1	2825000	2905000	-0.780564
chr1	2905000	2945000	-0.506036
chr1	2945000	2975000	-0.175571
chr1	2975000	3005000	-0.629649
chr1	3005000	3055000	-0.377848
chr1	3055000	3105000	-0.456463
chr1	3105000	3155000	-0.0965433
chr1	3155000	3200000	-1.11808
chr1	3200000	3240000	-0.406321
chr1	3240000	3300000	-0.249412
chr1	3300000	3335000	-0.29373
chr1	3335000	3415000	-0.779581
chr1	3415000	3435000	-0.487179
chr1	3435000	3470000	-0.486996
chr1	3470000	3530000	-0.281927
chr1	3530000	3630000	-0.510067
chr1	3630000	3660000	-0.625197
chr1	3660000	3767500	-0.735191
chr1	3767500	3840000	-0.556797
chr1	3840000	3900000	-0.475579
chr1	3900000	3930000	0.0642577
chr1	3930000	4010000	-0.262026
chr1	4010000	4055000	-0.530032
chr1	4055000	4095000	-0.501483
chr1	4095000	4190000	-0.39953
chr1	4190000	4335000	-0.433367
chr1	4335000	4410000	-0.425355
chr1	4410000	4510000	-0.280277
chr1	4510000	4560000	0.065798
chr1	4560000	4605000	0.050096
chr1	4605000	4640000	-0.369931
chr1	4640000	4685000	-0.0528193
chr1	4685000	4740000	-0.182921
chr1	4740000	4780000	-0.585002
chr1	4780000	4815000	-0.482475
chr1	4815000	4905000	-0.275531
chr1	4905000	4935000	-0.64118
chr1	4935000	5040000	-0.626563
chr1	5040000	5135000	-0.577975
chr1	5135000	5230000	-0.699481
chr1	5230000	5280000	-0.917281
chr1	5280000	5415000	-0.245802
chr1	5415000	5495000	-0.815246
chr1	5495000	5575000	-0.982939
chr1	5575000	5745000	-0.810175
chr1	5745000	5900000	-0.853428
chr1	5900000	5960000	-0.822678
chr1	5960000	6000000	-0.616425
chr1	6000000	6045000	-0.465971
chr1	6045000	6135000	-1.07892
chr1	6135000	6160000	-0.698276
chr1	6160000	6265000	-0.541189
chr1	6265000	6330000	-0.643029
chr1	6330000	6480000	-0.872845
chr1	6480000	6540000	-0.680639
chr1	6540000	6605000	-0.574905
chr1	6605000	6630000	-0.301366
chr1	6630000	6660000	-0.462542
chr1	6660000	6730000	-0.590955
chr1	6730000	6810000	-0.635795
chr1	6810000	6865000	-0.90496
chr1	6865000	6900000	-0.615064
chr1	6900000	6930000	-0.551888
chr1	6930000	7040000	-0.600368
chr1	7040000	7110000	-0.903187
chr1	7110000	7145000	-0.358513
chr1	7145000	7245000	-0.49141
chr1	7245000	7280000	-0.372747
chr1	7280000	7450000	-0.329976
chr1	7450000	7500000	-0.5443
chr1	7500000	7545000	-0.00833733
chr1	7545000	7570000	-1.20588
chr1	7570000	7615000	-0.0387467
chr1	7615000	7690000	-0.627247
chr1	7690000	7730000	-0.517947
chr1	7730000	7765000	-0.656117
chr1	7765000	7840000	-1.07511
chr1	7840000	7870000	-0.688761
chr1	7870000	7945000	-0.689468
chr1	7945000	8165000	-0.617993
chr1	8165000	8225000	-0.729929
chr1	8225000	8420000	-0.489166
chr1	8420000	8465000	-0.247867
chr1	8465000	8545000	-0.0737233
chr1	8545000	8590000	-0.42794
chr1	8590000	8755000	-0.152808
chr1	8755000	8835000	-0.316021
chr1	8835000	8945000	0.456597
chr1	8945000	8980000	-0.531176
chr1	8980000	9010000	-0.351331
chr1	9010000	9130000	-0.244359
chr1	9130000	9185000	0.003895
chr1	9185000	9340000	-0.535959
chr1	9340000	9390000	-0.67495
chr1	9390000	9420000	-0.428396
chr1	9420000	9490000	-0.620412
chr1	9490000	9540000	-0.282898
chr1	9540000	9635000	-0.471046
chr1	9635000	9680000	-0.633364
chr1	9680000	9710000	-0.38346
chr1	9710000	9785000	-0.144249
chr1	9785000	9875000	-0.137408
chr1	9875000	9910000	-0.216858
chr1	9910000	9990000	-0.117448
chr1	9990000	10045000	-0.958423
chr1	10045000	10075000	-0.336816
chr1	10075000	10150000	-0.32087
chr1	10150000	10190000	-0.75727
chr1	10190000	10225000	-0.767704
chr1	10225000	10295000	-0.81793
chr1	10295000	10325000	-0.690903
chr1	10325000	10465000	-0.712183
chr1	10465000	10550000	-0.65364
chr1	10550000	10590000	-0.461431
chr1	10590000	10630000	-0.872181
chr1	10630000	10830000	-0.581189
chr1	10830000	10860000	-0.739107
chr1	10860000	10905000	-0.760639
chr1	10905000	10935000	-0.556141
chr1	10935000	10995000	-0.603129
chr1	10995000	11070000	-0.716906
chr1	11070000	11110000	-0.584017
chr1	11110000	11235000	-0.767575
chr1	11235000	11310000	-0.68537
chr1	11310000	11350000	-0.477805
chr1	11350000	11400000	-0.607444
chr1	11400000	11500000	-1.02203
chr1	11500000	11570000	-0.480095
chr1	11570000	11635000	-0.677736
chr1	11635000	11670000	-0.635876
chr1	11670000	11745000	-0.885557
chr1	11745000	11800000	-0.551152
chr1	11800000	11867500	-0.778824
chr1	11867500	11900000	-0.710508
chr1	11900000	11945000	-0.931232
chr1	11945000	12035000	-0.185612
chr1	12035000	12115000	-1.06218
chr1	12115000	12250000	-0.741643
chr1	12250000	12350000	-0.631059
chr1	12350000	12390000	-0.587057
chr1	12390000	12465000	-0.173489
chr1	12465000	12537500	-0.743793
chr1	12537500	12635000	-0.739839
chr1	12635000	12680000	-0.933026
chr1	12680000	12750000	-0.68214
chr1	12750000	12895000	-0.584242
chr1	12895000	12965000	-0.91943
chr1	12965000	13045000	-0.725169
chr1	13045000	13290000	-0.662876
chr1	13290000	13350000	-0.604282
chr1	13350000	13495000	-0.396713
chr1	13495000	13570000	-0.767255
chr1	13570000	13625000	-0.833167
chr1	13625000	13705000	-1.01514
chr1	13705000	13765000	-0.691937
chr1	13765000	13830000	-0.328656
chr1	13830000	13855000	-0.6532
chr1	13855000	13940000	-0.704395
chr1	13940000	13990000	-0.840357
chr1	13990000	14060000	-0.503749
chr1	14060000	14285000	-0.841836
chr1	14285000	14335000	-0.820742
chr1	14335000	14410000	-0.982919
chr1	14410000	14500000	-0.323608
chr1	14500000	14570000	-0.561831
chr1	14570000	14670000	-0.905273
chr1	14670000	14755000	-0.96901
chr1	14755000	14790000	-0.514499
chr1	14790000	14825000	-0.273318
chr1	14825000	14885000	-0.500528
chr1	14885000	15090000	-0.898818
chr1	15090000	15155000	-0.461379
chr1	15155000	15195000	-0.699646
chr1	15195000	15255000	-0.819554
chr1	15255000	15290000	-0.308341
chr1	15290000	15360000	-0.187923
chr1	15360000	15410000	-0.755049
chr1	15410000	15550000	-0.673255
chr1	15550000	15650000	-0.730064
chr1	15650000	15720000	-0.856755
chr1	15720000	15850000	-0.421177
chr1	15850000	15915000	-0.425698
chr1	15915000	15950000	-0.714454
chr1	15950000	16065000	-0.375762
chr1	16065000	16095000	-0.59797
chr1	16095000	16135000	-0.958179
chr1	16135000	16205000	-0.460092
chr1	16205000	16270000	-0.841955
chr1	16270000	16325000	-0.33597
chr1	16325000	16435000	-0.638933
chr1	16435000	16460000	-0.606532
chr1	16460000	16545000	-0.712051
chr1	16545000	16585000	-0.784528
chr1	16585000	16630000	-0.319839
chr1	16630000	16685000	-0.187197
chr1	16685000	16790000	-0.216839
chr1	16790000	16970000	-0.385461
chr1	16970000	17045000	-1.81171
chr1	17045000	17100000	0.668546
chr1	17100000	17220000	-0.607578
chr1	17220000	17250000	-0.347305
chr1	17250000	17370000	-0.0574993
chr1	17370000	17405000	-0.624149
chr1	17405000	17450000	-0.541094
chr1	17450000	17500000	-0.417057
chr1	17500000	17540000	-0.310798
chr1	17540000	17635000	-0.251881
chr1	17635000	17665000	-0.581975
chr1	17665000	17920000	-0.317123
chr1	17920000	18042500	-0.612227
chr1	18042500	18175000	-0.312088
chr1	18175000	18210000	-0.638663
chr1	18210000	18240000	-0.524227
chr1	18240000	18380000	-0.009957
chr1	18380000	18500000	-0.590805
chr1	18500000	18620000	-0.774163
chr1	18620000	18685000	-0.826226
chr1	18685000	18735000	-0.512835
chr1	18735000	18770000	-0.869528
chr1	18770000	18920000	-0.906867
chr1	18920000	18975000	-0.618715
chr1	18975000	19025000	-0.591148
chr1	19025000	19120000	-0.918866
chr1	19120000	19290000	-0.422206
chr1	19290000	19350000	-0.721805
chr1	19350000	19400000	-0.715453
chr1	19400000	19475000	-0.635169
chr1	19475000	19510000	-0.590303
chr1	19510000	19535000	-0.391879
chr1	19535000	19610000	-0.330718
chr1	19610000	19670000	-0.573105
chr1	19670000	19717500	0.103484
chr1	19717500	19835000	-0.715027
chr1	19835000	19980000	-0.114341
chr1	19980000	20030000	-0.538751
chr1	20030000	20070000	-0.8109
chr1	20070000	20130000	-0.464283
chr1	20130000	20215000	-0.850931
chr1	20215000	20345000	-0.889596
chr1	20345000	20460000	-0.977
chr1	20460000	20645000	-0.78754
chr1	20645000	20680000	-0.669735
chr1	20680000	20725000	-0.308657
chr1	20725000	20772500	-0.37691
chr1	20772500	20820000	-0.597028
chr1	20820000	20945000	-0.403445
chr1	20945000	21030000	-0.504572
chr1	21030000	21095000	-0.588655
chr1	21095000	21230000	-0.51077
chr1	21230000	21345000	-0.115784
chr1	21345000	21440000	-0.507987
chr1	21440000	21515000	-0.9484
chr1	21515000	21540000	-0.641005
chr1	21540000	21600000	-0.644345
chr1	21600000	21645000	-0.855343
chr1	21645000	21710000	-0.748425
chr1	21710000	21780000	-0.62025
chr1	21780000	21835000	-0.85318
chr1	21835000	21885000	-0.272743
chr1	21885000	22030000	-0.893735
chr1	22030000	22085000	-0.993225
chr1	22085000	22130000	-0.570118
chr1	22130000	22240000	-0.306337
chr1	22240000	22320000	-0.381602
chr1	22320000	22605000	-1.40692
chr1	22605000	22715000	-0.638546
chr1	22715000	22755000	-0.04361
chr1	22755000	22790000	-0.672953
chr1	22790000	23015000	-1.20909
chr1	23015000	23160000	-0.448923
chr1	23160000	23190000	-0.410109
chr1	23190000	23400000	-0.681746
chr1	23400000	23450000	-0.709053
chr1	23450000	23515000	-0.52949
chr1	23515000	23710000	-0.650118
chr1	23710000	23745000	-0.490741
chr1	23745000	23805000	-0.400816
chr1	23805000	23905000	-0.800103
chr1	23905000	23945000	-0.460814
chr1	23945000	24015000	-0.711064
chr1	24015000	24045000	-0.636212
chr1	24045000	24085000	-0.407089
chr1	24085000	24140000	-0.279628
chr1	24140000	24260000	-0.342026
chr1	24260000	24335000	-0.307484
chr1	24335000	24400000	-0.802617
chr1	24400000	24435000	-0.409177
chr1	24435000	24520000	-0.278254
chr1	24520000	24565000	-0.464359
chr1	24565000	24605000	-0.723542
chr1	24605000	24695000	-0.411939
chr1	24695000	24720000	-0.252086
chr1	24720000	24770000	-0.165811
chr1	24770000	24935000	-0.448363
chr1	24935000	25020000	-0.543087
chr1	25020000	25070000	-0.343562
chr1	25070000	25120000	-0.415619
chr1	25120000	25170000	-0.094977
chr1	25170000	25225000	-0.162107
chr1	25225000	25290000	-0.491537
chr1	25290000	25325000	-0.69917
chr1	25325000	25400000	-0.206267
chr1	25400000	25435000	-0.621351
chr1	25435000	25540000	-0.807548
chr1	25540000	25615000	-0.53271
chr1	25615000	25675000	-0.635619
chr1	25675000	25750000	-0.804987
chr1	25750000	25885000	-1.028
chr1	25885000	25920000	-0.545469
chr1	25920000	25965000	-0.748222
chr1	25965000	26015000	-0.5374
chr1	26015000	26045000	-0.584976
chr1	26045000	26095000	-0.456018
chr1	26095000	26200000	-0.804637
chr1	26200000	26330000	-0.932209
chr1	26330000	26405000	-0.973596
chr1	26405000	26460000	0.330042
chr1	26460000	26585000	-0.519833
chr1	26585000	26635000	-0.686634
chr1	26635000	26695000	-0.877728
chr1	26695000	26760000	-0.449991
chr1	26760000	26825000	-0.494243
chr1	26825000	26880000	0.140967
chr1	26880000	26990000	-0.951506
chr1	26990000	27040000	-0.669589
chr1	27040000	27140000	-0.0562203
chr1	27140000	27225000	0.019776
chr1	27225000	27255000	-0.792329
chr1	27255000	27315000	-0.358697
chr1	27315000	27355000	-0.610441
chr1	27355000	27475000	-0.561248
chr1	27475000	27510000	-0.28436
chr1	27510000	27555000	-0.185018
chr1	27555000	27655000	-0.323923
chr1	27655000	27740000	0.0965617
chr1	27740000	27775000	-0.344322
chr1	27775000	27805000	-0.0273767
chr1	27805000	27835000	0.266055
chr1	27835000	27980000	0.0839923
chr1	27980000	28015000	-0.178066
chr1	28015000	28110000	-0.575884
chr1	28110000	28180000	-0.376401
chr1	28180000	28410000	-0.668404
chr1	28410000	28465000	-0.369766
chr1	28465000	28505000	-0.454484
chr1	28505000	28550000	-0.656753
chr1	28550000	28585000	-0.276433
chr1	28585000	28625000	-0.740167
chr1	28625000	28650000	-0.225852
chr1	28650000	28710000	-0.182282
chr1	28710000	28780000	-0.111954
chr1	28780000	28830000	-0.798794
chr1	28830000	28905000	-0.646276
chr1	28905000	28970000	-0.392059
chr1	28970000	29025000	-0.500576
chr1	29025000	29090000	-0.42028
chr1	29090000	29130000	-0.4539
chr1	29130000	29157500	-0.350084
chr1	29157500	29285000	-0.443191
chr1	29285000	29325000	-0.690511
chr1	29325000	29370000	-0.603578
chr1	29370000	29405000	-0.529237
chr1	29405000	29460000	-0.085276
chr1	29460000	29535000	-1.1588
chr1	29535000	29580000	-0.184864
chr1	29580000	29615000	-0.3802
chr1	29615000	29650000	-0.188557
chr1	29650000	29715000	-0.1822
chr1	29715000	29770000	0.0789003
chr1	29770000	29880000	-0.522344
chr1	29880000	29915000	-0.309775
chr1	29915000	30085000	-0.54535
chr1	30085000	30120000	-0.161835
chr1	30120000	30155000	-0.384134
chr1	30155000	30205000	-0.542487
chr1	30205000	30250000	-0.49616
chr1	30250000	30370000	-0.43251
chr1	30370000	30450000	-0.457654
chr1	30450000	30490000	-0.320907
chr1	30490000	30595000	-0.533795
chr1	30595000	30640000	-0.141728
chr1	30640000	30690000	0.120083
chr1	30690000	30730000	-0.390961
chr1	30730000	30905000	-0.867367
chr1	30905000	30985000	-0.80475
chr1	30985000	31015000	-0.382798
chr1	31015000	31090000	-0.611397
chr1	31090000	31200000	-0.53784
chr1	31200000	31245000	-0.228573
chr1	31245000	31275000	-0.796288
chr1	31275000	31390000	-0.664334
chr1	31390000	31430000	-0.458841
chr1	31430000	31510000	-0.630589
chr1	31510000	31550000	-0.733608
chr1	31550000	31605000	0.0269843
chr1	31605000	31710000	-0.91246
chr1	31710000	31820000	-0.17572
chr1	31820000	31845000	-0.464325
chr1	31845000	31880000	-0.621866
chr1	31880000	31950000	-0.494793
chr1	31950000	31990000	-0.691409
chr1	31990000	32075000	-0.649825
chr1	32075000	32195000	-0.504287
chr1	32195000	32290000	-0.565753
chr1	32290000	32335000	-0.578373
chr1	32335000	32365000	-0.44009
chr1	32365000	32455000	-0.538284
chr1	32455000	32520000	-0.522262
chr1	32520000	32580000	-0.415205
chr1	32580000	32700000	0.380608
chr1	32700000	32780000	-0.304162
chr1	32780000	32810000	-0.113241
chr1	32810000	32890000	-0.171682
chr1	32890000	32930000	-0.521519
chr1	32930000	32975000	-0.242935
chr1	32975000	33030000	-0.261471
chr1	33030000	33125000	-0.330781
chr1	33125000	33240000	-0.354523
chr1	33240000	33375000	-0.150515
chr1	33375000	33400000	-0.265022
chr1	33400000	33455000	-0.185391
chr1	33455000	33515000	-0.279996
chr1	33515000	33560000	-0.405396
chr1	33560000	33615000	-0.214366
chr1	33615000	33655000	-0.127382
chr1	33655000	33690000	-0.499036
chr1	33690000	33945000	-1.45964
chr1	33945000	34000000	-0.751648
chr1	34000000	34145000	-0.85397
chr1	34145000	34230000	-0.806496
chr1	34230000	34330000	-0.810795
chr1	34330000	34395000	-0.416384
chr1	34395000	34515000	-0.380136
chr1	34515000	34575000	-0.346825
chr1	34575000	34630000	-0.170183
chr1	34630000	34745000	-0.475924
chr1	34745000	34805000	-0.720892
chr1	34805000	34875000	-0.0210777
chr1	34875000	34930000	-0.123519
chr1	34930000	35000000	-0.0791747
chr1	35000000	35090000	-0.408904
chr1	35090000	35170000	-0.27948
chr1	35170000	35285000	-0.647061
chr1	35285000	35350000	-0.755796
chr1	35350000	35440000	-0.690922
chr1	35440000	35520000	-0.677427
chr1	35520000	35620000	-1.01469
chr1	35620000	35760000	-0.73725
chr1	35760000	35860000	-0.413406
chr1	35860000	35940000	-0.638128
chr1	35940000	35975000	-0.0451653
chr1	35975000	36005000	-0.0875467
chr1	36005000	36035000	0.070588
chr1	36035000	36085000	-0.223909
chr1	36085000	36200000	-0.315001
chr1	36200000	36265000	-0.311206
chr1	36265000	36295000	-0.270844
chr1	36295000	36375000	-0.732856
chr1	36375000	36440000	-0.485298
chr1	36440000	36525000	-0.645606
chr1	36525000	36605000	-0.188906
chr1	36605000	36645000	-0.402309
chr1	36645000	36680000	-0.227961
chr1	36680000	36745000	-0.452569
chr1	36745000	36870000	-0.576228
chr1	36870000	36905000	-0.433557
chr1	36905000	36980000	-0.349641
chr1	36980000	37020000	-0.321245
chr1	37020000	37085000	-0.649726
chr1	37085000	37150000	-0.138741
chr1	37150000	37170000	-1.03565
chr1	37170000	37215000	-1.02557
chr1	37215000	37275000	-0.557074
chr1	37275000	37335000	-0.37251
chr1	37335000	37365000	-0.283734
chr1	37365000	37400000	-0.56737
chr1	37400000	37445000	-0.0426437
chr1	37445000	37490000	-0.155053
chr1	37490000	37520000	-0.423466
chr1	37520000	37570000	-0.344019
chr1	37570000	37615000	-0.766838
chr1	37615000	37680000	-0.474858
chr1	37680000	37720000	-0.115085
chr1	37720000	37800000	-0.801517
chr1	37800000	37875000	-0.100253
chr1	37875000	37935000	-0.50632
chr1	37935000	37975000	-0.631575
chr1	37975000	38000000	-0.216718
chr1	38000000	38055000	-0.355158
chr1	38055000	38105000	-0.324569
chr1	38105000	38160000	-0.203141
chr1	38160000	38320000	-0.574294
chr1	38320000	38350000	-0.601017
chr1	38350000	38385000	-0.356499
chr1	38385000	38430000	-0.44362
chr1	38430000	38485000	-0.529179
chr1	38485000	38510000	-0.159196
chr1	38510000	38545000	-0.0829453
chr1	38545000	38605000	-0.631464
chr1	38605000	38655000	-0.846118
chr1	38655000	38690000	0.154115
chr1	38690000	38735000	-0.581088
chr1	38735000	38780000	-0.257324
chr1	38780000	38810000	-0.48414
chr1	38810000	38920000	-0.0904357
chr1	38920000	38975000	-0.659763
chr1	38975000	39010000	-0.476613
chr1	39010000	39075000	-0.372979
chr1	39075000	39120000	-0.66853
chr1	39120000	39175000	-0.564115
chr1	39175000	39270000	-0.213317
chr1	39270000	39315000	0.0595767
chr1	39315000	39355000	-0.693067
chr1	39355000	39410000	-0.541639
chr1	39410000	39460000	-0.324559
chr1	39460000	39590000	-0.184194
chr1	39590000	39760000	-0.526197
chr1	39760000	39825000	-0.484346
chr1	39825000	39900000	-0.580802
chr1	39900000	39960000	-0.664521
chr1	39960000	40040000	-0.203265
chr1	40040000	40075000	-0.447902
chr1	40075000	40200000	-0.48714
chr1	40200000	40235000	-0.299179
chr1	40235000	40370000	-0.456155
chr1	40370000	40410000	-0.304984
chr1	40410000	40440000	-0.465742
chr1	40440000	40510000	-0.282925
chr1	40510000	40555000	-0.82732
chr1	40555000	40605000	-0.347883
chr1	40605000	40655000	-0.568844
chr1	40655000	40825000	-0.50901
chr1	40825000	40865000	-0.00613667
chr1	40865000	40895000	-0.227907
chr1	40895000	40930000	-0.378968
chr1	40930000	40960000	-0.283796
chr1	40960000	41055000	-0.276127
chr1	41055000	41095000	-0.879936
chr1	41095000	41145000	-0.409008
chr1	41145000	41275000	-0.934475
chr1	41275000	41310000	-0.697151
chr1	41310000	41410000	-0.355242
chr1	41410000	41530000	-0.57687
chr1	41530000	41575000	-0.599415
chr1	41575000	41915000	-0.771706
chr1	41915000	41955000	-0.42338
chr1	41955000	42032500	-0.76089
chr1	42032500	42090000	-0.309767
chr1	42090000	42210000	-0.432734
chr1	42210000	42295000	-0.0847427
chr1	42295000	42350000	-0.530985
chr1	42350000	42470000	-0.183242
chr1	42470000	42555000	-0.566237
chr1	42555000	42585000	-0.0302243
chr1	42585000	42625000	-0.0706363
chr1	42625000	42650000	-0.285169
chr1	42650000	42685000	-0.009586
chr1	42685000	42790000	-0.504462
chr1	42790000	42940000	-0.501023
chr1	42940000	42990000	-0.360243
chr1	42990000	43280000	-0.499462
chr1	43280000	43310000	-0.0958963
chr1	43310000	43365000	-0.143182
chr1	43365000	43395000	0.018517
chr2	120000	190000	-0.171847
chr2	190000	295000	-0.211229
chr2	295000	410000	-0.770659
chr2	410000	535000	-0.481441
chr2	535000	565000	-0.079767
chr2	565000	640000	-0.30006
chr2	640000	740000	-0.687705
chr2	740000	785000	-0.590694
chr2	785000	875000	-0.314549
chr2	875000	930000	-0.309402
chr2	930000	970000	-0.164918
chr2	970000	1005000	-0.245544
chr2	1005000	1125000	-0.399698
chr2	1125000	1160000	0.101214
chr2	1160000	1230000	-0.0504287
chr2	1230000	1270000	-0.569278
chr2	1270000	1330000	-0.432322
chr2	1330000	1450000	0.0291173
chr2	1450000	1485000	-0.216196
chr2	1485000	1570000	-0.390217
chr2	1570000	1600000	-0.204546
chr2	1600000	1635000	-0.777917
chr2	1635000	1660000	-0.400919
chr2	1660000	1725000	-0.293643
chr2	1725000	1780000	-0.876384
chr2	1780000	1820000	-0.261594
chr2	1820000	1855000	-0.0973217
chr2	1855000	1945000	-0.082045
chr2	1945000	2005000	-0.320981
chr2	2005000	2035000	-0.463802
chr2	2035000	2100000	-0.109435
chr2	2100000	2155000	-0.130491
chr2	2155000	2480000	-0.108294
chr2	2480000	2525000	-0.0743563
chr2	2525000	2615000	-0.441971
chr2	2615000	2665000	-0.206616
chr2	2665000	2735000	-0.507331
chr2	2735000	2955000	-0.438437
chr2	2955000	3005000	-0.505701
chr2	3005000	3135000	0.0964
chr2	3135000	3195000	-0.538514
chr2	3195000	3290000	-0.300534
chr2	3290000	3360000	-0.0334873
chr2	3360000	3430000	-0.196285
chr2	3430000	3462500	-0.102354
chr2	3462500	3525000	-0.654662
chr2	3525000	3555000	-0.0981307
chr2	3555000	3620000	0.103019
chr2	3620000	3730000	-0.733988
chr2	3730000	3995000	-0.485582
chr2	3995000	4045000	-0.827851
chr2	4045000	4075000	-0.485787
chr2	4075000	4185000	-0.300486
chr2	4185000	4225000	-0.597267
chr2	4225000	4270000	-0.120842
chr2	4270000	4345000	-0.345432
chr2	4345000	4385000	-0.442769
chr2	4385000	4440000	-0.310606
chr2	4440000	4490000	-0.528934
chr2	4490000	4525000	-0.084595
chr2	4525000	4610000	0.045246
chr2	4610000	4645000	-0.244129
chr2	4645000	4725000	-0.517345
chr2	4725000	4765000	-0.73987
chr2	4765000	4800000	-0.584162
chr2	4800000	4855000	-0.680385
chr2	4855000	4910000	-0.434944
chr2	4910000	4990000	-0.382903
chr2	4990000	5055000	-0.454195
chr2	5055000	5110000	-0.597331
chr2	5110000	5160000	-0.420673
chr2	5160000	5215000	-0.284962
chr2	5215000	5255000	-0.369072
chr2	5255000	5380000	-0.835421
chr2	5380000	5465000	-0.352007
chr2	5465000	5515000	-0.272037
chr2	5515000	5550000	-0.560636
chr2	5550000	5645000	-0.164782
chr2	5645000	5700000	0.252313
chr2	5700000	5835000	-0.392598
chr2	5835000	5905000	-0.824335
chr2	5905000	6010000	-1.08414
chr2	6010000	6070000	-0.296367
chr2	6070000	6135000	-0.99849
chr2	6135000	6435000	-0.116146
chr2	6435000	6505000	-0.908781
chr2	6505000	6585000	-0.866788
chr2	6585000	6725000	-0.51564
chr2	6725000	6880000	-0.661404
chr2	6880000	6935000	-0.0670623
chr2	6935000	7040000	-0.776975
chr2	7040000	7080000	-0.879043
chr2	7080000	7125000	-0.215699
chr2	7125000	7180000	-0.627561
chr2	7180000	7320000	-0.419354
chr2	7320000	7360000	-0.824077
chr2	7360000	7440000	-0.633825
chr2	7440000	7525000	-1.27659
chr2	7525000	7550000	-0.596026
chr2	7550000	7580000	-0.806266
chr2	7580000	7740000	-0.428732
chr2	7740000	7775000	-1.01052
chr2	7775000	7810000	-0.732199
chr2	7810000	7865000	-0.802071
chr2	7865000	7940000	-0.306888
chr2	7940000	8125000	-0.747709
chr2	8125000	8185000	-0.947671
chr2	8185000	8335000	-0.140497
chr2	8335000	8405000	-0.482472
chr2	8405000	8465000	-0.527563
chr2	8465000	8500000	-0.215574
chr2	8500000	8550000	-0.542892
chr2	8550000	8700000	-0.919144
chr2	8700000	8740000	-0.629045
chr2	8740000	8780000	-0.309413
chr2	8780000	8835000	-0.797824
chr2	8835000	8890000	-0.606566
chr2	8890000	8930000	-0.650448
chr2	8930000	8985000	-0.694056
chr2	8985000	9030000	-0.615419
chr2	9030000	9065000	-0.77578
chr2	9065000	9285000	-0.349051
chr2	9285000	9417500	-0.145604
chr2	9417500	9475000	-0.339643
chr2	9475000	9560000	0.0906707
chr2	9560000	9655000	-0.870477
chr2	9655000	9845000	-1.13789
chr2	9845000	9975000	-0.827137
chr2	9975000	10030000	-0.070966
chr2	10030000	10065000	-0.387651
chr2	10065000	10105000	-0.944663
chr2	10105000	10175000	-0.665721
chr2	10175000	10230000	-0.498791
chr2	10230000	10405000	-0.976921
chr2	10405000	10495000	-0.397615
chr2	10495000	10560000	-0.645209
chr2	10560000	10755000	-0.454508
chr2	10755000	10800000	-0.393555
chr2	10800000	10840000	-0.649249
chr2	10840000	10910000	-0.771738
chr2	10910000	11030000	-0.865678
chr2	11030000	11070000	-0.83557
chr2	11070000	11140000	-0.464805
chr2	11140000	11170000	-0.576033
chr2	11170000	11240000	-0.712719
chr2	11240000	11275000	-0.668674
chr2	11275000	11355000	-0.706653
chr2	11355000	11605000	-0.6935
chr2	11605000	11780000	-1.01087
chr2	11780000	11880000	-0.771613
chr2	11880000	12065000	-1.01876
chr2	12065000	12165000	-0.234299
chr2	12165000	12380000	-0.782321
chr2	12380000	12440000	-0.661736
chr2	12440000	12535000	-0.554883
chr2	12535000	12580000	-0.806537
chr2	12580000	12630000	-0.547846
chr2	12630000	12665000	-0.543628
chr2	12665000	12870000	-0.76243
chr2	12870000	13075000	-0.705783
chr2	13075000	13135000	-0.726707
chr2	13135000	13195000	-0.347215
chr2	13195000	13330000	-0.705982
chr2	13330000	13420000	-0.681822
chr2	13420000	13500000	-0.087469
chr2	13500000	13580000	-0.210055
chr2	13580000	13625000	-0.297563
chr2	13625000	13675000	-1.87818
chr2	13675000	13785000	-0.154631
chr2	13785000	14135000	-0.414237
chr2	14135000	14175000	-1.61912
chr2	14175000	14210000	-0.55883
chr2	14210000	14350000	-0.83406
chr2	14350000	14445000	-0.914802
chr2	14445000	14535000	-1.05317
chr2	14535000	14710000	-0.789924
chr2	14710000	14785000	-0.831635
chr2	14785000	14830000	-0.863879
chr2	14830000	14895000	-0.576097
chr2	14895000	15085000	-0.548132
chr2	15085000	15200000	-0.656348
chr2	15200000	15295000	-0.888781
chr2	15295000	15430000	-0.876901
chr2	15430000	15495000	-0.841001
chr2	15495000	15585000	-0.550305
chr2	15585000	15615000	-0.427183
chr2	15615000	15895000	-0.436698
chr2	15895000	15955000	-0.044844
chr2	15955000	16030000	-0.317457
chr2	16030000	16060000	-0.527301
chr2	16060000	16090000	-0.368423
chr2	16090000	16115000	-0.154961
chr2	16115000	16335000	-0.509138
chr2	16335000	16470000	-0.692987
chr2	16470000	16555000	-1.30091
chr2	16555000	16675000	-0.906107
chr2	16675000	16775000	-0.922523
chr2	16775000	16815000	-0.912396
chr2	16815000	16945000	-0.917087
chr2	16945000	17015000	-0.734738
chr2	17015000	17135000	-0.661154
chr2	17135000	17195000	-0.600113
chr2	17195000	17260000	-0.933203
chr2	17260000	17310000	-0.664965
chr2	17310000	17360000	-0.301641
chr2	17360000	17435000	-0.414135
chr2	17435000	17610000	-0.389211
chr2	17610000	17700000	-0.360536
chr2	17700000	17735000	-0.490365
chr2	17735000	17780000	-0.434155
chr2	17780000	17845000	-0.742782
chr2	17845000	17880000	-0.709668
chr2	17880000	17960000	-0.30957
chr2	17960000	18090000	-0.66671
chr2	18090000	18200000	-0.889985
chr2	18200000	18235000	-0.561275
chr2	18235000	18420000	-0.765958
chr2	18420000	18455000	-0.756671
chr2	18455000	18510000	-0.570251
chr2	18510000	18550000	-0.851453
chr2	18550000	18575000	-0.67675
chr2	18575000	18635000	-0.916179
chr2	18635000	18670000	-0.828327
chr2	18670000	18715000	-0.782589
chr2	18715000	18755000	-0.683064
chr2	18755000	18800000	-0.535523
chr2	18800000	18845000	-0.740905
chr2	18845000	18905000	-0.725207
chr2	18905000	18955000	-0.408982
chr2	18955000	19000000	-0.592684
chr2	19000000	19045000	-0.62369
chr2	19045000	19085000	-0.83189
chr2	19085000	19130000	-0.115826
chr2	19130000	19160000	-0.303725
chr2	19160000	19220000	-0.565233
chr2	19220000	19460000	-0.643648
chr2	19460000	19520000	-0.823244
chr2	19520000	19585000	-0.616218
chr2	19585000	19650000	-0.708505
chr2	19650000	19930000	-0.575748
chr2	19930000	20050000	-0.907939
chr2	20050000	20435000	-0.941931
chr2	20435000	20480000	-0.784377
chr2	20480000	20525000	-0.331969
chr2	20525000	20545000	-0.293578
chr2	20545000	20600000	-0.0437853
chr2	20600000	20640000	-0.319144
chr2	20640000	20705000	-0.0553117
chr2	20705000	20735000	-0.341509
chr2	20735000	20800000	-0.315673
chr2	20800000	20835000	-0.185432
chr2	20835000	20895000	-0.288378
chr2	20895000	20990000	-0.141074
chr2	20990000	21035000	-0.289845
chr2	21035000	21090000	-0.708839
chr2	21090000	21155000	-0.294519
chr2	21155000	21460000	-0.192131
chr2	21460000	21725000	-0.138956
chr2	21725000	21760000	-0.583543
chr2	21760000	21795000	-0.853942
chr2	21795000	21835000	-0.0920437
chr2	21835000	21950000	-0.666008
chr2	21950000	22055000	-0.625177
chr2	22055000	22080000	-0.676535
chr2	22080000	22115000	-0.159012
chr2	22115000	22140000	-0.564013
chr2	22140000	22200000	-0.0501077
chr2	22200000	22375000	-0.374372
chr2	22375000	22510000	-0.513699
chr2	22510000	22570000	-0.570715
chr2	22570000	22595000	-0.79011
chr2	22595000	22680000	-0.141044
chr2	22680000	22730000	-0.824682
chr2	22730000	22780000	-0.484411
chr2	22780000	22820000	-0.326415
chr2	22820000	22885000	-0.522563
chr2	22885000	22950000	-0.583331
chr2	22950000	22975000	-0.32517
chr2	22975000	23370000	-0.514475
chr2	23370000	23420000	-0.306864
chr2	23420000	23505000	-0.160339
chr2	23505000	23625000	-0.401134
chr2	23625000	23685000	-0.819726
chr2	23685000	23750000	-0.617507
chr2	23750000	23815000	-0.425041
chr2	23815000	23845000	-0.852961
chr2	23845000	23945000	-0.342508
chr2	23945000	23975000	-0.346979
chr2	23975000	24020000	-0.355769
chr2	24020000	24130000	-0.423967
chr2	24130000	24225000	-0.477509
chr2	24225000	24410000	-0.37658
chr2	24410000	24565000	-0.74471
chr2	24565000	24630000	-0.782506
chr2	24630000	24665000	-0.921562
chr2	24665000	24710000	-0.242948
chr2	24710000	24745000	-0.799123
chr2	24745000	24795000	-0.327356
chr2	24795000	24895000	-1.01326
chr2	24895000	24950000	-0.359012
chr2	24950000	25037500	-0.56588
chr2	25037500	25070000	-0.587709
chr2	25070000	25130000	-0.866225
chr2	25130000	25190000	-0.72279
chr2	25190000	25300000	-0.598698
chr2	25300000	25360000	-0.150546
chr2	25360000	25495000	-0.299684
chr2	25495000	25530000	-0.465693
chr2	25530000	25655000	-0.626473
chr2	25655000	25740000	-0.504461
chr2	25740000	25895000	-0.812667
chr2	25895000	25940000	-0.891321
chr2	25940000	26010000	-0.794431
chr2	26010000	26050000	-0.447756
chr2	26050000	26090000	-0.449113
chr2	26090000	26120000	-0.441036
chr2	26120000	26185000	-0.576539
chr2	26185000	26235000	-0.677754
chr2	26235000	26290000	-0.709572
chr2	26290000	26425000	-0.416422
chr2	26425000	26485000	-0.576198
chr2	26485000	26550000	-0.503506
chr2	26550000	26715000	-0.290144
chr2	26715000	26765000	-0.693496
chr2	26765000	26825000	-0.564296
chr2	26825000	26875000	-0.0678283
chr2	26875000	26920000	-0.459971
chr2	26920000	26950000	-0.332991
chr2	26950000	27002500	-0.417224
chr2	27002500	27040000	-0.138676
chr2	27040000	27125000	-0.181614
chr2	27125000	27230000	-0.333556
chr2	27230000	27320000	-0.786702
chr2	27320000	27405000	-0.973218
chr2	27405000	27445000	-0.693305
chr2	27445000	27485000	-0.616567
chr2	27485000	27520000	-0.473868
chr2	27520000	27580000	-0.23322
chr2	27580000	27610000	-0.534567
chr2	27610000	27685000	-0.717188
chr2	27685000	27715000	-0.385643
chr2	27715000	27760000	-0.427456
chr2	27760000	27805000	-0.908413
chr2	27805000	27930000	-0.793178
chr2	27930000	27965000	-0.615148
chr2	27965000	27990000	-0.635108
chr2	27990000	28020000	-0.621637
chr2	28020000	28065000	-0.382562
chr2	28065000	28105000	-0.679009
chr2	28105000	28175000	-0.664001
chr2	28175000	28205000	-0.209065
chr2	28205000	28255000	-0.357106
chr2	28255000	28327500	-0.580871
chr2	28327500	28390000	-0.5061
chr2	28390000	28415000	-0.250645
chr2	28415000	28455000	-0.448625
chr2	28455000	28510000	-0.942662
chr2	28510000	28545000	-0.27738
chr2	28545000	28660000	-0.274979
chr2	28660000	28730000	-0.735966
chr2	28730000	28815000	-0.350956
chr2	28815000	28860000	-0.363407
chr2	28860000	28920000	0.0227687
chr2	28920000	28950000	-0.189845
chr2	28950000	29030000	-0.162174
chr2	29030000	29070000	-0.743997
chr2	29070000	29135000	-0.451966
chr2	29135000	29200000	-0.620884
chr2	29200000	29280000	0.15419
chr2	29280000	29330000	-0.62563
chr2	29330000	29355000	-0.135798
chr2	29355000	29390000	-0.103925
chr2	29390000	29520000	-0.551992
chr2	29520000	29555000	-0.279454
chr2	29555000	29590000	-0.652144
chr2	29590000	29640000	-0.373605
chr2	29640000	29675000	0.176131
chr2	29675000	29825000	-0.417863
chr2	29825000	29890000	-0.19886
chr2	29890000	29950000	-0.542116
chr2	29950000	30000000	-0.553919
chr2	30000000	30035000	-0.546034
chr2	30035000	30065000	-0.515241
chr2	30065000	30105000	-0.478081
chr2	30105000	30197500	-0.764822
chr2	30197500	30237500	-0.679937
chr2	30237500	30475000	-0.225054
chr2	30475000	30500000	-0.00398033
chr2	30500000	30615000	-0.237913
chr2	30615000	30645000	-0.823893
chr2	30645000	30710000	-0.595551
chr2	30710000	30765000	-0.325224
chr2	30765000	30805000	-0.843829
chr2	30805000	30840000	-0.48992
chr2	30840000	30930000	-0.34245
chr2	30930000	31015000	-0.296206
chr2	31015000	31100000	-0.477082
chr2	31100000	31125000	-0.57901
chr2	31125000	31160000	-0.536837
chr2	31160000	31315000	-1.05608
chr2	31315000	31375000	-0.0413113
chr2	31375000	31450000	-0.505627
chr2	31450000	31595000	-0.632536
chr2	31595000	31665000	-0.703728
chr2	31665000	31760000	-0.527327
chr2	31760000	31845000	-0.583316
chr2	31845000	31905000	-0.767501
chr2	31905000	31960000	-0.124817
chr2	31960000	32035000	-0.607854
chr2	32035000	32185000	-0.347421
chr2	32185000	32260000	-0.50074
chr2	32260000	32305000	-0.539118
chr2	32305000	32370000	-0.68965
chr2	32370000	32435000	-0.0117613
chr2	32435000	32505000	-0.742768
chr2	32505000	32570000	-0.622925
chr2	32570000	32610000	-0.680454
chr2	32610000	32655000	-0.352093
chr2	32655000	32710000	-0.59877
chr2	32710000	32790000	-0.537251
chr2	32790000	32830000	-0.12755
chr2	32830000	33000000	-0.985615
chr2	33000000	33040000	-0.686144
chr2	33040000	33125000	-0.653122
chr2	33125000	33185000	-0.5871
chr2	33185000	33255000	-0.571927
chr2	33255000	33290000	-0.663664
chr2	33290000	33330000	0.102345
chr2	33330000	33375000	-0.539103
chr2	33375000	33410000	-0.178492
chr2	33410000	33465000	-0.315738
chr2	33465000	33575000	-0.727874
chr2	33575000	33675000	-0.702203
chr2	33675000	33760000	-0.39076
chr2	33760000	33830000	-0.483151
chr2	33830000	33870000	0.131273
chr2	33870000	34025000	-0.446869
chr2	34025000	34060000	-0.494539
chr2	34060000	34090000	0.076533
chr2	34090000	34250000	-0.241528
chr2	34250000	34335000	0.008888
chr2	34335000	34380000	-0.525528
chr2	34380000	34480000	-0.584964
chr2	34480000	34530000	-0.605058
chr2	34530000	34560000	0.000418
chr2	34560000	34655000	0.0338767
chr2	34655000	34775000	-0.00701567
chr2	34775000	34820000	-0.333254
chr2	34820000	34910000	-0.175919
chr2	34910000	34940000	0.0143907
chr2	34940000	34975000	-0.110819
chr2	34975000	35080000	-0.446821
chr2	35080000	35200000	0.002566
chr2	35200000	35245000	-0.0994857
chr2	35245000	35305000	-0.46884
chr2	35305000	35460000	0.0107047
chr2	35460000	35610000	0.260776
chr3	80000	155000	0.161847
chr3	155000	180000	-0.299228
chr3	180000	260000	-0.318945
chr3	260000	445000	-0.356674
chr3	445000	620000	-0.383672
chr3	620000	665000	0.0811757
chr3	665000	745000	-0.551295
chr3	745000	770000	-0.766493
chr3	770000	855000	-0.192478
chr3	855000	910000	-0.359841
chr3	910000	950000	-0.333628
chr3	950000	1020000	-0.216608
chr3	1020000	1090000	-0.27613
chr3	1090000	1275000	-0.511582
chr3	1275000	1325000	0.909306
chr3	1325000	1355000	-0.283083
chr3	1355000	1412500	-0.617224
chr3	1412500	1475000	-0.565213
chr3	1475000	1535000	0.387018
chr3	1535000	1585000	-0.636261
chr3	1585000	1620000	-0.410948
chr3	1620000	1680000	-0.0635427
chr3	1680000	1725000	-0.234366
chr3	1725000	1805000	-0.310856
chr3	1805000	1900000	-0.123327
chr3	1900000	2080000	-0.0652047
chr3	2080000	2110000	-0.517703
chr3	2110000	2165000	-0.747541
chr3	2165000	2232500	-0.642558
chr3	2232500	2305000	-0.399711
chr3	2305000	2355000	-0.120601
chr3	2355000	2585000	-0.334736
chr3	2585000	2690000	-1.10729
chr3	2690000	2730000	-0.539106
chr3	2730000	2760000	-0.529058
chr3	2760000	2885000	-0.223473
chr3	2885000	2940000	-0.222519
chr3	2940000	2980000	-0.582512
chr3	2980000	3120000	-0.716008
chr3	3120000	3195000	-0.533925
chr3	3195000	3230000	-0.170663
chr3	3230000	3320000	-0.859493
chr3	3320000	3355000	-0.477791
chr3	3355000	3420000	-0.756658
chr3	3420000	3535000	-0.600411
chr3	3535000	3645000	-0.446303
chr3	3645000	3695000	-0.694546
chr3	3695000	3830000	-0.548477
chr3	3830000	3875000	-0.516146
chr3	3875000	3935000	-0.869021
chr3	3935000	3980000	-0.746045
chr3	3980000	4035000	-0.337584
chr3	4035000	4080000	-0.723484
chr3	4080000	4170000	-0.782084
chr3	4170000	4195000	-0.00505167
chr3	4195000	4235000	-0.478417
chr3	4235000	4330000	-0.252353
chr3	4330000	4400000	-0.161633
chr3	4400000	4500000	-0.603867
chr3	4500000	4670000	-0.36573
chr3	4670000	4745000	0.46271
chr3	4745000	4785000	0.187321
chr3	4785000	4820000	-0.407712
chr3	4820000	4880000	-0.734824
chr3	4880000	4935000	-0.745713
chr3	4935000	5000000	-0.540183
chr3	5000000	5040000	-0.731724
chr3	5040000	5110000	-0.56586
chr3	5110000	5135000	-0.480387
chr3	5135000	5170000	-0.274596
chr3	5170000	5210000	-0.260735
chr3	5210000	5320000	-0.383323
chr3	5320000	5355000	-0.775646
chr3	5355000	5615000	-0.780862
chr3	5615000	5665000	-0.594095
chr3	5665000	5730000	-0.474151
chr3	5730000	5770000	-0.541983
chr3	5770000	5815000	-0.470294
chr3	5815000	5865000	-0.758559
chr3	5865000	5895000	-0.419097
chr3	5895000	5935000	-0.283786
chr3	5935000	6065000	-0.127767
chr3	6065000	6215000	-0.849884
chr3	6215000	6250000	-0.53974
chr3	6250000	6295000	-0.053357
chr3	6295000	6320000	-0.337271
chr3	6320000	6417500	-0.567183
chr3	6417500	6460000	-0.167592
chr3	6460000	6635000	-0.397398
chr3	6635000	6675000	-0.293846
chr3	6675000	6705000	-0.00471633
chr3	6705000	6825000	-0.534014
chr3	6825000	6865000	-0.520574
chr3	6865000	6915000	-0.672563
chr3	6915000	6955000	-0.934183
chr3	6955000	7040000	-0.330057
chr3	7040000	7065000	-0.868654
chr3	7065000	7100000	-0.489799
chr3	7100000	7140000	-0.659758
chr3	7140000	7220000	-0.540786
chr3	7220000	7260000	-0.299691
chr3	7260000	7320000	-0.579548
chr3	7320000	7370000	-0.830568
chr3	7370000	7485000	-0.732953
chr3	7485000	7605000	-0.23282
chr3	7605000	7700000	-0.410639
chr3	7700000	7760000	-0.544928
chr3	7760000	7880000	-0.438826
chr3	7880000	7900000	-0.367726
chr3	7900000	7930000	-0.308146
chr3	7930000	8025000	-0.43325
chr3	8025000	8090000	-0.788859
chr3	8090000	8120000	-0.498149
chr3	8120000	8265000	-0.389615
chr3	8265000	8390000	-0.540361
chr3	8390000	8440000	-0.597625
chr3	8440000	8490000	-0.591332
chr3	8490000	8555000	-0.483932
chr3	8555000	8605000	-0.3001
chr3	8605000	8650000	-0.79607
chr3	8650000	8770000	0.011599
chr3	8770000	8850000	-0.351736
chr3	8850000	8890000	-0.0730933
chr3	8890000	8955000	-0.464455
chr3	8955000	9000000	-0.396518
chr3	9000000	9067500	0.110597
chr3	9067500	9130000	-0.591666
chr3	9130000	9185000	-0.167494
chr3	9185000	9220000	-0.017314
chr3	9220000	9265000	-0.261748
chr3	9265000	9315000	-0.762466
chr3	9315000	9385000	-1.02276
chr3	9385000	9415000	-0.074091
chr3	9415000	9472500	-0.529223
chr3	9472500	9595000	-0.293801
chr3	9595000	9805000	-0.659938
chr3	9805000	9840000	-0.093887
chr3	9840000	9875000	0.111276
chr3	9875000	9930000	0.17348
chr3	9930000	10045000	-0.342265
chr3	10045000	10080000	-0.176366
chr3	10080000	10120000	0.0401407
chr3	10120000	10160000	-0.0359077
chr3	10160000	10195000	-0.380887
chr3	10195000	10330000	-0.373942
chr3	10330000	10410000	-0.177316
chr3	10410000	10450000	-0.102325
chr3	10450000	10480000	-0.603713
chr3	10480000	10535000	-0.508881
chr3	10535000	10620000	-0.368344
chr3	10620000	10660000	-0.29637
chr3	10660000	10695000	-0.669479
chr3	10695000	10755000	-0.323631
chr3	10755000	10810000	-0.348766
chr3	10810000	10855000	-0.411376
chr3	10855000	10890000	-0.625186
chr3	10890000	11175000	-0.508841
chr3	11175000	11220000	-0.507013
chr3	11220000	11255000	-0.929935
chr3	11255000	11305000	-0.353004
chr3	11305000	11410000	-0.587257
chr3	11410000	11575000	-0.621934
chr3	11575000	11605000	-0.089401
chr3	11605000	11645000	-0.210742
chr3	11645000	11705000	-0.424401
chr3	11705000	11795000	-0.16127
chr3	11795000	11865000	-0.344425
chr3	11865000	11950000	-0.622598
chr3	11950000	11980000	-0.339147
chr3	11980000	12015000	-0.011163
chr3	12015000	12155000	-0.608406
chr3	12155000	12195000	-0.528815
chr3	12195000	12285000	-0.413117
chr3	12285000	12330000	-0.255908
chr3	12330000	12500000	-0.589907
chr3	12500000	12595000	-0.353622
chr3	12595000	12660000	-0.461955
chr3	12660000	12775000	-0.839882
chr3	12775000	12810000	-0.432786
chr3	12810000	12865000	-0.0950797
chr3	12865000	12980000	-0.34544
chr3	12980000	13055000	-0.334836
chr3	13055000	13085000	-0.575943
chr3	13085000	13210000	-0.297038
chr3	13210000	13280000	0.148162
chr3	13280000	13365000	-0.317168
chr3	13365000	13640000	-0.643678
chr3	13640000	13765000	0.368179
chr3	13765000	13930000	0.535281
chr3	13930000	14190000	-0.58912
chr3	14190000	14240000	-0.592477
chr3	14240000	14295000	-0.162488
chr3	14295000	14370000	-0.544075
chr3	14370000	14400000	-0.70314
chr3	14400000	14440000	-0.500133
chr3	14440000	14570000	-0.502497
chr3	14570000	14645000	-0.159921
chr3	14645000	14860000	-0.695379
chr3	14860000	14905000	-0.955652
chr3	14905000	15195000	-0.501865
chr3	15195000	15360000	-0.744847
chr3	15360000	15515000	-0.8358
chr3	15515000	15645000	-0.54307
chr3	15645000	15690000	-0.799408
chr3	15690000	15745000	-1.12794
chr3	15745000	15805000	-0.682037
chr3	15805000	15860000	-0.750552
chr3	15860000	15930000	-0.379747
chr3	15930000	15965000	-0.674775
chr3	15965000	16015000	0.030986
chr3	16015000	16065000	-0.218493
chr3	16065000	16085000	-0.743462
chr3	16085000	16185000	-0.575996
chr3	16185000	16255000	-0.476933
chr3	16255000	16430000	-0.819664
chr3	16430000	16470000	-0.866082
chr3	16470000	16510000	-0.286586
chr3	16510000	16545000	-0.854559
chr3	16545000	16595000	-0.698755
chr3	16595000	16660000	-0.988654
chr3	16660000	16715000	-0.220018
chr3	16715000	16760000	-1.11821
chr3	16760000	16795000	-0.88417
chr3	16795000	16835000	-0.957214
chr3	16835000	17035000	-0.601712
chr3	17035000	17080000	-0.765364
chr3	17080000	17135000	-0.780711
chr3	17135000	17195000	-0.824491
chr3	17195000	17255000	-0.612777
chr3	17255000	17335000	-0.605213
chr3	17335000	17385000	-0.63249
chr3	17385000	17465000	-0.25797
chr3	17465000	17505000	0.063793
chr3	17505000	17540000	-0.087339
chr3	17540000	17595000	-0.396142
chr3	17595000	17665000	-0.38202
chr3	17665000	17755000	-0.557979
chr3	17755000	17840000	-0.560438
chr3	17840000	17915000	-0.75073
chr3	17915000	18120000	-1.00427
chr3	18120000	18235000	-0.0678843
chr3	18235000	18300000	-0.320351
chr3	18300000	18335000	-0.259465
chr3	18335000	18375000	-0.438006
chr3	18375000	18440000	-0.985149
chr3	18440000	18540000	-0.39327
chr3	18540000	18570000	-0.270904
chr3	18570000	18630000	-0.150791
chr3	18630000	18690000	-0.868257
chr3	18690000	18850000	-0.394184
chr3	18850000	18972500	-0.431328
chr3	18972500	19025000	-0.73311
chr3	19025000	19105000	-0.397643
chr3	19105000	19150000	-0.75419
chr3	19150000	19340000	-0.863644
chr3	19340000	19385000	-0.630823
chr3	19385000	19465000	-0.322555
chr3	19465000	19630000	-0.716137
chr3	19630000	19665000	-0.536195
chr3	19665000	19810000	-0.616588
chr3	19810000	19865000	-0.672426
chr3	19865000	19950000	-0.532677
chr3	19950000	20015000	-0.518167
chr3	20015000	20045000	-0.0377407
chr3	20045000	20085000	-2.06803
chr3	20085000	20335000	-0.355809
chr3	20335000	20380000	-0.271688
chr3	20380000	20510000	-0.599636
chr3	20510000	20700000	-0.657541
chr3	20700000	20730000	-0.688309
chr3	20730000	20845000	-0.614057
chr3	20845000	20870000	-0.543886
chr3	20870000	20940000	-0.046739
chr3	20940000	20970000	-0.413223
chr3	20970000	21000000	-0.606864
chr3	21000000	21060000	-0.640071
chr3	21060000	21130000	-0.677156
chr3	21130000	21180000	-0.688907
chr3	21180000	21250000	-0.703959
chr3	21250000	21315000	-0.545891
chr3	21315000	21400000	-0.545513
chr3	21400000	21530000	-1.06466
chr3	21530000	21640000	-0.557704
chr3	21640000	21705000	-0.616732
chr3	21705000	21745000	-0.778908
chr3	21745000	21810000	-0.903076
chr3	21810000	21900000	-0.705547
chr3	21900000	21925000	-0.528291
chr3	21925000	22020000	-0.462798
chr3	22020000	22065000	-0.533989
chr3	22065000	22105000	-0.752946
chr3	22105000	22360000	-0.864103
chr3	22360000	22385000	-0.53761
chr3	22385000	22430000	-0.295515
chr3	22430000	22505000	-0.797024
chr3	22505000	22545000	-0.433291
chr3	22545000	22625000	-0.700968
chr3	22625000	22650000	-0.663528
chr3	22650000	22682500	-0.724838
chr3	22682500	22730000	-0.607887
chr3	22730000	22770000	-0.360424
chr3	22770000	22820000	-0.803518
chr3	22820000	22855000	-0.864121
chr3	22855000	22900000	-0.595859
chr3	22900000	23030000	-0.862445
chr3	23030000	23105000	-0.73628
chr3	23105000	23225000	-0.665079
chr3	23225000	23295000	-1.11318
chr3	23295000	23340000	-0.75104
chr3	23340000	23500000	-0.88135
chr3	23500000	23580000	-0.747726
chr3	23580000	23645000	-1.08715
chr3	23645000	23700000	-0.467677
chr3	23700000	23960000	-0.215592
chr3	23960000	23980000	-0.91488
chr3	23980000	24015000	-0.897691
chr3	24015000	24040000	-0.755267
chr3	24040000	24215000	-0.686176
chr3	24215000	24275000	-0.974159
chr3	24275000	24655000	-1.13223
chr3	24655000	24700000	-0.983419
chr3	24700000	24740000	-0.611752
chr3	24740000	24795000	-0.887595
chr3	24795000	24840000	-0.784686
chr3	24840000	24920000	-0.713857
chr3	24920000	25000000	-0.845986
chr3	25000000	25125000	-0.570835
chr3	25125000	25175000	-0.950807
chr3	25175000	25295000	-0.89528
chr3	25295000	25350000	-0.664168
chr3	25350000	25395000	-0.533974
chr3	25395000	25480000	-1.09273
chr3	25480000	25520000	-1.02723
chr3	25520000	25550000	-0.405334
chr3	25550000	25580000	-0.521432
chr3	25580000	25620000	-0.594619
chr3	25620000	25655000	-0.246577
chr3	25655000	25785000	-0.808379
chr3	25785000	25880000	-0.542312
chr3	25880000	25995000	-0.987817
chr3	25995000	26140000	-1.01475
chr3	26140000	26235000	-0.679244
chr3	26235000	26275000	-0.601857
chr3	26275000	26335000	-0.774762
chr3	26335000	26390000	-0.945316
chr3	26390000	26480000	-0.559593
chr3	26480000	26600000	-0.902587
chr3	26600000	26640000	-0.754523
chr3	26640000	26680000	-0.394471
chr3	26680000	26730000	-0.801183
chr3	26730000	26830000	-0.368567
chr3	26830000	26925000	-0.480464
chr3	26925000	26960000	-0.523338
chr3	26960000	27090000	-1.1007
chr3	27090000	27115000	-0.597617
chr3	27115000	27275000	-0.443731
chr3	27275000	27382500	-0.738771
chr3	27382500	27415000	-0.424194
chr3	27415000	27445000	-0.575973
chr3	27445000	27540000	-0.448293
chr3	27540000	27580000	-1.13877
chr3	27580000	27630000	-0.247973
chr3	27630000	27730000	-0.671935
chr3	27730000	27805000	-0.675203
chr3	27805000	27900000	-1.44776
chr3	27900000	27970000	0.318005
chr3	27970000	28000000	0.0665567
chr3	28000000	28045000	-0.362621
chr3	28045000	28075000	-0.446632
chr3	28075000	28150000	-0.690103
chr3	28150000	28215000	-0.630728
chr3	28215000	28270000	-0.733715
chr3	28270000	28310000	-0.622251
chr3	28310000	28445000	-0.71287
chr3	28445000	28475000	-0.102752
chr3	28475000	28620000	-0.618949
chr3	28620000	28655000	0.0423173
chr3	28655000	28685000	0.053128
chr3	28685000	28805000	-0.475611
chr3	28805000	28865000	-0.485626
chr3	28865000	28895000	-0.415554
chr3	28895000	28935000	-0.763184
chr3	28935000	28975000	-0.153859
chr3	28975000	29025000	-0.523357
chr3	29025000	29090000	-0.238325
chr3	29090000	29130000	-0.563169
chr3	29130000	29200000	-0.445887
chr3	29200000	29240000	0.074046
chr3	29240000	29330000	-0.329338
chr3	29330000	29450000	-0.354583
chr3	29450000	29495000	-0.556385
chr3	29495000	29575000	-0.387921
chr3	29575000	29645000	-0.162495
chr3	29645000	29715000	-0.759685
chr3	29715000	29780000	-0.0302993
chr3	29780000	29820000	-1.27054
chr3	29820000	29880000	-0.538505
chr3	29880000	29910000	-0.548715
chr3	29910000	29955000	-0.0530813
chr3	29955000	29980000	-0.767183
chr3	29980000	30020000	-0.81431
chr3	30020000	30090000	-0.876528
chr3	30090000	30180000	-0.810385
chr3	30180000	30390000	-0.308984
chr3	30390000	30430000	-0.253644
chr3	30430000	30480000	-0.411944
chr3	30480000	30535000	-0.708524
chr3	30535000	30570000	-0.538229
chr3	30570000	30630000	-0.343153
chr3	30630000	30730000	-0.583749
chr3	30730000	30765000	-0.19948
chr3	30765000	30830000	-0.0597663
chr3	30830000	30885000	-0.321467
chr3	30885000	30945000	-0.486235
chr3	30945000	31065000	-0.243931
chr3	31065000	31105000	-0.0999487
chr3	31105000	31325000	-0.408164
chr3	31325000	31400000	-0.652127
chr3	31400000	31450000	-0.484702
chr3	31450000	31485000	-0.295544
chr3	31485000	31540000	-0.073139
chr3	31540000	31620000	-0.247835
chr3	31620000	31845000	-0.422462
chr3	31845000	31885000	-0.0173657
chr3	31885000	31930000	-0.0908553
chr3	31930000	31975000	-0.357612
chr3	31975000	32000000	-0.094641
chr3	32000000	32035000	-0.386744
chr3	32035000	32192500	-0.310773
chr3	32192500	32260000	-0.430087
chr3	32260000	32320000	-0.705155
chr3	32320000	32380000	-0.325709
chr3	32380000	32480000	-0.335739
chr3	32480000	32535000	-0.694788
chr3	32535000	32605000	-0.463249
chr3	32605000	32680000	0.250346
chr3	32680000	32730000	-0.618783
chr3	32730000	32800000	-0.0799973
chr3	32800000	32830000	-0.0824303
chr3	32830000	32995000	-0.261658
chr3	32995000	33040000	-0.642029
chr3	33040000	33215000	-0.553766
chr3	33215000	33260000	-0.435366
chr3	33260000	33330000	-0.54098
chr3	33330000	33370000	-0.214448
chr3	33370000	33410000	-0.168746
chr3	33410000	33450000	-0.406546
chr3	33450000	33500000	-0.363184
chr3	33500000	33550000	-0.0876337
chr3	33550000	33705000	-0.0308407
chr3	33705000	33790000	-0.446447
chr3	33790000	33875000	-0.441269
chr3	33875000	33960000	-0.705181
chr3	33960000	34030000	-0.613181
chr3	34030000	34190000	-0.189023
chr3	34190000	34280000	-0.294261
chr3	34280000	34330000	-0.203817
chr3	34330000	34360000	-0.776535
chr3	34360000	34400000	-0.73512
chr3	34400000	34440000	0.030307
chr3	34440000	34485000	-0.416345
chr3	34485000	34520000	-0.0505073
chr3	34520000	34635000	-0.373054
chr3	34635000	34680000	-0.638667
chr3	34680000	34820000	0.112928
chr3	34820000	34865000	-0.518516
chr3	34865000	34920000	-0.297178
chr3	34920000	34985000	-0.733878
chr3	34985000	35035000	-0.476383
chr3	35035000	35120000	-0.405975
chr3	35120000	35165000	-0.72987
chr3	35165000	35200000	-0.00721133
chr3	35200000	35225000	-0.280151
chr3	35225000	35270000	-0.356606
chr3	35270000	35310000	-0.518609
chr3	35310000	35380000	-0.403864
chr3	35380000	35455000	-0.685013
chr3	35455000	35635000	-0.151665
chr3	35635000	35695000	-0.572324
chr3	35695000	35755000	-0.492593
chr3	35755000	35800000	-0.592362
chr3	35800000	36010000	-0.371617
chr3	36010000	36045000	-0.424494
chr3	36045000	36110000	-0.0541847
chr3	36110000	36180000	-0.307146
chr3	36180000	36215000	-0.602362
chr3	36215000	36255000	0.237433
chr3	36255000	36295000	-0.208468
chr3	36295000	36360000	-0.341434
chr3	36360000	36420000	-0.33219
chr3	36420000	36500000	-0.219738
chr3	36500000	36560000	-0.594711
chr3	36560000	36605000	-0.560343
chr3	36605000	36665000	-0.125145
chr3	36665000	36780000	-0.560734
chr3	36780000	36845000	-0.685226
chr4	130000	180000	-0.130125
chr4	180000	270000	-0.35581
chr4	270000	325000	-0.422721
chr4	325000	375000	-0.646331
chr4	375000	415000	-0.19994
chr4	415000	450000	-0.260993
chr4	450000	485000	-0.292241
chr4	485000	540000	-0.240126
chr4	540000	805000	-0.762577
chr4	805000	850000	0.231509
chr4	850000	875000	-0.313941
chr4	875000	915000	-0.35548
chr4	915000	945000	-0.395061
chr4	945000	1080000	-0.107335
chr4	1080000	1180000	-0.340043
chr4	1180000	1220000	-0.0991267
chr4	1220000	1245000	-0.0948017
chr4	1245000	1375000	-0.198257
chr4	1375000	1410000	-0.79597
chr4	1410000	1455000	-0.5009
chr4	1455000	1495000	-0.618015
chr4	1495000	1535000	-0.431203
chr4	1535000	1620000	-0.415606
chr4	1620000	1680000	-0.503955
chr4	1680000	1745000	-0.639906
chr4	1745000	1800000	-0.327015
chr4	1800000	1860000	-0.623179
chr4	1860000	1900000	-0.646628
chr4	1900000	1965000	-0.511722
chr4	1965000	2060000	-0.729505
chr4	2060000	2110000	-0.472328
chr4	2110000	2170000	-0.466045
chr4	2170000	2345000	-0.408825
chr4	2345000	2485000	-0.536975
chr4	2485000	2585000	-0.551897
chr4	2585000	2615000	-0.527574
chr4	2615000	2695000	-0.64591
chr4	2695000	2845000	0.293108
chr4	2845000	2920000	-0.539286
chr4	2920000	3215000	-0.432014
chr4	3215000	3255000	-0.562559
chr4	3255000	3350000	-0.59494
chr4	3350000	3415000	0.003516
chr4	3415000	3520000	-0.614275
chr4	3520000	3570000	-0.626875
chr4	3570000	3680000	-0.54946
chr4	3680000	4235000	-0.882814
chr4	4235000	4360000	-0.382687
chr4	4360000	4405000	-0.82613
chr4	4405000	4495000	-0.698022
chr4	4495000	4600000	-0.585394
chr4	4600000	4650000	-0.430946
chr4	4650000	4795000	-1.14741
chr4	4795000	4840000	-0.284959
chr4	4840000	4985000	-0.593643
chr4	4985000	5015000	0.018572
chr4	5015000	5070000	-0.529413
chr4	5070000	5155000	-0.250492
chr4	5155000	5200000	-0.825701
chr4	5200000	5400000	-0.746623
chr4	5400000	5525000	-0.656472
chr4	5525000	5570000	-0.352209
chr4	5570000	5685000	-0.480876
chr4	5685000	5765000	-0.645928
chr4	5765000	5810000	-0.70293
chr4	5810000	5965000	-0.654995
chr4	5965000	6425000	-0.916669
chr4	6425000	6485000	-0.442786
chr4	6485000	6615000	-0.685534
chr4	6615000	6690000	-0.523919
chr4	6690000	6745000	-0.432491
chr4	6745000	6995000	-0.787369
chr4	6995000	7050000	-0.588672
chr4	7050000	7145000	-0.776134
chr4	7145000	7360000	-0.208862
chr4	7360000	7460000	-1.00993
chr4	7460000	7490000	-0.471135
chr4	7490000	7600000	-0.470035
chr4	7600000	7795000	-0.548264
chr4	7795000	7885000	-0.27677
chr4	7885000	7970000	-0.326343
chr4	7970000	8140000	-0.177068
chr4	8140000	8195000	-0.512593
chr4	8195000	8230000	-0.297498
chr4	8230000	8375000	-0.376187
chr4	8375000	8445000	-0.119996
chr4	8445000	8490000	-0.278001
chr4	8490000	8665000	-0.367304
chr4	8665000	8715000	-0.403339
chr4	8715000	8830000	-0.32094
chr4	8830000	9015000	-0.500811
chr4	9015000	9197500	-0.885902
chr4	9197500	9267500	-0.522069
chr4	9267500	9330000	-1.67638
chr4	9330000	9355000	-0.328833
chr4	9355000	9530000	-0.182
chr4	9530000	9585000	-0.427535
chr4	9585000	9740000	0.198139
chr4	9740000	9785000	0.0256467
chr4	9785000	9825000	-0.290655
chr4	9825000	10265000	-0.552162
chr4	10265000	10370000	-0.089911
chr4	10370000	10675000	-0.179549
chr4	10675000	10745000	-0.258604
chr4	10745000	10885000	-0.775508
chr4	10885000	10945000	-0.536832
chr4	10945000	11525000	-0.504005
chr4	11525000	11560000	-0.20797
chr4	11560000	11625000	-0.591902
chr4	11625000	11745000	-0.869717
chr4	11745000	12085000	-0.513841
chr4	12085000	12190000	-0.684482
chr4	12190000	12265000	-0.827843
chr4	12265000	12360000	-0.540506
chr4	12360000	12445000	-0.76762
chr4	12445000	12550000	-0.515721
chr4	12550000	12595000	-0.4912
chr4	12595000	12665000	-0.58586
chr4	12665000	12735000	-0.76216
chr4	12735000	12830000	-0.359227
chr4	12830000	12985000	-0.788146
chr4	12985000	13205000	-0.708653
chr4	13205000	13370000	-0.487574
chr4	13370000	13400000	-0.640199
chr4	13400000	13435000	-0.564696
chr4	13435000	13485000	-0.547815
chr4	13485000	13545000	-0.592679
chr4	13545000	13585000	-0.649588
chr4	13585000	13640000	-0.347139
chr4	13640000	13665000	-0.200687
chr4	13665000	13715000	-0.266456
chr4	13715000	13825000	-0.509899
chr4	13825000	13920000	-0.576119
chr4	13920000	13950000	0.054263
chr4	13950000	13995000	-0.34257
chr4	13995000	14310000	-0.462526
chr4	14310000	14380000	-0.25352
chr4	14380000	14620000	-0.608197
chr4	14620000	14805000	-0.156777
chr4	14805000	14860000	-0.572017
chr4	14860000	14925000	-0.549142
chr4	14925000	14970000	-0.265193
chr4	14970000	15130000	-0.729075
chr4	15130000	15300000	-0.843225
chr4	15300000	15440000	-0.376499
chr4	15440000	15485000	-0.204364
chr4	15485000	15570000	-0.165891
chr4	15570000	15835000	-0.370815
chr4	15835000	15960000	-0.322997
chr4	15960000	16175000	-0.960317
chr4	16175000	16245000	-0.604819
chr4	16245000	16315000	-0.446888
chr4	16315000	16350000	-0.997116
chr4	16350000	16405000	-0.712888
chr4	16405000	16435000	-0.585411
chr4	16435000	16535000	-0.215424
chr4	16535000	16580000	-0.439249
chr4	16580000	16650000	-0.407322
chr4	16650000	16705000	-0.645118
chr4	16705000	16750000	-0.617098
chr4	16750000	16880000	-0.561274
chr4	16880000	16935000	-0.377605
chr4	16935000	16995000	-0.660969
chr4	16995000	17155000	-0.988353
chr4	17155000	17185000	-0.991709
chr4	17185000	17480000	-0.60359
chr4	17480000	17590000	-0.565858
chr4	17590000	17800000	-0.718968
chr4	17800000	18040000	-0.852731
chr4	18040000	18260000	-0.652097
chr4	18260000	18300000	-0.513343
chr4	18300000	18385000	-0.650121
chr4	18385000	18410000	-0.235019
chr4	18410000	18490000	-0.0461597
chr4	18490000	18525000	-0.67503
chr4	18525000	18555000	-0.0450033
chr4	18555000	18585000	-0.425238
chr4	18585000	18815000	-0.248806
chr4	18815000	18865000	-0.191696
chr4	18865000	18930000	-0.416002
chr4	18930000	19000000	-0.627732
chr4	19000000	19120000	-0.017722
chr4	19120000	19155000	-0.277029
chr4	19155000	19240000	-0.37691
chr4	19240000	19270000	-0.671227
chr4	19270000	19455000	-0.463296
chr4	19455000	19545000	-0.957176
chr4	19545000	19580000	-0.553578
chr4	19580000	19660000	-0.430899
chr4	19660000	19740000	-0.419438
chr4	19740000	19775000	-0.309429
chr4	19775000	19845000	-0.10593
chr4	19845000	19885000	-0.127618
chr4	19885000	19950000	-0.614262
chr4	19950000	20010000	-0.588466
chr4	20010000	20045000	-0.3725
chr4	20045000	20070000	0.204886
chr4	20070000	20100000	0.173947
chr4	20100000	20145000	-0.0256507
chr4	20145000	20320000	-0.196317
chr4	20320000	20355000	-0.103263
chr4	20355000	20475000	-0.43906
chr4	20475000	20495000	-0.428394
chr4	20495000	20550000	-0.258349
chr4	20550000	20615000	-0.626233
chr4	20615000	20670000	-0.65705
chr4	20670000	20730000	-0.656885
chr4	20730000	20785000	-0.457744
chr4	20785000	20845000	-0.491452
chr4	20845000	20935000	-0.748025
chr4	20935000	21005000	-1.1166
chr4	21005000	21070000	-0.23242
chr4	21070000	21210000	-0.353159
chr4	21210000	21240000	-0.464513
chr4	21240000	21310000	-0.276695
chr4	21310000	21450000	-0.583626
chr4	21450000	21475000	-0.345232
chr4	21475000	21520000	-0.0534007
chr4	21520000	21575000	-0.387541
chr4	21575000	21625000	-0.545546
chr4	21625000	21680000	-0.0753883
chr4	21680000	21720000	-0.128794
chr4	21720000	21855000	-0.234816
chr4	21855000	21975000	-0.234809
chr4	21975000	22005000	-0.511475
chr4	22005000	22045000	0.0107623
chr4	22045000	22085000	0.136434
chr4	22085000	22225000	-0.434257
chr4	22225000	22300000	-0.379495
chr4	22300000	22345000	0.0769953
chr4	22345000	22390000	0.0677143
chr4	22390000	22545000	-0.387284
chr4	22545000	22645000	-0.237625
chr4	22645000	22685000	-0.14068
chr4	22685000	22730000	-0.0362057
chr4	22730000	22855000	-0.156957
chr4	22855000	22930000	-0.50894
chr4	22930000	22970000	-0.091737
chr4	22970000	23025000	0.044799
chr4	23025000	23055000	-0.135107
chr4	23055000	23105000	-0.496591
chr4	23105000	23150000	0.0598387
chr4	23150000	23175000	-0.130777
chr4	23175000	23225000	-0.323985
chr4	23225000	23260000	0.32003
chr4	23260000	23320000	-0.00864667
chr4	23320000	23400000	-0.94818
chr4	23400000	23430000	-0.402409
chr4	23430000	23490000	-0.28491
chr4	23490000	23680000	-0.680065
chr4	23680000	23820000	-0.598091
chr4	23820000	23855000	-0.259774
chr4	23855000	23930000	-0.276549
chr4	23930000	23995000	-0.664138
chr4	23995000	24030000	-0.19584
chr4	24030000	24100000	-0.505362
chr4	24100000	24150000	-0.0798907
chr4	24150000	24215000	-0.153661
chr4	24215000	24385000	-0.455342
chr4	24385000	24440000	-0.295262
chr4	24440000	24475000	-0.0997347
chr4	24475000	24520000	-0.497146
chr4	24520000	24555000	-0.0961973
chr4	24555000	24610000	-0.204552
chr4	24610000	24720000	-0.362703
chr4	24720000	24835000	0.29509
chr4	24835000	24920000	-0.674665
chr4	24920000	24990000	-0.408652
chr4	24990000	25090000	-0.264576
chr4	25090000	25155000	-0.535946
chr4	25155000	25200000	-0.549085
chr4	25200000	25225000	0.175867
chr4	25225000	25255000	-0.0391817
chr4	25255000	25315000	-0.60666
chr4	25315000	25365000	-0.221808
chr4	25365000	25445000	-0.617277
chr4	25445000	25625000	-0.821279
chr4	25625000	25660000	-0.469909
chr4	25660000	25690000	-0.562819
chr4	25690000	25720000	-0.504858
chr4	25720000	25790000	-0.742347
chr4	25790000	25835000	-0.269534
chr4	25835000	25910000	-0.588501
chr4	25910000	25980000	-0.668791
chr4	25980000	26030000	-0.423485
chr4	26030000	26205000	-0.591151
chr4	26205000	26265000	-1.05367
chr4	26265000	26305000	-0.509515
chr4	26305000	26340000	-0.383462
chr4	26340000	26435000	-0.411501
chr4	26435000	26465000	-0.24394
chr4	26465000	26520000	-0.612918
chr4	26520000	26600000	-0.139389
chr4	26600000	26665000	-0.570861
chr4	26665000	26705000	-0.308039
chr4	26705000	26795000	-0.237788
chr4	26795000	26895000	-0.538283
chr4	26895000	26920000	-0.514207
chr4	26920000	27010000	-0.119511
chr4	27010000	27040000	-0.613412
chr4	27040000	27065000	-0.366262
chr4	27065000	27125000	-0.218021
chr4	27125000	27195000	-0.450176
chr4	27195000	27295000	-0.638289
chr4	27295000	27425000	-0.0958573
chr4	27425000	27500000	-0.78205
chr4	27500000	27545000	-0.762353
chr4	27545000	27660000	-0.754644
chr4	27660000	27695000	-0.498108
chr4	27695000	27755000	-0.797732
chr4	27755000	27815000	-0.645578
chr4	27815000	27845000	-0.326026
chr4	27845000	28090000	-0.457523
chr4	28090000	28165000	-0.45072
chr4	28165000	28205000	-0.714347
chr4	28205000	28245000	-0.513854
chr4	28245000	28280000	-0.360444
chr4	28280000	28390000	-0.572995
chr4	28390000	28420000	-0.610772
chr4	28420000	28465000	-0.626821
chr4	28465000	28530000	-0.514344
chr4	28530000	28605000	-0.77663
chr4	28605000	28660000	-0.690149
chr4	28660000	28695000	-0.546308
chr4	28695000	28755000	-0.342689
chr4	28755000	28830000	-0.608057
chr4	28830000	28870000	-0.933292
chr4	28870000	28940000	0.182158
chr4	28940000	29020000	-0.685719
chr4	29020000	29205000	-0.49315
chr4	29205000	29245000	-0.654016
chr4	29245000	29295000	-0.584818
chr4	29295000	29330000	-0.726321
chr4	29330000	29385000	-0.684551
chr4	29385000	29490000	-0.631408
chr4	29490000	29535000	-0.887299
chr4	29535000	29575000	-0.652648
chr4	29575000	29665000	-0.4217
chr4	29665000	29735000	-0.386416
chr4	29735000	29815000	-0.628086
chr4	29815000	30030000	-0.698662
chr4	30030000	30100000	-0.529244
chr4	30100000	30140000	-0.681993
chr4	30140000	30200000	-0.765325
chr4	30200000	30230000	-0.491542
chr4	30230000	30400000	-0.697297
chr4	30400000	30510000	-0.382014
chr4	30510000	30570000	-0.102216
chr4	30570000	30605000	-0.117661
chr4	30605000	30635000	0.340383
chr4	30635000	30685000	0.194138
chr4	30685000	30725000	-0.0752957
chr4	30725000	30765000	-0.336512
chr4	30765000	30815000	-0.48954
chr4	30815000	30865000	-0.53521
chr4	30865000	30940000	-0.295894
chr4	30940000	31045000	-0.224415
chr4	31045000	31100000	-0.165003
chr4	31100000	31310000	-0.333213
chr4	31310000	31345000	-0.196034
chr4	31345000	31500000	-0.445372
chr4	31500000	31535000	-0.263716
chr4	31535000	31575000	-0.0832617
chr4	31575000	31630000	-0.632402
chr4	31630000	31740000	-0.468231
chr4	31740000	31805000	-0.778421
chr4	31805000	31865000	-0.314463
chr4	31865000	31895000	-0.532241
chr4	31895000	32015000	-0.597911
chr4	32015000	32050000	-0.27204
chr4	32050000	32100000	-0.291393
chr4	32100000	32130000	0.40379
chr4	32130000	32175000	-0.278627
chr4	32175000	32275000	-0.195434
chr4	32275000	32330000	-0.748483
chr4	32330000	32365000	-0.773564
chr4	32365000	32425000	-0.807653
chr4	32425000	32640000	-0.706347
chr4	32640000	32765000	-0.33765
chr4	32765000	32810000	-0.585471
chr4	32810000	32860000	-0.3914
chr4	32860000	32955000	-0.327354
chr4	32955000	33060000	-0.432337
chr4	33060000	33095000	-0.041747
chr4	33095000	33150000	-0.036758
chr4	33150000	33275000	-0.432407
chr4	33275000	33305000	-0.570167
chr4	33305000	33355000	-0.412185
chr4	33355000	33445000	0.614391
chr4	33445000	33570000	-0.749703
chr4	33570000	33620000	-0.489155
chr4	33620000	33655000	-0.409345
chr4	33655000	33735000	-0.428819
chr4	33735000	33800000	-0.391673
chr4	33800000	33885000	-0.321996
chr4	33885000	33910000	-0.371006
chr4	33910000	34045000	-0.189147
chr4	34045000	34095000	-0.484647
chr4	34095000	34140000	-0.616632
chr4	34140000	34650000	-0.38395
chr4	34650000	34690000	-0.125176
chr4	34690000	34760000	-0.496281
chr4	34760000	34875000	0.00984667
chr4	34875000	34995000	-0.19549
chr4	34995000	35040000	-0.0956067
chr4	35040000	35095000	0.346335
chr4	35095000	35155000	0.575012
chr4	35155000	35185000	-0.291874
chr4	35185000	35270000	-0.216232
chr4	35270000	35365000	-0.733724
chr4	35365000	35540000	-0.563897
chr4	35540000	35595000	0.11272
chr5	150000	240000	-0.0527617
chr5	240000	265000	-0.111395
chr5	265000	375000	-0.0565303
chr5	375000	420000	0.024627
chr5	420000	465000	0.0377763
chr5	465000	535000	0.206847
chr5	535000	575000	0.0853727
chr5	575000	610000	0.107614
chr5	610000	660000	-0.548515
chr5	660000	685000	0.196259
chr5	685000	735000	0.0384247
chr5	735000	790000	-0.021663
chr5	790000	900000	-0.66123
chr5	900000	970000	-0.517205
chr5	970000	1070000	-0.16232
chr5	1070000	1160000	-0.720402
chr5	1160000	1200000	-0.687289
chr5	1200000	1245000	-0.670855
chr5	1245000	1275000	-0.497525
chr5	1275000	1435000	-0.155378
chr5	1435000	1490000	-0.580742
chr5	1490000	1595000	-0.255617
chr5	1595000	1660000	-0.57187
chr5	1660000	1770000	0.052129
chr5	1770000	1870000	-0.75581
chr5	1870000	1940000	-0.382748
chr5	1940000	2030000	0.251626
chr5	2030000	2065000	-0.441574
chr5	2065000	2100000	-0.189597
chr5	2100000	2190000	-0.43248
chr5	2190000	2240000	-0.44882
[truncated: 2,636 more rows]

## Sheet: Nip HS
Table S2b. List of TADs identified in HS condition in Nip.
Chr	From	end	score
chr1	160000	535000	-0.446335
chr1	535000	560000	-0.369014
chr1	560000	600000	-0.251073
chr1	600000	1070000	-0.219161
chr1	1070000	1215000	-0.288565
chr1	1215000	1250000	-0.329244
chr1	1250000	1350000	-0.801356
chr1	1350000	1375000	-0.345597
chr1	1375000	1500000	-0.482107
chr1	1500000	1615000	-0.562033
chr1	1615000	1780000	-0.0333507
chr1	1780000	1805000	-0.190425
chr1	1805000	1860000	-0.079188
chr1	1860000	1890000	-0.132666
chr1	1890000	1945000	-0.280367
chr1	1945000	2070000	-0.493495
chr1	2070000	2150000	-0.362083
chr1	2150000	2235000	-0.523522
chr1	2235000	2275000	-0.52222
chr1	2275000	2365000	-0.482323
chr1	2365000	2390000	-0.593753
chr1	2390000	2445000	-0.430052
chr1	2445000	2490000	-0.454715
chr1	2490000	2700000	-0.337161
chr1	2700000	2775000	-0.452552
chr1	2775000	2895000	-0.34284
chr1	2895000	2940000	-0.314961
chr1	2940000	3055000	-0.311598
chr1	3055000	3105000	-0.512783
chr1	3105000	3155000	-0.247578
chr1	3155000	3205000	-0.819158
chr1	3205000	3240000	-0.335671
chr1	3240000	3660000	-0.104993
chr1	3660000	3725000	-0.443006
chr1	3725000	3895000	-0.447059
chr1	3895000	4015000	-0.436734
chr1	4015000	4055000	-0.171469
chr1	4055000	4095000	-0.20403
chr1	4095000	4190000	-0.336035
chr1	4190000	4225000	-0.146531
chr1	4225000	4290000	-0.342095
chr1	4290000	4335000	-0.147224
chr1	4335000	4410000	-0.541741
chr1	4410000	4510000	-0.454358
chr1	4510000	4605000	-0.253526
chr1	4605000	4645000	-0.427906
chr1	4645000	4735000	-0.669932
chr1	4735000	4775000	-0.503032
chr1	4775000	4815000	-0.35852
chr1	4815000	4905000	-0.180314
chr1	4905000	4930000	-0.293526
chr1	4930000	5005000	-0.554631
chr1	5005000	5230000	-0.370875
chr1	5230000	5415000	-0.580481
chr1	5415000	5680000	-0.534304
chr1	5680000	5740000	-0.555425
chr1	5740000	5850000	-0.616846
chr1	5850000	5900000	-0.409674
chr1	5900000	5955000	-0.450505
chr1	5955000	6000000	-0.389021
chr1	6000000	6130000	-0.323381
chr1	6130000	6200000	-0.571314
chr1	6200000	6265000	-0.676899
chr1	6265000	6335000	-0.4577
chr1	6335000	6480000	-0.399279
chr1	6480000	6550000	-0.326143
chr1	6550000	6725000	-0.295321
chr1	6725000	6810000	-0.472204
chr1	6810000	6895000	-0.656918
chr1	6895000	7040000	-0.429365
chr1	7040000	7190000	-0.469825
chr1	7190000	7245000	-0.367944
chr1	7245000	7280000	-0.226146
chr1	7280000	7320000	-0.32078
chr1	7320000	7470000	-0.206777
chr1	7470000	7545000	-0.281667
chr1	7545000	7610000	-0.697165
chr1	7610000	7690000	-0.289562
chr1	7690000	7765000	-0.6534
chr1	7765000	7820000	-0.668414
chr1	7820000	7870000	-0.374737
chr1	7870000	8165000	-0.470226
chr1	8165000	8355000	-0.410485
chr1	8355000	8420000	-0.0145103
chr1	8420000	8465000	-0.295865
chr1	8465000	8545000	-0.2771
chr1	8545000	8675000	-0.398498
chr1	8675000	8710000	-0.30245
chr1	8710000	8755000	-0.08853
chr1	8755000	8805000	-0.191389
chr1	8805000	8945000	-0.453292
chr1	8945000	8980000	-0.417668
chr1	8980000	9130000	-0.26163
chr1	9130000	9190000	-0.236308
chr1	9190000	9350000	-0.530405
chr1	9350000	9387500	-0.345371
chr1	9387500	9420000	-0.408523
chr1	9420000	9490000	-0.421991
chr1	9490000	9540000	-0.316424
chr1	9540000	9565000	-0.29434
chr1	9565000	9630000	-0.292318
chr1	9630000	9675000	-0.524449
chr1	9675000	9765000	-0.379584
chr1	9765000	9935000	-0.186926
chr1	9935000	9990000	-0.183129
chr1	9990000	10150000	-0.857988
chr1	10150000	10195000	-0.589741
chr1	10195000	10225000	-0.524171
chr1	10225000	10465000	-0.548633
chr1	10465000	10555000	-0.669655
chr1	10555000	10590000	-0.439218
chr1	10590000	10625000	-0.952851
chr1	10625000	10680000	-0.464828
chr1	10680000	10935000	-0.357634
chr1	10935000	11040000	-0.276907
chr1	11040000	11120000	-0.302334
chr1	11120000	11350000	-0.440289
chr1	11350000	11390000	-0.6824
chr1	11390000	11465000	-0.544356
chr1	11465000	11665000	-0.462002
chr1	11665000	11760000	-0.2979
chr1	11760000	11825000	-0.322042
chr1	11825000	11865000	-0.178075
chr1	11865000	11900000	-0.475276
chr1	11900000	11955000	-0.44949
chr1	11955000	12350000	-0.402612
chr1	12350000	12465000	-0.469933
chr1	12465000	12560000	-0.578146
chr1	12560000	12630000	-0.582309
chr1	12630000	12675000	-0.493076
chr1	12675000	12860000	-0.738209
chr1	12860000	12930000	-0.359514
chr1	12930000	12975000	-0.380333
chr1	12975000	13125000	-0.570126
chr1	13125000	13190000	-0.720001
chr1	13190000	13255000	-0.370319
chr1	13255000	13370000	-0.320175
chr1	13370000	13565000	-0.350836
chr1	13565000	13695000	-0.481752
chr1	13695000	13855000	-0.585597
chr1	13855000	13895000	-0.466784
chr1	13895000	13940000	-0.131759
chr1	13940000	13990000	-0.542679
chr1	13990000	14060000	-0.423432
chr1	14060000	14385000	-0.354476
chr1	14385000	14500000	-0.410603
chr1	14500000	14565000	-0.658492
chr1	14565000	14680000	-0.601952
chr1	14680000	14755000	-0.528003
chr1	14755000	14795000	-0.282192
chr1	14795000	14825000	-0.40864
chr1	14825000	14885000	-0.619861
chr1	14885000	15015000	-0.523988
chr1	15015000	15095000	-0.236614
chr1	15095000	15355000	-0.391572
chr1	15355000	15430000	-0.599347
chr1	15430000	15640000	-0.49811
chr1	15640000	15720000	-0.679087
chr1	15720000	15880000	-0.49611
chr1	15880000	15950000	-0.45433
chr1	15950000	16045000	-0.552072
chr1	16045000	16095000	-0.5068
chr1	16095000	16270000	-0.521739
chr1	16270000	16300000	-0.39511
chr1	16300000	16370000	-0.439835
chr1	16370000	16585000	-0.0471343
chr1	16585000	16635000	-0.162353
chr1	16635000	17090000	-0.336732
chr1	17090000	17160000	-0.46971
chr1	17160000	17190000	-0.310257
chr1	17190000	17220000	-0.253623
chr1	17220000	17255000	-0.326217
chr1	17255000	17370000	0.0178593
chr1	17370000	17495000	-0.546447
chr1	17495000	17535000	-0.472198
chr1	17535000	17645000	-0.310059
chr1	17645000	17780000	-0.42329
chr1	17780000	17835000	-0.666843
chr1	17835000	17865000	-0.16346
chr1	17865000	17920000	-0.426693
chr1	17920000	18120000	-0.513525
chr1	18120000	18150000	-0.254422
chr1	18150000	18175000	-0.350593
chr1	18175000	18210000	-0.496966
chr1	18210000	18285000	-0.550672
chr1	18285000	18545000	-0.282749
chr1	18545000	18680000	-0.673064
chr1	18680000	18735000	-0.072314
chr1	18735000	18880000	-0.726478
chr1	18880000	18975000	-0.525494
chr1	18975000	19005000	-0.456335
chr1	19005000	19115000	-0.48685
chr1	19115000	19165000	-0.256173
chr1	19165000	19480000	-0.328475
chr1	19480000	19510000	-0.427942
chr1	19510000	19535000	-0.225213
chr1	19535000	19635000	-0.419188
chr1	19635000	19980000	-0.353663
chr1	19980000	20070000	-0.609475
chr1	20070000	20135000	-0.339662
chr1	20135000	20215000	-0.678012
chr1	20215000	20350000	-0.43681
chr1	20350000	20495000	-0.673829
chr1	20495000	20700000	-0.344936
chr1	20700000	20730000	-0.204052
chr1	20730000	20820000	-0.204984
chr1	20820000	20865000	-0.388459
chr1	20865000	21270000	-0.420438
chr1	21270000	21390000	-0.289063
chr1	21390000	21440000	-0.123927
chr1	21440000	21515000	-0.939493
chr1	21515000	21540000	-0.297154
chr1	21540000	21785000	-0.356675
chr1	21785000	21875000	-0.619769
chr1	21875000	22035000	-0.596494
chr1	22035000	22090000	-0.784034
chr1	22090000	22225000	-0.464132
chr1	22225000	22320000	-0.488807
chr1	22320000	22415000	-0.899145
chr1	22415000	22490000	-0.504528
chr1	22490000	22755000	-0.584857
chr1	22755000	22790000	-0.552968
chr1	22790000	22885000	-0.826124
chr1	22885000	22990000	-0.355171
chr1	22990000	23015000	-0.108628
chr1	23015000	23150000	-0.370608
chr1	23150000	23190000	-0.547733
chr1	23190000	23405000	-0.604331
chr1	23405000	23445000	-0.590241
chr1	23445000	23610000	-0.572169
chr1	23610000	23745000	-0.689665
chr1	23745000	23805000	-0.612601
chr1	23805000	23870000	-0.669651
chr1	23870000	23900000	-0.228985
chr1	23900000	23945000	-0.287626
chr1	23945000	24005000	-0.445026
chr1	24005000	24045000	-0.496633
chr1	24045000	24085000	-0.490148
chr1	24085000	24235000	-0.316338
chr1	24235000	24335000	-0.096544
chr1	24335000	24560000	-0.451111
chr1	24560000	24600000	-0.557941
chr1	24600000	24640000	-0.243248
chr1	24640000	24935000	-0.418344
chr1	24935000	25165000	-0.533287
chr1	25165000	25225000	-0.276592
chr1	25225000	25290000	-0.453448
chr1	25290000	25400000	-0.758892
chr1	25400000	25435000	-0.464223
chr1	25435000	25630000	-0.44692
chr1	25630000	25675000	-0.395223
chr1	25675000	25805000	-0.491797
chr1	25805000	26095000	-0.281537
chr1	26095000	26155000	-0.570402
chr1	26155000	26200000	-0.310365
chr1	26200000	26285000	-0.67335
chr1	26285000	26330000	-0.421228
chr1	26330000	26480000	-0.607865
chr1	26480000	26540000	-0.380031
chr1	26540000	26635000	-0.483965
chr1	26635000	26685000	-0.316784
chr1	26685000	26740000	-0.544804
chr1	26740000	26825000	-0.29782
chr1	26825000	26880000	-0.334752
chr1	26880000	26990000	-0.635934
chr1	26990000	27140000	-0.441277
chr1	27140000	27185000	-0.35606
chr1	27185000	27225000	-0.287297
chr1	27225000	27260000	-0.515221
chr1	27260000	27310000	-0.215564
chr1	27310000	27355000	-0.463284
chr1	27355000	27445000	-0.483801
chr1	27445000	27475000	-0.350833
chr1	27475000	27555000	-0.497729
chr1	27555000	27800000	-0.316388
chr1	27800000	27840000	-0.110289
chr1	27840000	27980000	-0.16042
chr1	27980000	28015000	-0.26561
chr1	28015000	28110000	-0.24412
chr1	28110000	28140000	-0.361559
chr1	28140000	28180000	-0.344418
chr1	28180000	28415000	-0.436253
chr1	28415000	28557500	-0.285271
chr1	28557500	28590000	-0.174144
chr1	28590000	28620000	-0.236844
chr1	28620000	28650000	-0.178427
chr1	28650000	28785000	-0.248385
chr1	28785000	28900000	-0.590328
chr1	28900000	28935000	-0.507981
chr1	28935000	28975000	-0.478268
chr1	28975000	29125000	-0.553285
chr1	29125000	29150000	-0.341357
chr1	29150000	29250000	-0.34166
chr1	29250000	29290000	-0.411675
chr1	29290000	29325000	-0.377762
chr1	29325000	29365000	-0.592675
chr1	29365000	29425000	-0.452685
chr1	29425000	29460000	-0.16651
chr1	29460000	29615000	-0.662074
chr1	29615000	29650000	0.00694533
chr1	29650000	29680000	-0.18416
chr1	29680000	29770000	-0.0844367
chr1	29770000	29880000	-0.415365
chr1	29880000	30035000	-0.180169
chr1	30035000	30085000	-0.248768
chr1	30085000	30155000	-0.334507
chr1	30155000	30335000	-0.350775
chr1	30335000	30455000	-0.431208
chr1	30455000	30485000	-0.470411
chr1	30485000	30645000	-0.437621
chr1	30645000	30690000	-0.050112
chr1	30690000	30795000	-0.345302
chr1	30795000	31035000	-0.298994
chr1	31035000	31090000	-0.451468
chr1	31090000	31130000	-0.313471
chr1	31130000	31200000	-0.697257
chr1	31200000	31250000	-0.482228
chr1	31250000	31345000	-0.655596
chr1	31345000	31385000	0.0462557
chr1	31385000	31435000	-0.199714
chr1	31435000	31515000	-0.6676
chr1	31515000	31550000	-0.44046
chr1	31550000	31605000	-0.406155
chr1	31605000	31640000	-0.630068
chr1	31640000	31665000	-0.111378
chr1	31665000	31745000	-0.19768
chr1	31745000	31955000	-0.347444
chr1	31955000	31990000	-0.561686
chr1	31990000	32075000	-0.489934
chr1	32075000	32105000	-0.484845
chr1	32105000	32135000	-0.427312
chr1	32135000	32165000	-0.382477
chr1	32165000	32290000	-0.383598
chr1	32290000	32330000	-0.412868
chr1	32330000	32420000	-0.397773
chr1	32420000	32460000	-0.458077
chr1	32460000	32525000	-0.321689
chr1	32525000	32635000	-0.345993
chr1	32635000	32660000	-0.287837
chr1	32660000	32700000	-0.178585
chr1	32700000	32740000	-0.138413
chr1	32740000	32860000	-0.554848
chr1	32860000	32975000	-0.296161
chr1	32975000	33200000	-0.416107
chr1	33200000	33240000	-0.153501
chr1	33240000	33400000	-0.280962
chr1	33400000	33455000	-0.24451
chr1	33455000	33615000	-0.284276
chr1	33615000	33650000	-0.128107
chr1	33650000	33890000	-0.571715
chr1	33890000	33945000	-0.441659
chr1	33945000	34000000	-0.455296
chr1	34000000	34150000	-0.610951
chr1	34150000	34230000	-0.456256
chr1	34230000	34330000	-0.644787
chr1	34330000	34515000	-0.389462
chr1	34515000	34545000	-0.732336
chr1	34545000	34665000	-0.34251
chr1	34665000	34745000	-0.54497
chr1	34745000	34775000	-0.381914
chr1	34775000	34825000	-0.112071
chr1	34825000	34875000	-0.232195
chr1	34875000	34930000	-0.277911
chr1	34930000	35005000	-0.316635
chr1	35005000	35090000	-0.466534
chr1	35090000	35170000	-0.349696
chr1	35170000	35240000	-0.595331
chr1	35240000	35350000	-0.055752
chr1	35350000	35385000	-0.523574
chr1	35385000	35440000	-0.542135
chr1	35440000	35475000	-0.236348
chr1	35475000	35650000	-0.743769
chr1	35650000	35760000	-0.259632
chr1	35760000	35870000	-0.511752
chr1	35870000	35900000	-0.505548
chr1	35900000	35975000	-0.0411273
chr1	35975000	36100000	-0.220033
chr1	36100000	36215000	-0.225374
chr1	36215000	36295000	-0.220946
chr1	36295000	36440000	-0.429355
chr1	36440000	36655000	-0.503652
chr1	36655000	36680000	-0.32637
chr1	36680000	36750000	-0.373717
chr1	36750000	36935000	-0.678355
chr1	36935000	36980000	-0.540057
chr1	36980000	37015000	-0.33526
chr1	37015000	37080000	-0.555519
chr1	37080000	37145000	-0.493577
chr1	37145000	37215000	-0.850198
chr1	37215000	37300000	-0.438022
chr1	37300000	37335000	-0.20063
chr1	37335000	37365000	-0.259774
chr1	37365000	37410000	-0.516582
chr1	37410000	37445000	-0.294422
chr1	37445000	37490000	-0.642697
chr1	37490000	37570000	-0.374304
chr1	37570000	37620000	-0.630855
chr1	37620000	37680000	-0.426821
chr1	37680000	37720000	-0.195936
chr1	37720000	37875000	-0.943283
chr1	37875000	37895000	-0.453284
chr1	37895000	37940000	-0.434458
chr1	37940000	38065000	-0.467737
chr1	38065000	38105000	-0.338409
chr1	38105000	38190000	-0.101606
chr1	38190000	38250000	-0.410035
chr1	38250000	38325000	-0.502767
chr1	38325000	38390000	-0.467521
chr1	38390000	38430000	-0.353213
chr1	38430000	38545000	-0.298258
chr1	38545000	38610000	-0.599199
chr1	38610000	38665000	-0.666207
chr1	38665000	38700000	-0.105335
chr1	38700000	38755000	-0.279186
chr1	38755000	38780000	-0.286395
chr1	38780000	38920000	-0.216047
chr1	38920000	39005000	-0.417187
chr1	39005000	39075000	-0.319466
chr1	39075000	39130000	-0.651704
chr1	39130000	39375000	-0.498827
chr1	39375000	39460000	-0.644223
chr1	39460000	39515000	-0.168918
chr1	39515000	39590000	-0.538287
chr1	39590000	39725000	-0.273222
chr1	39725000	39760000	-0.280722
chr1	39760000	39905000	-0.35647
chr1	39905000	39955000	-0.561825
chr1	39955000	40075000	-0.37352
chr1	40075000	40170000	-0.429877
chr1	40170000	40200000	-0.216414
chr1	40200000	40230000	-0.239677
chr1	40230000	40410000	-0.42138
chr1	40410000	40435000	-0.426726
chr1	40435000	40515000	-0.279769
chr1	40515000	40560000	-0.723871
chr1	40560000	40605000	-0.321957
chr1	40605000	40655000	-0.465616
chr1	40655000	40725000	-0.377713
chr1	40725000	40775000	-0.362898
chr1	40775000	40865000	-0.40129
chr1	40865000	40930000	-0.330718
chr1	40930000	41050000	-0.384808
chr1	41050000	41095000	-0.759246
chr1	41095000	41145000	-0.267801
chr1	41145000	41410000	-0.681412
chr1	41410000	41440000	-0.284519
chr1	41440000	41530000	-0.359758
chr1	41530000	41570000	-0.363734
chr1	41570000	41707500	-0.378068
chr1	41707500	41785000	-0.933226
chr1	41785000	41920000	-0.476756
chr1	41920000	42032500	-0.375943
chr1	42032500	42080000	-0.594495
chr1	42080000	42130000	-0.271336
chr1	42130000	42295000	-0.0166357
chr1	42295000	42350000	-0.479505
chr1	42350000	42505000	-0.245452
chr1	42505000	42620000	-0.176142
chr1	42620000	42650000	-0.166978
chr1	42650000	42680000	-0.113933
chr1	42680000	42770000	-0.241898
chr1	42770000	42795000	-0.48265
chr1	42795000	42945000	-0.307103
chr1	42945000	43005000	-0.215235
chr1	43005000	43235000	-0.351752
chr1	43235000	43280000	-0.893368
chr1	43280000	43365000	-0.351998
chr2	55000	125000	-0.121875
chr2	125000	150000	-0.156712
chr2	150000	190000	-0.304462
chr2	190000	295000	-0.336105
chr2	295000	350000	-0.712117
chr2	350000	405000	0.108796
chr2	405000	485000	-0.600943
chr2	485000	560000	-0.280064
chr2	560000	710000	-0.486096
chr2	710000	740000	-0.063081
chr2	740000	785000	-0.660914
chr2	785000	875000	-0.575883
chr2	875000	1010000	-0.296629
chr2	1010000	1230000	-0.442754
chr2	1230000	1275000	-0.584372
chr2	1275000	1335000	-0.231085
chr2	1335000	1440000	-0.240059
chr2	1440000	1485000	-0.463324
chr2	1485000	1575000	-0.430202
chr2	1575000	1600000	-0.317728
chr2	1600000	1635000	-0.52429
chr2	1635000	1725000	-0.413576
chr2	1725000	1760000	-0.715636
chr2	1760000	1790000	-0.132432
chr2	1790000	1820000	-0.0474217
chr2	1820000	1905000	-0.510911
chr2	1905000	2005000	-0.0140777
chr2	2005000	2155000	-0.483382
chr2	2155000	2195000	-0.417167
chr2	2195000	2415000	-0.309711
chr2	2415000	2480000	-0.245041
chr2	2480000	2525000	-0.046223
chr2	2525000	2550000	-0.593604
chr2	2550000	2615000	-0.406005
chr2	2615000	2665000	-0.237334
chr2	2665000	2735000	-0.282217
chr2	2735000	2905000	-0.504408
chr2	2905000	2950000	-0.189455
chr2	2950000	3005000	-0.498679
chr2	3005000	3055000	-0.00619933
chr2	3055000	3140000	-0.31203
chr2	3140000	3360000	-0.257691
chr2	3360000	3550000	-0.385007
chr2	3550000	3630000	-0.345604
chr2	3630000	3660000	-0.82989
chr2	3660000	3730000	0.316913
chr2	3730000	3780000	-0.38593
chr2	3780000	3990000	-0.189222
chr2	3990000	4030000	-0.610731
chr2	4030000	4075000	-0.49781
chr2	4075000	4140000	-0.218267
chr2	4140000	4225000	-0.376182
chr2	4225000	4345000	-0.203966
chr2	4345000	4385000	-0.423361
chr2	4385000	4460000	-0.370094
chr2	4460000	4655000	-0.472721
chr2	4655000	4720000	-0.331851
chr2	4720000	4765000	-0.397496
chr2	4765000	4805000	-0.595328
chr2	4805000	4865000	-0.473089
chr2	4865000	4915000	-0.389011
chr2	4915000	4940000	-0.432364
chr2	4940000	4990000	-0.372624
chr2	4990000	5075000	-0.41275
chr2	5075000	5210000	-0.124423
chr2	5210000	5255000	-0.290831
chr2	5255000	5310000	-0.963511
chr2	5310000	5510000	-0.329932
chr2	5510000	5835000	-0.628994
chr2	5835000	5990000	-0.808302
chr2	5990000	6070000	-0.262608
chr2	6070000	6130000	-0.698764
chr2	6130000	6325000	-0.22894
chr2	6325000	6430000	-0.231891
chr2	6430000	6505000	-0.631611
chr2	6505000	6585000	-0.537481
chr2	6585000	6725000	-0.507764
chr2	6725000	6930000	-0.403543
chr2	6930000	6975000	-0.475446
chr2	6975000	7035000	-0.468388
chr2	7035000	7080000	-0.603119
chr2	7080000	7125000	-0.324219
chr2	7125000	7440000	-0.541998
chr2	7440000	7475000	-0.995298
chr2	7475000	7525000	-0.41643
chr2	7525000	7550000	-0.432549
chr2	7550000	7580000	-0.56718
chr2	7580000	7610000	-0.315659
chr2	7610000	7695000	-0.412401
chr2	7695000	7740000	-0.496943
chr2	7740000	7810000	-0.853007
chr2	7810000	7865000	-0.679572
chr2	7865000	7905000	-0.310867
chr2	7905000	7940000	-0.228337
chr2	7940000	8125000	-0.51246
chr2	8125000	8155000	-0.505446
chr2	8155000	8505000	-0.618719
chr2	8505000	8550000	-0.418608
chr2	8550000	8710000	-0.697584
chr2	8710000	8775000	-0.373383
chr2	8775000	8950000	-0.814743
chr2	8950000	8985000	-0.358357
chr2	8985000	9025000	-0.522363
chr2	9025000	9065000	-0.462988
chr2	9065000	9125000	-0.430057
chr2	9125000	9225000	-0.229138
chr2	9225000	9475000	-0.115966
chr2	9475000	9515000	-0.124595
chr2	9515000	9650000	-0.400577
chr2	9650000	9770000	-0.827527
chr2	9770000	9935000	-0.310742
chr2	9935000	10030000	-0.482845
chr2	10030000	10065000	-0.493802
chr2	10065000	10105000	-0.930682
chr2	10105000	10175000	-0.681613
chr2	10175000	10225000	-0.311819
chr2	10225000	10345000	-0.752284
chr2	10345000	10435000	-0.439577
chr2	10435000	10495000	-0.335308
chr2	10495000	10615000	-0.659095
chr2	10615000	10695000	-0.136887
chr2	10695000	10840000	-0.571106
chr2	10840000	10960000	-0.513356
chr2	10960000	11025000	-0.735977
chr2	11025000	11140000	-0.574011
chr2	11140000	11170000	-0.342091
chr2	11170000	11240000	-0.49777
chr2	11240000	11285000	-0.372373
chr2	11285000	11310000	-0.346153
chr2	11310000	11342500	-0.359532
chr2	11342500	11675000	-0.27866
chr2	11675000	11725000	-0.691741
chr2	11725000	11755000	-0.244062
chr2	11755000	11880000	-0.360726
chr2	11880000	11980000	-0.671075
chr2	11980000	12020000	-1.16727
chr2	12020000	12070000	-0.462963
chr2	12070000	12200000	-0.251344
chr2	12200000	12375000	-0.442199
chr2	12375000	12440000	-0.55215
chr2	12440000	12485000	-0.514098
chr2	12485000	12535000	-0.106272
chr2	12535000	12580000	-0.664352
chr2	12580000	12665000	-0.432315
chr2	12665000	12825000	-0.556749
chr2	12825000	12935000	-0.295663
chr2	12935000	13075000	-0.377374
chr2	13075000	13130000	-0.53096
chr2	13130000	13195000	-0.450616
chr2	13195000	13240000	-0.514552
chr2	13240000	13290000	-0.0704587
chr2	13290000	13325000	-0.0884293
chr2	13325000	13380000	-0.458776
chr2	13380000	13430000	-0.512411
chr2	13430000	13570000	-0.21678
chr2	13570000	13625000	-0.421011
chr2	13625000	13680000	-1.53736
chr2	13680000	13785000	-0.341598
chr2	13785000	13890000	-0.358584
chr2	13890000	13980000	-0.573928
chr2	13980000	14137500	-0.535256
chr2	14137500	14175000	-1.39558
chr2	14175000	14210000	-0.603764
chr2	14210000	14355000	-0.49141
chr2	14355000	14520000	-0.622438
chr2	14520000	14715000	-0.528286
chr2	14715000	14880000	-0.714507
chr2	14880000	14930000	-0.335077
chr2	14930000	14985000	-0.230115
chr2	14985000	15045000	-0.602569
chr2	15045000	15125000	-0.44929
chr2	15125000	15200000	-0.152244
chr2	15200000	15295000	-0.71288
chr2	15295000	15370000	-0.735227
chr2	15370000	15430000	-0.318966
chr2	15430000	15495000	-0.5087
chr2	15495000	15585000	-0.372187
chr2	15585000	15615000	-0.571298
chr2	15615000	16035000	-0.539733
chr2	16035000	16065000	-0.432332
chr2	16065000	16115000	-0.521084
chr2	16115000	16215000	-0.550348
chr2	16215000	16295000	-0.697445
chr2	16295000	16470000	-0.49127
chr2	16470000	16510000	-0.872013
chr2	16510000	16555000	-0.313869
chr2	16555000	16685000	-0.566599
chr2	16685000	16870000	-0.634131
chr2	16870000	16945000	-0.689263
chr2	16945000	16975000	-0.828137
chr2	16975000	17120000	-0.729141
chr2	17120000	17195000	-0.312808
chr2	17195000	17260000	-0.596773
chr2	17260000	17310000	-0.696451
chr2	17310000	17370000	-0.279475
chr2	17370000	17525000	-0.535671
chr2	17525000	17665000	-0.569022
chr2	17665000	17740000	-0.191755
chr2	17740000	18020000	-0.338714
chr2	18020000	18085000	-0.590318
chr2	18085000	18340000	-0.715234
chr2	18340000	18570000	-0.552634
chr2	18570000	18635000	-0.554591
chr2	18635000	18795000	-0.665492
chr2	18795000	18845000	-0.522418
chr2	18845000	18965000	-0.6799
chr2	18965000	18995000	-0.35966
chr2	18995000	19045000	-0.492959
chr2	19045000	19130000	-0.406997
chr2	19130000	19160000	-0.188036
chr2	19160000	19345000	-0.177246
chr2	19345000	19460000	-0.440169
chr2	19460000	19485000	-0.622467
chr2	19485000	19520000	-0.425988
chr2	19520000	19585000	-0.471449
chr2	19585000	19630000	-0.620437
chr2	19630000	19660000	-0.556727
chr2	19660000	19980000	-0.526643
chr2	19980000	20225000	-0.168437
chr2	20225000	20445000	-0.468222
chr2	20445000	20475000	-0.455209
chr2	20475000	20525000	-0.295705
chr2	20525000	20595000	-0.580691
chr2	20595000	20735000	-0.181027
chr2	20735000	20800000	-0.513855
chr2	20800000	20865000	-0.279103
chr2	20865000	20990000	-0.0675883
chr2	20990000	21090000	-0.394398
chr2	21090000	21360000	-0.00885233
chr2	21360000	21610000	-0.544253
chr2	21610000	21660000	-0.403085
chr2	21660000	21750000	-0.356676
chr2	21750000	21790000	-0.37341
chr2	21790000	21835000	-0.27149
chr2	21835000	21860000	-0.323968
chr2	21860000	22010000	-0.0134907
chr2	22010000	22050000	-0.814231
chr2	22050000	22140000	-0.625047
chr2	22140000	22175000	-0.273859
chr2	22175000	22255000	-0.270085
chr2	22255000	22325000	-0.291392
chr2	22325000	22380000	-0.641831
chr2	22380000	22460000	-0.530962
chr2	22460000	22570000	-0.456276
chr2	22570000	22605000	-0.59501
chr2	22605000	22630000	-0.41461
chr2	22630000	22680000	-0.347862
chr2	22680000	22735000	-0.836228
chr2	22735000	22820000	-0.857573
chr2	22820000	22950000	-0.4621
chr2	22950000	23365000	-0.414212
chr2	23365000	23415000	-0.276121
chr2	23415000	23450000	-0.129204
chr2	23450000	23505000	-0.346255
chr2	23505000	23625000	-0.527176
chr2	23625000	23690000	-0.884931
chr2	23690000	23815000	-0.555231
chr2	23815000	23845000	-0.609742
chr2	23845000	23890000	-0.507663
chr2	23890000	23945000	-0.245319
chr2	23945000	23975000	-0.0402993
chr2	23975000	24020000	-0.273861
chr2	24020000	24255000	-0.27279
chr2	24255000	24300000	-0.280976
chr2	24300000	24345000	-0.244051
chr2	24345000	24370000	-0.491816
chr2	24370000	24405000	-0.406285
chr2	24405000	24630000	-0.748764
chr2	24630000	24665000	-0.896612
chr2	24665000	24710000	-0.621626
chr2	24710000	24745000	-0.488728
chr2	24745000	24795000	-0.360308
chr2	24795000	24890000	-0.798041
chr2	24890000	24950000	-0.333116
chr2	24950000	24990000	-0.575334
chr2	24990000	25075000	-0.255636
chr2	25075000	25120000	-0.708317
chr2	25120000	25355000	-0.467494
chr2	25355000	25425000	-0.303203
chr2	25425000	25575000	-0.532927
chr2	25575000	25655000	-0.653441
chr2	25655000	25680000	-0.376172
chr2	25680000	25740000	-0.461134
chr2	25740000	25895000	-0.731152
chr2	25895000	25940000	-0.558225
chr2	25940000	25980000	-0.491128
chr2	25980000	26050000	-0.0555123
chr2	26050000	26090000	-0.492471
chr2	26090000	26185000	-0.489324
chr2	26185000	26235000	-0.452746
chr2	26235000	26290000	-0.496478
chr2	26290000	26330000	-0.150657
chr2	26330000	26370000	-0.219313
chr2	26370000	26425000	-0.248603
chr2	26425000	26515000	-0.742645
chr2	26515000	26545000	-0.488656
chr2	26545000	26610000	-0.28096
chr2	26610000	26775000	-0.691597
chr2	26775000	26875000	-0.205957
chr2	26875000	26950000	-0.459852
chr2	26950000	27035000	-0.301861
chr2	27035000	27060000	-0.056655
chr2	27060000	27115000	-0.135294
chr2	27115000	27255000	-0.391024
chr2	27255000	27315000	-0.607529
chr2	27315000	27415000	-0.616473
chr2	27415000	27450000	-0.577823
chr2	27450000	27485000	-0.550507
chr2	27485000	27610000	-0.368523
chr2	27610000	27652500	-0.645897
chr2	27652500	27685000	-0.394583
chr2	27685000	27715000	-0.38714
chr2	27715000	27760000	-0.15564
chr2	27760000	27805000	-0.751025
chr2	27805000	27865000	-0.639487
chr2	27865000	27955000	-0.456691
chr2	27955000	27995000	-0.548397
chr2	27995000	28075000	-0.470421
chr2	28075000	28105000	-0.501888
chr2	28105000	28145000	-0.414263
chr2	28145000	28170000	-0.422367
chr2	28170000	28200000	-0.042242
chr2	28200000	28265000	-0.200925
chr2	28265000	28360000	-0.556845
chr2	28360000	28420000	-0.493725
chr2	28420000	28455000	-0.508524
chr2	28455000	28540000	-0.686652
chr2	28540000	28640000	-0.39407
chr2	28640000	28660000	-0.681053
chr2	28660000	28810000	-0.666869
chr2	28810000	28865000	-0.633733
chr2	28865000	29030000	-0.0767913
chr2	29030000	29070000	-0.512932
chr2	29070000	29175000	-0.513003
chr2	29175000	29265000	-0.192237
chr2	29265000	29395000	-0.177349
chr2	29395000	29560000	-0.383294
chr2	29560000	29590000	-0.492695
chr2	29590000	29675000	-0.413867
chr2	29675000	29825000	-0.478942
chr2	29825000	29890000	-0.120869
chr2	29890000	29950000	-0.618041
chr2	29950000	29980000	-0.560333
chr2	29980000	30035000	-0.751844
chr2	30035000	30070000	-0.503082
chr2	30070000	30110000	-0.585802
chr2	30110000	30205000	-0.780516
chr2	30205000	30240000	-0.445524
chr2	30240000	30615000	-0.124207
chr2	30615000	30645000	-0.458313
chr2	30645000	30710000	-0.774707
chr2	30710000	30765000	-0.420502
chr2	30765000	30805000	-0.678455
chr2	30805000	30840000	-0.302731
chr2	30840000	30875000	-0.576717
chr2	30875000	31100000	-0.187338
chr2	31100000	31125000	-0.427628
chr2	31125000	31160000	-0.351323
chr2	31160000	31240000	-0.938043
chr2	31240000	31315000	-0.946503
chr2	31315000	31450000	-0.267382
chr2	31450000	31665000	-0.77784
chr2	31665000	31760000	-0.684369
chr2	31760000	31850000	-0.547295
chr2	31850000	31960000	-0.681222
chr2	31960000	32000000	-0.480461
chr2	32000000	32025000	-0.283867
chr2	32025000	32090000	-0.301737
chr2	32090000	32205000	-0.610982
chr2	32205000	32255000	-0.407402
chr2	32255000	32300000	-0.39493
chr2	32300000	32375000	-0.446337
chr2	32375000	32435000	-0.410683
chr2	32435000	32510000	-0.642682
chr2	32510000	32575000	-0.429994
chr2	32575000	32610000	-0.462448
chr2	32610000	32660000	-0.424538
chr2	32660000	32725000	-0.589572
chr2	32725000	32785000	-0.244328
chr2	32785000	32830000	-0.215876
chr2	32830000	33000000	-0.874197
chr2	33000000	33040000	-0.517469
chr2	33040000	33125000	-0.601819
chr2	33125000	33290000	-0.272366
chr2	33290000	33325000	-0.271859
chr2	33325000	33375000	-0.383136
chr2	33375000	33410000	-0.54391
chr2	33410000	33465000	-0.392497
chr2	33465000	33875000	-0.477329
chr2	33875000	34025000	-0.25495
chr2	34025000	34085000	-0.557057
chr2	34085000	34115000	-0.322289
chr2	34115000	34195000	-0.389714
chr2	34195000	34255000	-0.471984
chr2	34255000	34380000	-0.299101
chr2	34380000	34480000	-0.436634
chr2	34480000	34505000	-0.558196
chr2	34505000	34555000	-0.241172
chr2	34555000	34730000	-0.481689
chr2	34730000	34880000	-0.358549
chr2	34880000	34910000	0.00279133
chr2	34910000	34940000	-0.472029
chr2	34940000	34980000	-0.189585
chr2	34980000	35095000	-0.578715
chr2	35095000	35200000	-0.279211
chr2	35200000	35245000	-0.363433
chr2	35245000	35335000	-0.400516
chr2	35335000	35445000	-0.330384
chr3	155000	180000	-0.293904
chr3	180000	510000	-0.348279
chr3	510000	745000	-0.239181
chr3	745000	850000	-0.644633
chr3	850000	910000	-0.874661
chr3	910000	1020000	-0.462289
chr3	1020000	1140000	-0.411552
chr3	1140000	1185000	-0.35227
chr3	1185000	1240000	-0.680725
chr3	1240000	1270000	-0.393083
chr3	1270000	1330000	0.217061
chr3	1330000	1365000	-0.450991
chr3	1365000	1415000	-0.69071
chr3	1415000	1535000	-0.661568
chr3	1535000	1585000	-0.786377
chr3	1585000	1725000	-0.467683
chr3	1725000	1900000	-0.568848
chr3	1900000	2310000	-0.591401
chr3	2310000	2355000	-0.5493
chr3	2355000	2585000	-0.579274
chr3	2585000	2690000	-0.897831
chr3	2690000	2785000	-0.524917
chr3	2785000	2810000	-0.257082
chr3	2810000	2835000	-0.326105
chr3	2835000	2885000	-0.369763
chr3	2885000	2940000	-0.477223
chr3	2940000	3050000	-0.598314
chr3	3050000	3195000	-0.510085
chr3	3195000	3230000	-0.450695
chr3	3230000	3325000	-0.480645
chr3	3325000	3355000	-0.492346
chr3	3355000	3580000	-0.515077
chr3	3580000	3695000	-0.549893
chr3	3695000	3735000	-0.408065
chr3	3735000	3830000	-0.147457
chr3	3830000	3875000	-0.476415
chr3	3875000	3940000	-0.701585
chr3	3940000	3980000	-0.415672
chr3	3980000	4035000	-0.419581
chr3	4035000	4090000	-0.493963
chr3	4090000	4195000	-0.690206
chr3	4195000	4235000	-0.524302
chr3	4235000	4330000	-0.393335
chr3	4330000	4395000	-0.581368
chr3	4395000	4500000	-0.402148
chr3	4500000	4610000	-0.308315
chr3	4610000	4645000	-0.687612
chr3	4645000	4677500	-0.274861
chr3	4677500	4750000	-0.0369003
chr3	4750000	4780000	-0.147074
chr3	4780000	4820000	-0.517058
chr3	4820000	4850000	-0.622618
chr3	4850000	4930000	-0.285391
chr3	4930000	4995000	-0.433456
chr3	4995000	5040000	-0.495704
chr3	5040000	5170000	-0.453354
chr3	5170000	5205000	-0.160429
chr3	5205000	5265000	-0.478944
chr3	5265000	5320000	-0.741637
chr3	5320000	5350000	-0.529676
chr3	5350000	5530000	-0.392716
chr3	5530000	5565000	-0.581678
chr3	5565000	5620000	-0.386412
chr3	5620000	5665000	-0.287255
chr3	5665000	5720000	-0.601204
chr3	5720000	5815000	-0.484611
chr3	5815000	5940000	-0.64625
chr3	5940000	6065000	-0.392962
chr3	6065000	6170000	-0.872162
chr3	6170000	6215000	-0.4616
chr3	6215000	6275000	-0.425745
chr3	6275000	6325000	-0.409958
chr3	6325000	6515000	-0.499585
chr3	6515000	6635000	-0.124271
chr3	6635000	6675000	-0.499718
chr3	6675000	6705000	-0.411096
chr3	6705000	6765000	-0.580933
chr3	6765000	6805000	-0.398048
chr3	6805000	6835000	-0.415482
chr3	6835000	6865000	-0.532881
chr3	6865000	6920000	-0.544187
chr3	6920000	6955000	-0.631809
chr3	6955000	6985000	-0.0602837
chr3	6985000	7035000	-0.030407
chr3	7035000	7065000	-0.584437
chr3	7065000	7100000	-0.427198
chr3	7100000	7180000	-0.373469
chr3	7180000	7225000	-0.385556
chr3	7225000	7320000	-0.608697
chr3	7320000	7370000	-0.589549
chr3	7370000	7395000	-0.344002
chr3	7395000	7605000	-0.231424
chr3	7605000	7700000	-0.57265
chr3	7700000	7760000	-0.38286
chr3	7760000	7800000	-0.40214
chr3	7800000	8025000	-0.372755
chr3	8025000	8090000	-0.629553
chr3	8090000	8145000	-0.520942
chr3	8145000	8260000	-0.384032
chr3	8260000	8440000	-0.161137
chr3	8440000	8490000	-0.329391
chr3	8490000	8555000	-0.4272
chr3	8555000	8595000	-0.338988
chr3	8595000	8655000	-0.319496
chr3	8655000	8680000	-0.325004
chr3	8680000	8890000	-0.0456273
chr3	8890000	8965000	-0.559513
chr3	8965000	8995000	-0.598861
chr3	8995000	9065000	-0.232063
chr3	9065000	9135000	-0.941973
chr3	9135000	9185000	-0.604609
chr3	9185000	9220000	-0.385654
chr3	9220000	9270000	-0.36158
chr3	9270000	9310000	-0.698156
chr3	9310000	9380000	-0.775282
chr3	9380000	9415000	-0.400654
chr3	9415000	9470000	-0.612866
chr3	9470000	9495000	-0.611051
chr3	9495000	9620000	-0.326643
chr3	9620000	9835000	-0.269239
chr3	9835000	9870000	-0.368266
chr3	9870000	9925000	-0.172945
chr3	9925000	10080000	-0.333764
chr3	10080000	10125000	-0.277162
chr3	10125000	10190000	-0.121746
chr3	10190000	10240000	-0.546937
chr3	10240000	10370000	-0.407491
chr3	10370000	10450000	-0.611886
chr3	10450000	10480000	-0.358458
chr3	10480000	10595000	-0.266264
chr3	10595000	10625000	-0.416852
chr3	10625000	10660000	-0.178976
chr3	10660000	10695000	-0.42497
chr3	10695000	10760000	-0.36829
chr3	10760000	10810000	-0.536827
chr3	10810000	10855000	-0.557352
chr3	10855000	10890000	-0.426787
chr3	10890000	11135000	-0.568959
chr3	11135000	11220000	-0.212247
chr3	11220000	11260000	-0.677147
chr3	11260000	11335000	-0.307296
chr3	11335000	11405000	-0.561575
chr3	11405000	11480000	-0.482591
chr3	11480000	11575000	-0.31195
chr3	11575000	11700000	-0.2504
chr3	11700000	11790000	-0.199028
chr3	11790000	11835000	-0.586271
chr3	11835000	11865000	-0.948774
chr3	11865000	11980000	-0.833353
chr3	11980000	12015000	-0.138255
chr3	12015000	12045000	-0.451837
chr3	12045000	12080000	-0.0180983
chr3	12080000	12155000	-0.556932
chr3	12155000	12195000	-0.565329
chr3	12195000	12285000	-0.271327
chr3	12285000	12325000	-0.750814
chr3	12325000	12365000	-0.39018
chr3	12365000	12660000	-0.290864
chr3	12660000	12700000	-0.673339
chr3	12700000	12810000	-0.296743
chr3	12810000	12865000	-0.285541
chr3	12865000	12915000	-0.44385
chr3	12915000	12980000	-0.204501
chr3	12980000	13055000	-0.276309
chr3	13055000	13085000	-0.744076
chr3	13085000	13635000	-0.345464
chr3	13635000	13805000	-0.302238
chr3	13805000	13872500	-1.06907
chr3	13872500	14190000	-1.20806
chr3	14190000	14240000	-0.661493
chr3	14240000	14395000	-0.347386
chr3	14395000	14440000	-0.393225
chr3	14440000	14525000	-0.442473
chr3	14525000	14815000	-0.256473
chr3	14815000	14860000	-0.420548
chr3	14860000	15055000	-0.410076
chr3	15055000	15195000	-0.508847
chr3	15195000	15290000	-0.640639
chr3	15290000	15355000	-0.51326
chr3	15355000	15510000	-0.570383
chr3	15510000	15645000	-0.633365
chr3	15645000	15685000	-0.7657
chr3	15685000	15745000	-0.845471
chr3	15745000	15805000	-0.420058
chr3	15805000	15930000	-0.590431
chr3	15930000	16095000	-0.446736
chr3	16095000	16255000	-0.449783
chr3	16255000	16350000	-0.580999
chr3	16350000	16510000	-0.584538
chr3	16510000	16545000	-0.68097
chr3	16545000	16715000	-0.648003
chr3	16715000	16765000	-0.893529
chr3	16765000	16795000	-0.662226
chr3	16795000	17000000	-0.699433
chr3	17000000	17035000	-0.311572
chr3	17035000	17140000	-0.567719
chr3	17140000	17195000	-0.704985
chr3	17195000	17310000	-0.514696
chr3	17310000	17335000	-0.452953
chr3	17335000	17505000	-0.481201
chr3	17505000	17540000	-0.241501
chr3	17540000	17565000	-0.417996
chr3	17565000	17840000	-0.361747
chr3	17840000	17915000	-0.636731
chr3	17915000	18080000	-0.662918
chr3	18080000	18115000	-0.517802
chr3	18115000	18170000	-0.00585167
chr3	18170000	18235000	-0.384557
chr3	18235000	18300000	-0.283479
chr3	18300000	18335000	-0.324743
chr3	18335000	18375000	-0.65888
chr3	18375000	18435000	-0.646629
chr3	18435000	18475000	-0.139128
chr3	18475000	18540000	-0.153376
chr3	18540000	18570000	-0.429584
chr3	18570000	18765000	-0.293158
chr3	18765000	18820000	-0.341916
chr3	18820000	18860000	-0.526895
chr3	18860000	18935000	-0.494772
chr3	18935000	18995000	-0.258193
chr3	18995000	19085000	-0.445761
chr3	19085000	19150000	-0.544224
chr3	19150000	19200000	-0.617045
chr3	19200000	19340000	-0.512067
chr3	19340000	19390000	-0.667726
chr3	19390000	19630000	-0.565815
chr3	19630000	19810000	-0.626396
chr3	19810000	19865000	-0.47612
chr3	19865000	19925000	-0.50068
chr3	19925000	20045000	-0.204808
chr3	20045000	20085000	-1.71717
chr3	20085000	20385000	-0.427722
chr3	20385000	20605000	-0.562445
chr3	20605000	20665000	-0.917584
chr3	20665000	20700000	-0.699743
chr3	20700000	20935000	-0.456823
chr3	20935000	21000000	-0.315258
chr3	21000000	21040000	-0.812691
chr3	21040000	21130000	-0.429523
chr3	21130000	21255000	-0.608188
chr3	21255000	21315000	-0.263621
chr3	21315000	21375000	-0.441853
chr3	21375000	21400000	-0.602672
chr3	21400000	21570000	-0.905552
chr3	21570000	21600000	-0.568618
chr3	21600000	21640000	-0.681814
chr3	21640000	21805000	-0.538303
chr3	21805000	21855000	-0.512092
chr3	21855000	21890000	-0.580584
chr3	21890000	21925000	-0.474851
chr3	21925000	22020000	-0.444783
chr3	22020000	22105000	-0.293161
chr3	22105000	22160000	-0.553822
chr3	22160000	22185000	-0.554216
chr3	22185000	22230000	-0.53351
chr3	22230000	22260000	-0.487175
chr3	22260000	22425000	-0.238477
chr3	22425000	22460000	-0.696399
chr3	22460000	22595000	-0.416852
chr3	22595000	22625000	-0.224444
chr3	22625000	22650000	-0.631459
chr3	22650000	22695000	-0.609345
chr3	22695000	22815000	-0.597086
chr3	22815000	22855000	-0.455652
chr3	22855000	22900000	-0.58658
chr3	22900000	23015000	-0.833628
chr3	23015000	23105000	-0.465663
chr3	23105000	23155000	-0.585257
chr3	23155000	23260000	-0.628459
chr3	23260000	23290000	-0.299429
chr3	23290000	23340000	-0.526011
chr3	23340000	23370000	-0.745742
chr3	23370000	23500000	-0.299194
chr3	23500000	23660000	-0.442185
chr3	23660000	23820000	-0.367588
chr3	23820000	24020000	-0.704383
chr3	24020000	24185000	-0.536003
chr3	24185000	24370000	-0.17682
chr3	24370000	24470000	-0.649297
chr3	24470000	24655000	-0.513698
chr3	24655000	24705000	-0.935424
chr3	24705000	24795000	-0.555891
chr3	24795000	24925000	-0.806223
chr3	24925000	25175000	-0.665881
chr3	25175000	25295000	-0.691534
chr3	25295000	25395000	-0.434436
chr3	25395000	25480000	-0.812726
chr3	25480000	25520000	-0.797509
chr3	25520000	25580000	-0.228614
chr3	25580000	25655000	-0.343949
chr3	25655000	25880000	-0.601437
chr3	25880000	25950000	-0.776064
chr3	25950000	25995000	-0.09089
chr3	25995000	26235000	-0.869544
chr3	26235000	26270000	-0.315401
chr3	26270000	26345000	-0.726475
chr3	26345000	26390000	-0.568878
chr3	26390000	26430000	-0.43895
chr3	26430000	26460000	-0.574319
chr3	26460000	26485000	-0.324975
chr3	26485000	26565000	-0.516115
chr3	26565000	26605000	-0.673226
chr3	26605000	26635000	-0.617968
chr3	26635000	26725000	-0.435628
chr3	26725000	26870000	-0.31222
chr3	26870000	26960000	-0.244509
chr3	26960000	27030000	-0.792153
chr3	27030000	27090000	-0.631684
chr3	27090000	27175000	-0.530735
chr3	27175000	27245000	-0.386066
chr3	27245000	27275000	-0.456526
chr3	27275000	27310000	-0.547729
chr3	27310000	27355000	-0.326259
chr3	27355000	27380000	-0.293417
chr3	27380000	27445000	-0.428587
chr3	27445000	27545000	-0.478527
chr3	27545000	27575000	-0.818211
chr3	27575000	27630000	-0.287683
chr3	27630000	27730000	-0.53881
chr3	27730000	27805000	-0.397912
chr3	27805000	27835000	-1.15519
chr3	27835000	28040000	-0.147825
chr3	28040000	28075000	-0.307178
chr3	28075000	28145000	-0.648635
chr3	28145000	28220000	-0.703238
chr3	28220000	28310000	-0.6058
chr3	28310000	28385000	-0.671726
chr3	28385000	28485000	-0.437052
chr3	28485000	28655000	-0.558977
chr3	28655000	28685000	-0.022853
chr3	28685000	28805000	-0.535021
chr3	28805000	28870000	-0.403164
chr3	28870000	28895000	-0.260623
chr3	28895000	28975000	-0.536642
chr3	28975000	29025000	-0.578409
chr3	29025000	29092500	-0.282831
chr3	29092500	29130000	-0.210313
chr3	29130000	29210000	-0.258859
chr3	29210000	29450000	-0.0788923
chr3	29450000	29500000	-0.695606
chr3	29500000	29685000	-0.420427
chr3	29685000	29782500	-0.079558
chr3	29782500	29955000	-0.80063
chr3	29955000	29985000	-0.622096
chr3	29985000	30020000	-0.759197
chr3	30020000	30140000	-0.800288
chr3	30140000	30220000	-0.392772
chr3	30220000	30430000	-0.0983387
chr3	30430000	30480000	-0.569712
chr3	30480000	30570000	-0.884493
chr3	30570000	30630000	-0.187509
chr3	30630000	30695000	-0.765275
chr3	30695000	30730000	-0.264218
chr3	30730000	30765000	-0.182938
chr3	30765000	30810000	-0.24596
chr3	30810000	30885000	-0.213615
chr3	30885000	30940000	-0.590839
chr3	30940000	30980000	-0.211488
chr3	30980000	31005000	-0.356671
chr3	31005000	31065000	-0.226412
chr3	31065000	31110000	-0.170875
chr3	31110000	31140000	-0.318339
chr3	31140000	31235000	-0.26486
chr3	31235000	31395000	-0.128235
chr3	31395000	31450000	-0.336357
chr3	31450000	31490000	-0.292721
chr3	31490000	31570000	-0.0879193
chr3	31570000	31615000	-0.255606
chr3	31615000	31805000	-0.590466
chr3	31805000	31845000	-0.402163
chr3	31845000	31895000	-0.439015
chr3	31895000	31930000	-0.128699
chr3	31930000	31975000	-0.30419
chr3	31975000	32105000	-0.317931
chr3	32105000	32155000	-0.212622
chr3	32155000	32195000	-0.42077
chr3	32195000	32320000	-0.588578
chr3	32320000	32390000	-0.587216
chr3	32390000	32475000	-0.936894
chr3	32475000	32645000	-0.691706
chr3	32645000	32680000	-0.198598
chr3	32680000	32730000	-0.556704
chr3	32730000	32795000	-0.40557
chr3	32795000	32830000	-0.55304
chr3	32830000	32955000	-0.399616
chr3	32955000	32990000	-0.235423
chr3	32990000	33045000	-0.676693
chr3	33045000	33105000	-0.512405
chr3	33105000	33215000	-0.395985
chr3	33215000	33260000	-0.533355
chr3	33260000	33305000	-0.296356
chr3	33305000	33330000	-0.434414
chr3	33330000	33545000	-0.271695
chr3	33545000	33575000	-0.471181
chr3	33575000	33660000	-0.13135
chr3	33660000	33705000	-0.420712
chr3	33705000	33925000	-0.619966
chr3	33925000	34020000	-0.488299
chr3	34020000	34285000	-0.603665
chr3	34285000	34330000	-0.535353
chr3	34330000	34360000	-0.72758
chr3	34360000	34520000	-0.647928
chr3	34520000	34555000	-0.584466
chr3	34555000	34585000	0.0233943
chr3	34585000	34635000	-0.149299
chr3	34635000	34755000	-0.796331
chr3	34755000	34860000	-0.249875
chr3	34860000	34985000	-0.703239
chr3	34985000	35035000	-0.382482
chr3	35035000	35125000	-0.462824
chr3	35125000	35165000	-0.582965
chr3	35165000	35270000	-0.412379
chr3	35270000	35310000	-0.583848
chr3	35310000	35375000	-0.510974
chr3	35375000	35415000	-0.615483
chr3	35415000	35450000	-0.430648
chr3	35450000	35495000	-0.300428
chr3	35495000	35845000	-0.433263
chr3	35845000	35900000	-0.231864
chr3	35900000	35925000	-0.300593
chr3	35925000	36110000	-0.327583
chr3	36110000	36180000	-0.432803
chr3	36180000	36255000	-0.432797
chr3	36255000	36290000	-0.0725533
chr3	36290000	36375000	-0.398789
chr3	36375000	36430000	-0.424282
chr3	36430000	36465000	-0.243556
chr3	36465000	36500000	-0.0766887
chr3	36500000	36565000	-0.557003
chr3	36565000	36605000	-0.543164
chr3	36605000	36665000	-0.847693
chr3	36665000	36730000	-0.661316
chr3	36730000	36820000	-0.302003
chr4	180000	325000	-0.390791
chr4	325000	375000	-0.646231
chr4	375000	410000	-0.333839
chr4	410000	445000	-0.481394
chr4	445000	485000	-0.255387
chr4	485000	650000	-0.408634
chr4	650000	780000	-0.287302
chr4	780000	875000	0.0443403
chr4	875000	1245000	-0.53814
chr4	1245000	1375000	-0.614127
chr4	1375000	1420000	-0.474014
chr4	1420000	1455000	-0.326059
chr4	1455000	1535000	-0.428955
chr4	1535000	1570000	-0.275823
chr4	1570000	1625000	-0.173422
chr4	1625000	1770000	-0.347667
chr4	1770000	1865000	-0.247983
chr4	1865000	1930000	-0.596282
chr4	1930000	1962500	-0.3467
chr4	1962500	2170000	-0.507447
chr4	2170000	2430000	-0.386889
chr4	2430000	2520000	-0.074233
chr4	2520000	2920000	-0.347662
chr4	2920000	3015000	-0.368417
chr4	3015000	3255000	-0.28212
chr4	3255000	3390000	-0.284306
chr4	3390000	3570000	-0.263331
chr4	3570000	3675000	-0.347193
chr4	3675000	3745000	-0.617133
chr4	3745000	3995000	-0.440482
chr4	3995000	4080000	-0.6693
chr4	4080000	4370000	-0.15795
chr4	4370000	4405000	-0.452255
chr4	4405000	4445000	-0.577136
chr4	4445000	4500000	-0.420114
chr4	4500000	4600000	-0.476718
chr4	4600000	4650000	-0.592616
chr4	4650000	4740000	-0.829056
chr4	4740000	4795000	-0.319997
chr4	4795000	4840000	-0.223933
chr4	4840000	5015000	-0.552022
chr4	5015000	5155000	-0.536674
chr4	5155000	5220000	-0.600319
chr4	5220000	5340000	-0.545966
chr4	5340000	5480000	-0.401913
chr4	5480000	5525000	-0.586477
chr4	5525000	5570000	-0.419309
chr4	5570000	5760000	-0.275878
chr4	5760000	5825000	-0.727531
chr4	5825000	5970000	-0.378905
chr4	5970000	6155000	-0.573205
chr4	6155000	6250000	-0.412484
chr4	6250000	6485000	-0.365102
chr4	6485000	6740000	-0.307065
chr4	6740000	6790000	-0.451189
chr4	6790000	6880000	-0.400065
chr4	6880000	7005000	-0.39872
chr4	7005000	7145000	-0.626181
chr4	7145000	7185000	-0.203116
chr4	7185000	7355000	-0.574751
chr4	7355000	7485000	-0.542471
chr4	7485000	7595000	-0.304782
chr4	7595000	7680000	-0.410121
chr4	7680000	8070000	-0.410695
chr4	8070000	8195000	-0.471209
chr4	8195000	8225000	-0.294888
chr4	8225000	8445000	-0.348076
chr4	8445000	8500000	-0.397615
chr4	8500000	8575000	-0.398251
chr4	8575000	8650000	-0.409911
chr4	8650000	8780000	-0.400291
chr4	8780000	8827500	-0.226518
chr4	8827500	8855000	-0.392581
chr4	8855000	8915000	-0.205588
chr4	8915000	9015000	-0.318985
chr4	9015000	9267500	-0.519972
chr4	9267500	9385000	-1.54482
chr4	9385000	9540000	-0.003452
chr4	9540000	10055000	-0.463698
chr4	10055000	10145000	-0.12402
chr4	10145000	10215000	-0.243278
chr4	10215000	10435000	-0.273927
chr4	10435000	10825000	-0.426734
chr4	10825000	11185000	-0.281407
chr4	11185000	11525000	-0.267594
chr4	11525000	11665000	-0.278609
chr4	11665000	11895000	-0.328322
chr4	11895000	12045000	-0.403094
chr4	12045000	12085000	-0.421375
chr4	12085000	12265000	-0.555959
chr4	12265000	12400000	-0.522809
chr4	12400000	12470000	-0.320514
chr4	12470000	12550000	-0.121992
chr4	12550000	12595000	-0.571307
chr4	12595000	12985000	-0.31838
chr4	12985000	13235000	-0.595763
chr4	13235000	13320000	-0.243173
chr4	13320000	13585000	-0.327395
chr4	13585000	13615000	-0.221076
chr4	13615000	13640000	-0.0464623
chr4	13640000	13675000	-0.238193
chr4	13675000	13765000	-0.48169
chr4	13765000	14120000	-0.602573
chr4	14120000	14285000	-0.138195
chr4	14285000	14310000	-0.311845
chr4	14310000	14385000	-0.354501
chr4	14385000	14437500	-0.496242
chr4	14437500	14860000	-1.3377
chr4	14860000	14925000	-0.368302
chr4	14925000	15070000	-0.536232
chr4	15070000	15130000	-1.26742
chr4	15130000	15420000	-0.436169
chr4	15420000	15565000	-0.383615
chr4	15565000	15830000	-0.458649
chr4	15830000	15960000	-0.232132
chr4	15960000	16075000	-0.531203
chr4	16075000	16170000	-0.668336
chr4	16170000	16315000	-0.336771
chr4	16315000	16350000	-0.591419
chr4	16350000	16445000	-0.486403
chr4	16445000	16535000	-0.120739
chr4	16535000	16590000	-0.405349
chr4	16590000	16695000	-0.42863
chr4	16695000	16945000	-0.638552
chr4	16945000	17155000	-0.376773
chr4	17155000	17325000	-0.821685
chr4	17325000	17660000	-0.226647
chr4	17660000	17720000	-0.531975
chr4	17720000	17940000	-0.489772
chr4	17940000	18065000	-0.874342
chr4	18065000	18140000	-0.571218
chr4	18140000	18210000	-0.549875
chr4	18210000	18350000	-0.243559
chr4	18350000	18490000	-0.163351
chr4	18490000	18525000	-0.44852
chr4	18525000	18555000	-0.023552
chr4	18555000	18670000	-0.388801
chr4	18670000	18710000	-0.493093
chr4	18710000	18785000	-0.481462
chr4	18785000	18865000	-0.529953
chr4	18865000	18930000	-0.468854
chr4	18930000	18980000	-0.532633
chr4	18980000	19025000	-0.10346
chr4	19025000	19120000	-0.286453
chr4	19120000	19155000	-0.469897
chr4	19155000	19235000	-0.414149
chr4	19235000	19270000	-0.516739
chr4	19270000	19390000	-0.370718
chr4	19390000	19455000	-0.380535
chr4	19455000	19575000	-0.408349
chr4	19575000	19660000	-0.25691
chr4	19660000	19740000	-0.569546
chr4	19740000	19885000	-0.417638
chr4	19885000	19950000	-0.418258
chr4	19950000	20010000	-0.367981
chr4	20010000	20040000	-0.3651
chr4	20040000	20100000	-0.174373
chr4	20100000	20845000	-0.464131
chr4	20845000	21010000	-0.490151
chr4	21010000	21205000	-0.19631
chr4	21205000	21245000	-0.442995
chr4	21245000	21280000	-0.173445
chr4	21280000	21310000	-0.427655
chr4	21310000	21425000	-0.188682
chr4	21425000	21525000	-0.333793
chr4	21525000	21575000	-0.286751
chr4	21575000	21625000	-0.422725
chr4	21625000	21670000	-0.323409
chr4	21670000	21715000	-0.353854
chr4	21715000	21805000	-0.370227
chr4	21805000	21885000	-0.074449
chr4	21885000	21975000	-0.679481
chr4	21975000	22005000	-0.357439
chr4	22005000	22045000	-0.375481
chr4	22045000	22100000	-0.127179
chr4	22100000	22135000	-0.329718
chr4	22135000	22190000	-0.04056
chr4	22190000	22390000	-0.0738773
chr4	22390000	22855000	-0.415706
chr4	22855000	22905000	-0.712262
chr4	22905000	22935000	-0.0989007
chr4	22935000	23020000	-0.214704
chr4	23020000	23055000	-0.274086
chr4	23055000	23100000	-0.368944
chr4	23100000	23150000	-0.121255
chr4	23150000	23175000	-0.123673
chr4	23175000	23260000	-0.463008
chr4	23260000	23320000	-0.199363
chr4	23320000	23455000	-0.574586
chr4	23455000	23490000	-0.327538
chr4	23490000	23535000	-0.592149
chr4	23535000	24030000	-0.619371
chr4	24030000	24085000	-0.44122
chr4	24085000	24155000	-0.244245
chr4	24155000	24215000	-0.143704
chr4	24215000	24315000	-0.52167
chr4	24315000	24475000	-0.18983
chr4	24475000	24520000	-0.40034
chr4	24520000	24605000	-0.193563
chr4	24605000	24640000	-0.249584
chr4	24640000	24720000	0.004646
chr4	24720000	24795000	-0.171417
chr4	24795000	24850000	-0.327712
chr4	24850000	24885000	-0.340285
chr4	24885000	24990000	-0.061547
chr4	24990000	25090000	-0.271842
chr4	25090000	25155000	-0.358674
chr4	25155000	25225000	-0.560258
chr4	25225000	25365000	-0.294113
chr4	25365000	25445000	-0.545009
chr4	25445000	25545000	-0.650164
chr4	25545000	25570000	-0.104917
chr4	25570000	25620000	-0.271246
chr4	25620000	25660000	-0.474808
chr4	25660000	25695000	-0.427999
chr4	25695000	25720000	-0.229102
chr4	25720000	25835000	-0.338929
chr4	25835000	25910000	-0.611285
chr4	25910000	25975000	-0.619495
chr4	25975000	26125000	-0.275224
chr4	26125000	26195000	-0.41074
chr4	26195000	26340000	-0.614868
chr4	26340000	26465000	-0.444515
chr4	26465000	26590000	-0.469905
chr4	26590000	26665000	-0.339684
chr4	26665000	26760000	-0.284811
chr4	26760000	26840000	-0.27525
chr4	26840000	26885000	-0.280427
chr4	26885000	26920000	-0.561982
chr4	26920000	26985000	-0.565275
chr4	26985000	27040000	-0.419217
chr4	27040000	27125000	-0.273299
chr4	27125000	27190000	-0.291464
chr4	27190000	27500000	-0.494227
chr4	27500000	27660000	-0.684052
chr4	27660000	27695000	-0.461304
chr4	27695000	27755000	-0.532076
chr4	27755000	27775000	-0.441794
chr4	27775000	27870000	-0.351637
chr4	27870000	27995000	-0.295296
chr4	27995000	28035000	-0.258119
chr4	28035000	28205000	-0.262679
chr4	28205000	28280000	-0.323614
chr4	28280000	28385000	-0.41617
chr4	28385000	28470000	-0.503048
chr4	28470000	28530000	-0.51103
chr4	28530000	28565000	-0.340399
chr4	28565000	28605000	-0.355902
chr4	28605000	28660000	-0.416881
chr4	28660000	28755000	-0.509226
chr4	28755000	28830000	-0.409945
chr4	28830000	28870000	-0.574404
chr4	28870000	28940000	-0.145134
chr4	28940000	29015000	-0.442754
chr4	29015000	29150000	-0.383986
chr4	29150000	29205000	-0.356043
chr4	29205000	29245000	-0.419271
chr4	29245000	29295000	-0.511502
chr4	29295000	29330000	-0.389699
chr4	29330000	29490000	-0.756341
chr4	29490000	29570000	-0.582021
chr4	29570000	29660000	-0.316502
chr4	29660000	29740000	-0.431336
chr4	29740000	29815000	-0.485206
chr4	29815000	29975000	-0.319774
chr4	29975000	30200000	-0.441215
chr4	30200000	30245000	-0.473567
chr4	30245000	30510000	-0.442013
chr4	30510000	30540000	-0.001715
chr4	30540000	30600000	-0.211094
chr4	30600000	30625000	-0.324896
chr4	30625000	30685000	-0.324518
chr4	30685000	30765000	-0.180914
chr4	30765000	30890000	-0.509813
chr4	30890000	30940000	-0.440452
chr4	30940000	31040000	-0.332638
chr4	31040000	31090000	-0.228597
chr4	31090000	31310000	-0.312294
chr4	31310000	31535000	-0.283481
chr4	31535000	31575000	-0.0627073
chr4	31575000	31740000	-0.362613
chr4	31740000	31780000	-0.775893
chr4	31780000	31805000	-0.289607
chr4	31805000	31835000	-0.483008
chr4	31835000	31865000	-0.198958
chr4	31865000	32015000	-0.374753
chr4	32015000	32045000	-0.202472
chr4	32045000	32280000	-0.513571
chr4	32280000	32365000	-0.503348
chr4	32365000	32420000	-0.700112
chr4	32420000	32470000	-0.855331
chr4	32470000	32510000	-0.343663
chr4	32510000	32565000	-0.334814
chr4	32565000	32685000	-0.329398
chr4	32685000	32945000	-0.469073
chr4	32945000	32997500	-0.319637
chr4	32997500	33055000	-0.415464
chr4	33055000	33090000	-0.328047
chr4	33090000	33115000	-0.0480197
chr4	33115000	33145000	-0.152673
chr4	33145000	33195000	-0.32391
chr4	33195000	33480000	-0.438965
chr4	33480000	33570000	-0.113822
chr4	33570000	33595000	-0.360945
chr4	33595000	33620000	-0.235636
chr4	33620000	33655000	-0.476227
chr4	33655000	33740000	-0.428943
chr4	33740000	33800000	-0.313812
chr4	33800000	33880000	-0.331474
chr4	33880000	33915000	-0.279744
chr4	33915000	33955000	-0.296364
chr4	33955000	34055000	-0.338407
chr4	34055000	34095000	-0.487511
chr4	34095000	34370000	-0.575307
chr4	34370000	34420000	-0.0638287
chr4	34420000	34495000	-0.155344
chr4	34495000	34565000	-0.203859
chr4	34565000	34585000	-0.24989
chr4	34585000	34615000	-0.22231
chr4	34615000	34690000	-0.136859
chr4	34690000	34765000	-0.408984
chr4	34765000	34825000	-0.104436
chr4	34825000	34855000	-0.255442
chr4	34855000	34885000	-0.446036
chr4	34885000	34910000	-0.253794
chr4	34910000	35035000	-0.0723537
chr4	35035000	35095000	-0.116832
chr4	35095000	35150000	0.328978
chr4	35150000	35205000	-0.230796
chr4	35205000	35270000	-0.479701
chr4	35270000	35320000	-0.616763
chr4	35320000	35365000	-0.132436
chr5	150000	235000	-0.221604
chr5	235000	305000	-0.166092
chr5	305000	495000	-0.146528
chr5	495000	535000	-0.286587
chr5	535000	575000	-0.195122
chr5	575000	610000	-0.131531
chr5	610000	690000	-0.386666
chr5	690000	785000	-0.342311
chr5	785000	895000	-0.462022
chr5	895000	970000	-0.415487
chr5	970000	1205000	-0.403576
chr5	1205000	1440000	-0.446443
chr5	1440000	1490000	-0.831278
chr5	1490000	1585000	-0.333924
chr5	1585000	1770000	-0.616846
chr5	1770000	1870000	-0.773417
chr5	1870000	1980000	-0.445851
chr5	1980000	2060000	-0.267664
chr5	2060000	2100000	-0.288501
chr5	2100000	2145000	-0.492371
chr5	2145000	2190000	-0.281089
chr5	2190000	2240000	-0.267386
chr5	2240000	2280000	-0.495844
chr5	2280000	2335000	-0.625863
chr5	2335000	2410000	-0.326264
chr5	2410000	2450000	-0.157862
chr5	2450000	2720000	0.109938
chr5	2720000	2880000	-0.553311
chr5	2880000	2940000	-0.255284
chr5	2940000	3105000	-0.691302
chr5	3105000	3395000	-0.363558
chr5	3395000	3625000	-0.515167
chr5	3625000	3685000	-0.042298
chr5	3685000	3795000	-0.335811
chr5	3795000	3860000	-0.556461
chr5	3860000	4060000	-0.237919
chr5	4060000	4105000	-0.480684
chr5	4105000	4280000	-0.575248
chr5	4280000	4320000	-0.482419
chr5	4320000	4425000	-0.483815
chr5	4425000	4485000	-0.544787
chr5	4485000	4585000	-0.454792
chr5	4585000	4635000	-0.544474
chr5	4635000	4715000	-0.615251
chr5	4715000	4745000	-0.395984
chr5	4745000	4845000	-0.37881
chr5	4845000	4875000	-0.320546
chr5	4875000	4990000	-0.380412
chr5	4990000	5040000	-0.689988
chr5	5040000	5175000	-0.658066
chr5	5175000	5250000	-0.332726
chr5	5250000	5360000	-0.439318
chr5	5360000	5395000	-0.519746
chr5	5395000	5460000	-0.511332
chr5	5460000	5520000	-0.487153
chr5	5520000	5630000	-0.542787
chr5	5630000	5710000	-0.728852
chr5	5710000	5755000	-0.500983
chr5	5755000	5800000	-0.993315
chr5	5800000	5885000	-0.704458
chr5	5885000	5950000	-0.536153
chr5	5950000	6010000	-0.631551
chr5	6010000	6045000	-0.190096
chr5	6045000	6105000	-0.37376
chr5	6105000	6270000	-0.706002
chr5	6270000	6505000	-0.586983
chr5	6505000	6660000	-0.47536
chr5	6660000	6710000	-0.512672
chr5	6710000	6845000	-0.424183
chr5	6845000	6885000	-0.502347
chr5	6885000	6930000	-0.422196
chr5	6930000	7025000	-0.468434
chr5	7025000	7085000	-0.427953
chr5	7085000	7290000	-0.676219
chr5	7290000	7350000	-0.535506
chr5	7350000	7390000	-0.442487
chr5	7390000	7515000	-0.333611
chr5	7515000	7650000	-0.528079
chr5	7650000	8040000	-0.769737
chr5	8040000	8075000	-0.536826
chr5	8075000	8335000	-0.248867
chr5	8335000	8370000	-0.527156
chr5	8370000	8645000	-0.295246
chr5	8645000	8970000	-0.40048
chr5	8970000	9060000	-0.419627
chr5	9060000	9125000	-0.450927
chr5	9125000	9415000	-0.51957
chr5	9415000	9460000	-0.219499
chr5	9460000	9615000	-0.53067
chr5	9615000	9895000	-0.50374
chr5	9895000	9995000	-1.09508
chr5	9995000	10235000	-0.578351
chr5	10235000	10430000	-0.271841
chr5	10430000	10470000	-0.361503
chr5	10470000	10560000	-0.457124
chr5	10560000	11055000	-0.508159
chr5	11055000	11145000	-0.646672
chr5	11145000	11225000	-0.332814
chr5	11225000	11275000	-0.333024
chr5	11275000	11790000	-0.522193
chr5	11790000	11875000	-0.364346
chr5	11875000	11920000	-1.32081
chr5	11920000	12460000	-0.528145
chr5	12460000	12490000	-0.231757
chr5	12490000	12605000	-0.677392
chr5	12605000	12720000	-0.366694
chr5	12720000	12825000	-0.724587
chr5	12825000	13115000	-0.370453
chr5	13115000	13240000	-0.763512
chr5	13240000	13280000	-0.599584
chr5	13280000	13315000	-0.376232
chr5	13315000	13375000	-0.58446
chr5	13375000	13710000	-0.454974
chr5	13710000	13790000	-0.574297
chr5	13790000	13825000	-0.262552
chr5	13825000	13860000	-0.464131
chr5	13860000	13930000	-0.359507
chr5	13930000	14102500	-0.402695
chr5	14102500	14290000	-0.398657
chr5	14290000	14355000	-0.543552
chr5	14355000	14420000	-0.360495
chr5	14420000	14465000	-0.339237
chr5	14465000	14525000	-0.673352
chr5	14525000	14725000	-0.347698
chr5	14725000	14830000	-0.56177
chr5	14830000	14915000	-0.542055
chr5	14915000	14965000	-0.0794527
chr5	14965000	15005000	-0.47573
chr5	15005000	15255000	-0.622138
chr5	15255000	15290000	-0.386695
chr5	15290000	15575000	-0.272156
chr5	15575000	15700000	-0.635545
chr5	15700000	15750000	-0.402576
chr5	15750000	15860000	-0.773158
chr5	15860000	15910000	-0.412547
chr5	15910000	16125000	-0.409158
chr5	16125000	16175000	-0.633198
chr5	16175000	16370000	-0.550287
chr5	16370000	16485000	-0.430855
chr5	16485000	16535000	-0.326074
chr5	16535000	16575000	-0.426918
chr5	16575000	16645000	-0.660115
chr5	16645000	16745000	-0.636566
chr5	16745000	16780000	-0.42384
chr5	16780000	16880000	-0.326933
chr5	16880000	17085000	-0.794345
chr5	17085000	17240000	-0.411595
chr5	17240000	17365000	-0.561653
chr5	17365000	17410000	-0.363248
chr5	17410000	17485000	-0.367394
chr5	17485000	17610000	-0.593782
chr5	17610000	17655000	-0.609474
chr5	17655000	17725000	-0.70169
chr5	17725000	17770000	-0.461333
chr5	17770000	17815000	-0.389499
chr5	17815000	17850000	-0.373537
chr5	17850000	17915000	-0.148658
chr5	17915000	17945000	-0.748017
chr5	17945000	18115000	-0.517986
chr5	18115000	18160000	-0.800775
chr5	18160000	18220000	-0.346427
chr5	18220000	18435000	-0.342713
chr5	18435000	18465000	-0.618685
chr5	18465000	18545000	-0.225978
chr5	18545000	18650000	-0.485217
chr5	18650000	18725000	-0.378896
chr5	18725000	18870000	-0.253089
chr5	18870000	18910000	-0.579247
chr5	18910000	18960000	-0.283705
chr5	18960000	19085000	-0.470387
chr5	19085000	19190000	-0.199993
chr5	19190000	19270000	-0.281068
chr5	19270000	19345000	-0.391496
chr5	19345000	19405000	-0.431948
chr5	19405000	19470000	-0.349307
chr5	19470000	19500000	-0.176774
chr5	19500000	19545000	-0.473789
chr5	19545000	19615000	-0.334056
chr5	19615000	19660000	-0.631461
chr5	19660000	19880000	-0.286913
chr5	19880000	19930000	-0.45922
chr5	19930000	20200000	-0.713013
chr5	20200000	20230000	-0.239287
chr5	20230000	20270000	-0.355695
chr5	20270000	20410000	-0.366477
chr5	20410000	20465000	-0.15818
chr5	20465000	20570000	-0.55317
chr5	20570000	20610000	-0.626272
chr5	20610000	20695000	-0.47403
chr5	20695000	20720000	-0.462942
chr5	20720000	20760000	-0.515186
chr5	20760000	20910000	-0.451927
chr5	20910000	20970000	-0.435412
chr5	20970000	21030000	-0.571252
chr5	21030000	21080000	-0.135323
chr5	21080000	21120000	-0.378512
chr5	21120000	21155000	-0.379511
chr5	21155000	21180000	-0.243936
chr5	21180000	21225000	-0.310445
chr5	21225000	21415000	-0.186021
chr5	21415000	21445000	-0.314261
chr5	21445000	21495000	-0.367045
chr5	21495000	21605000	-0.19933
chr5	21605000	21670000	-0.595661
chr5	21670000	21735000	-0.430273
chr5	21735000	21790000	-0.460443
chr5	21790000	21835000	-0.703883
chr5	21835000	21870000	-0.449343
chr5	21870000	22000000	-0.288127
chr5	22000000	22045000	-0.514474
chr5	22045000	22075000	-0.403682
chr5	22075000	22125000	-0.745291
chr5	22125000	22205000	-0.151232
chr5	22205000	22405000	-0.297619
chr5	22405000	22495000	-0.508435
chr5	22495000	22535000	-0.30782
chr5	22535000	22640000	-0.314087
chr5	22640000	22690000	-0.485582
chr5	22690000	22750000	-0.585499
chr5	22750000	22805000	-0.19968
chr5	22805000	22840000	-0.287832
chr5	22840000	22980000	-0.416403
chr5	22980000	23040000	-0.64315
chr5	23040000	23155000	-0.359033
chr5	23155000	23185000	-0.499758
chr5	23185000	23290000	-0.0993733
chr5	23290000	23395000	-0.363733
chr5	23395000	23495000	-0.078429
chr5	23495000	23535000	-0.487659
chr5	23535000	23605000	-0.330583
chr5	23605000	23685000	-0.611607
chr5	23685000	23740000	-0.328695
chr5	23740000	23795000	-0.404651
chr5	23795000	23915000	-0.501318
chr5	23915000	23995000	-0.277621
chr5	23995000	24025000	-0.241011
chr5	24025000	24125000	-0.629154
chr5	24125000	24165000	-0.166544
chr5	24165000	24225000	-0.268088
chr5	24225000	24280000	-0.343822
chr5	24280000	24315000	-0.425719
chr5	24315000	24365000	-0.14807
chr5	24365000	24425000	-0.309353
chr5	24425000	24460000	-0.643811
chr5	24460000	24500000	-0.371099
chr5	24500000	24575000	-0.223003
chr5	24575000	24670000	-0.529758
chr5	24670000	24830000	-0.507572
chr5	24830000	25010000	-0.751409
chr5	25010000	25045000	-0.103476
chr5	25045000	25200000	-0.391461
chr5	25200000	25275000	-0.35867
chr5	25275000	25305000	-0.306022
chr5	25305000	25390000	-0.528399
chr5	25390000	25440000	-0.120723
chr5	25440000	25555000	-0.531444
chr5	25555000	25585000	-0.53085
chr5	25585000	25655000	-0.297935
chr5	25655000	25705000	0.008876
chr5	25705000	25795000	-0.554454
chr5	25795000	25875000	-0.665386
chr5	25875000	25965000	-0.37651
chr5	25965000	26100000	-0.275539
chr5	26100000	26155000	-0.206435
chr5	26155000	26240000	-0.748045
chr5	26240000	26280000	-0.584816
chr5	26280000	26425000	-0.191615
chr5	26425000	26510000	-0.396164
chr5	26510000	26705000	-0.334328
chr5	26705000	26760000	-0.569015
chr5	26760000	26845000	-0.78861
chr5	26845000	26985000	-0.577879
chr5	26985000	27080000	-0.249355
chr5	27080000	27285000	-0.500182
chr5	27285000	27340000	-0.430684
chr5	27340000	27375000	-0.470433
chr5	27375000	27405000	-0.262409
chr5	27405000	27600000	-0.550757
chr5	27600000	27690000	-0.329375
chr5	27690000	27730000	-0.174343
chr5	27730000	27825000	-0.601016
chr5	27825000	28010000	-0.354568
chr5	28010000	28040000	-0.480631
chr5	28040000	28095000	-0.322879
chr5	28095000	28280000	-0.591332
chr5	28280000	28420000	-0.232123
chr5	28420000	28550000	-0.37982
chr5	28550000	28650000	-0.320248
chr5	28650000	28730000	-0.475074
chr5	28730000	28805000	-0.270516
chr5	28805000	28910000	-0.516509
chr5	28910000	28955000	-0.171183
chr5	28955000	29045000	-0.238924
chr5	29045000	29245000	-0.0169837
chr5	29245000	29270000	-0.322933
chr5	29270000	29355000	-0.670066
chr5	29355000	29515000	-0.126582
chr5	29515000	29600000	-0.245811
chr5	29600000	29700000	-0.184547
chr5	29700000	29780000	-0.131279
chr6	72500	140000	-0.51386
chr6	140000	360000	-0.520013
chr6	360000	425000	-0.50978
chr6	425000	560000	-0.270842
chr6	560000	635000	-0.225444
chr6	635000	700000	-0.48959
chr6	700000	755000	-0.386209
chr6	755000	790000	-0.155437
chr6	790000	825000	-0.208317
chr6	825000	945000	-0.228142
chr6	945000	995000	-0.439135
chr6	995000	1075000	-0.107334
chr6	1075000	1140000	-0.113093
chr6	1140000	1405000	-0.15876
chr6	1405000	1480000	-0.26174
chr6	1480000	1535000	-0.192796
chr6	1535000	1655000	-0.217631
chr6	1655000	1700000	-0.557394
chr6	1700000	1770000	-0.571776
chr6	1770000	1800000	-0.341735
chr6	1800000	1920000	-0.0420987
chr6	1920000	1950000	-0.179875
chr6	1950000	2000000	-0.420692
chr6	2000000	2220000	-0.277951
chr6	2220000	2300000	-0.326225
chr6	2300000	2330000	-0.330137
chr6	2330000	2485000	-0.0991043
chr6	2485000	2515000	-0.0683423
chr6	2515000	2550000	-0.416215
chr6	2550000	2645000	-0.372816
chr6	2645000	2690000	-0.471046
chr6	2690000	2750000	-0.417069
chr6	2750000	2785000	-0.195091
chr6	2785000	2845000	-0.45975
chr6	2845000	3005000	-0.24892
chr6	3005000	3055000	-0.258262
chr6	3055000	3215000	-0.558127
chr6	3215000	3325000	-0.214059
chr6	3325000	3390000	-0.283692
chr6	3390000	3485000	-0.270842
chr6	3485000	3550000	-0.510618
chr6	3550000	3650000	-0.500142
chr6	3650000	3700000	-0.171758
chr6	3700000	3930000	-0.227969
chr6	3930000	4160000	-0.324296
chr6	4160000	4190000	-0.23243
chr6	4190000	4220000	-0.0631573
chr6	4220000	4270000	-0.0733853
chr6	4270000	4320000	-0.472173
chr6	4320000	4465000	-0.437046
chr6	4465000	4530000	-0.238086
chr6	4530000	4595000	-0.120845
chr6	4595000	4660000	-0.211826
chr6	4660000	4815000	-0.325398
chr6	4815000	4845000	-0.37865
chr6	4845000	5105000	-0.175264
chr6	5105000	5245000	-0.706425
chr6	5245000	5280000	-0.510888
[truncated: 1,862 more rows]

## Sheet: 93-11 normal
Table S2c. List of TADs identified in normal condition in 93-11.
Chr	From	end	score
chr1	50000	70000	0.0296667
chr1	70000	100000	0.467789
chr1	100000	140000	0.12177
chr1	140000	225000	-0.229525
chr1	225000	360000	-0.0285314
chr1	360000	515000	0.0175871
chr1	515000	655000	-0.0780303
chr1	655000	695000	-0.40575
chr1	695000	780000	-0.052584
chr1	780000	840000	-0.450084
chr1	840000	900000	-0.118096
chr1	900000	940000	-0.0273752
chr1	940000	1015000	-0.373921
chr1	1015000	1165000	-0.215481
chr1	1165000	1220000	-0.0343785
chr1	1220000	1255000	-0.134934
chr1	1255000	1300000	-0.551943
chr1	1300000	1385000	-0.224436
chr1	1385000	1415000	-0.428626
chr1	1415000	1505000	-0.453892
chr1	1505000	1675000	-0.650317
chr1	1675000	1710000	-0.394654
chr1	1710000	1760000	-0.00584019
chr1	1760000	1790000	-0.271362
chr1	1790000	1880000	-0.370281
chr1	1880000	1950000	-0.472216
chr1	1950000	2015000	-0.553572
chr1	2015000	2080000	-0.131193
chr1	2080000	2160000	-0.374556
chr1	2160000	2195000	-0.499049
chr1	2195000	2225000	-0.315
chr1	2225000	2310000	-0.47997
chr1	2310000	2385000	-0.668901
chr1	2385000	2440000	-0.481739
chr1	2440000	2465000	-0.620528
chr1	2465000	2540000	-0.299791
chr1	2540000	2575000	-0.124594
chr1	2575000	2690000	-0.44468
chr1	2690000	2765000	-0.0631721
chr1	2765000	2830000	-0.619307
chr1	2830000	2880000	-0.24046
chr1	2880000	3015000	-0.436402
chr1	3015000	3055000	-0.41078
chr1	3055000	3170000	-0.577545
chr1	3170000	3230000	-0.532064
chr1	3230000	3285000	-0.507514
chr1	3285000	3430000	-0.411707
chr1	3430000	3525000	-0.448137
chr1	3525000	3635000	-0.641108
chr1	3635000	3765000	-0.674071
chr1	3765000	3820000	-0.601249
chr1	3820000	3870000	-0.520942
chr1	3870000	3895000	-0.297252
chr1	3895000	4190000	-0.163395
chr1	4190000	4240000	0.0212691
chr1	4240000	4290000	-0.407885
chr1	4290000	4325000	-0.366912
chr1	4325000	4355000	-0.450015
chr1	4355000	4530000	-0.0314843
chr1	4530000	4560000	-0.0916328
chr1	4560000	4675000	-0.151773
chr1	4675000	4840000	-0.711794
chr1	4840000	4915000	-0.435042
chr1	4915000	4945000	-0.571076
chr1	4945000	5155000	-0.601708
chr1	5155000	5275000	-0.630741
chr1	5275000	5445000	-0.446826
chr1	5445000	5510000	-0.716279
chr1	5510000	5710000	-0.406998
chr1	5710000	5740000	-0.636509
chr1	5740000	5775000	-0.709095
chr1	5775000	5840000	-0.523657
chr1	5840000	5890000	-0.381313
chr1	5890000	5950000	-0.703498
chr1	5950000	5985000	-0.551107
chr1	5985000	6260000	-0.428052
chr1	6260000	6330000	-0.692435
chr1	6330000	6425000	-0.478328
chr1	6425000	6510000	-0.698303
chr1	6510000	6545000	-0.531818
chr1	6545000	6685000	-0.302368
chr1	6685000	6805000	-0.616836
chr1	6805000	6900000	-0.786249
chr1	6900000	6995000	-0.377038
chr1	6995000	7045000	-0.378121
chr1	7045000	7145000	-0.729151
chr1	7145000	7185000	-0.432782
chr1	7185000	7285000	-0.293422
chr1	7285000	7420000	-0.324583
chr1	7420000	7615000	-0.160248
chr1	7615000	7640000	-0.778284
chr1	7640000	7740000	-0.110457
chr1	7740000	7800000	-0.499091
chr1	7800000	7830000	-0.432083
chr1	7830000	7890000	-0.528733
chr1	7890000	8050000	-0.512491
chr1	8050000	8230000	-0.140586
chr1	8230000	8285000	-0.422767
chr1	8285000	8325000	-0.626881
chr1	8325000	8400000	-0.362035
chr1	8400000	8465000	0.0276656
chr1	8465000	8515000	-0.25467
chr1	8515000	8600000	-0.296707
chr1	8600000	8630000	-0.149819
chr1	8630000	8770000	0.0305692
chr1	8770000	8810000	-0.160779
chr1	8810000	8880000	-0.0967174
chr1	8880000	8970000	-0.677058
chr1	8970000	9010000	-0.494576
chr1	9010000	9130000	-0.711381
chr1	9130000	9165000	-0.182879
chr1	9165000	9220000	-0.162556
chr1	9220000	9425000	-0.390603
chr1	9425000	9455000	-0.371792
chr1	9455000	9490000	-0.503483
chr1	9490000	9535000	-0.193968
chr1	9535000	9575000	0.0561321
chr1	9575000	9610000	0.132256
chr1	9610000	9690000	-0.232348
chr1	9690000	9750000	-0.418444
chr1	9750000	9845000	-0.355084
chr1	9845000	10070000	-0.012448
chr1	10070000	10190000	-0.380107
chr1	10190000	10260000	-0.672653
chr1	10260000	10335000	-1.10923
chr1	10335000	10365000	-0.57877
chr1	10365000	10425000	-0.297051
chr1	10425000	10615000	-0.631524
chr1	10615000	10695000	-0.578387
chr1	10695000	10935000	-0.956297
chr1	10935000	10985000	-0.596646
chr1	10985000	11025000	-0.410172
chr1	11025000	11055000	-0.462712
chr1	11055000	11105000	-0.414269
chr1	11105000	11245000	-0.697946
chr1	11245000	11465000	-0.689662
chr1	11465000	11515000	-0.501017
chr1	11515000	11690000	-0.669453
chr1	11690000	11740000	-0.716445
chr1	11740000	11775000	-0.408953
chr1	11775000	11820000	-0.551398
chr1	11820000	11975000	-0.42332
chr1	11975000	12010000	-0.589412
chr1	12010000	12200000	-0.620171
chr1	12200000	12245000	-0.344534
chr1	12245000	12305000	-0.654789
chr1	12305000	12515000	-0.0283996
chr1	12515000	12565000	-0.464228
chr1	12565000	12600000	-0.376708
chr1	12600000	12665000	-0.322143
chr1	12665000	12925000	-0.350273
chr1	12925000	13005000	-0.497824
chr1	13005000	13030000	-0.785323
chr1	13030000	13070000	-0.236369
chr1	13070000	13235000	-0.34176
chr1	13235000	13640000	-0.427091
chr1	13640000	13845000	-0.538218
chr1	13845000	14000000	0.235659
chr1	14000000	14180000	-0.268046
chr1	14180000	14335000	-0.12241
chr1	14335000	14645000	-0.623449
chr1	14645000	14705000	-0.668713
chr1	14705000	15135000	-0.484105
chr1	15135000	15425000	-0.595106
chr1	15425000	15555000	-0.508964
chr1	15555000	15675000	-0.644475
chr1	15675000	15755000	0.0182802
chr1	15755000	15900000	-0.640075
chr1	15900000	15935000	-0.57367
chr1	15935000	16055000	-0.576186
chr1	16055000	16175000	-0.57698
chr1	16175000	16470000	-0.582364
chr1	16470000	16605000	-0.558091
chr1	16605000	16680000	-1.11876
chr1	16680000	16795000	-0.370038
chr1	16795000	16865000	-0.228019
chr1	16865000	16960000	-0.323901
chr1	16960000	17010000	-0.567662
chr1	17010000	17120000	-0.523101
chr1	17120000	17185000	-0.453615
chr1	17185000	17295000	-0.366994
chr1	17295000	17345000	-0.561871
chr1	17345000	17500000	-0.161773
chr1	17500000	17590000	-0.280382
chr1	17590000	17765000	-1.83465
chr1	17765000	17805000	-1.69285
chr1	17805000	17925000	-1.93533
chr1	17925000	18605000	-1.95668
chr1	18605000	18650000	-0.117092
chr1	18650000	18685000	-0.520932
chr1	18685000	18730000	-0.216541
chr1	18730000	18775000	-0.321425
chr1	18775000	18940000	-0.198831
chr1	18940000	19025000	-0.47038
chr1	19025000	19200000	-1.24707
chr1	19200000	19285000	-0.484188
chr1	19285000	19355000	0.0435221
chr1	19355000	19465000	-0.38511
chr1	19465000	19585000	-0.166541
chr1	19585000	19710000	-0.358976
chr1	19710000	19800000	-0.337987
chr1	19800000	19875000	-0.230136
chr1	19875000	20055000	-0.174138
chr1	20055000	20205000	-0.74165
chr1	20205000	20250000	-0.602024
chr1	20250000	20290000	-0.711824
chr1	20290000	20335000	-0.591078
chr1	20335000	20505000	-0.525279
chr1	20505000	20590000	-0.422963
chr1	20590000	20805000	-0.513563
chr1	20805000	20980000	-0.579697
chr1	20980000	21100000	-0.302654
chr1	21100000	21130000	-0.0782457
chr1	21130000	21215000	-0.494965
chr1	21215000	21320000	-0.135327
chr1	21320000	21365000	-0.371641
chr1	21365000	21415000	-0.599408
chr1	21415000	21535000	-0.782478
chr1	21535000	21660000	-0.610287
chr1	21660000	21720000	-0.00744196
chr1	21720000	21935000	-0.32003
chr1	21935000	22045000	-0.902978
chr1	22045000	22085000	-0.313724
chr1	22085000	22160000	-0.3723
chr1	22160000	22205000	-0.414469
chr1	22205000	22555000	-0.155929
chr1	22555000	22610000	-0.780373
chr1	22610000	22735000	-0.614313
chr1	22735000	22780000	0.125479
chr1	22780000	22850000	0.0131106
chr1	22850000	22920000	-0.299724
chr1	22920000	22960000	-0.725259
chr1	22960000	23020000	-0.649078
chr1	23020000	23065000	-0.598747
chr1	23065000	23115000	-0.72257
chr1	23115000	23220000	-0.601532
chr1	23220000	23350000	-0.237326
chr1	23350000	23385000	-0.249147
chr1	23385000	23555000	-0.358197
chr1	23555000	23650000	-0.525543
chr1	23650000	23725000	-0.344151
chr1	23725000	23765000	-0.551965
chr1	23765000	23865000	-0.441746
chr1	23865000	23955000	-0.662688
chr1	23955000	23980000	-0.362595
chr1	23980000	24050000	-0.393994
chr1	24050000	24110000	-0.713176
chr1	24110000	24175000	-0.698204
chr1	24175000	24330000	-0.319002
chr1	24330000	24430000	-0.380937
chr1	24430000	24645000	-0.351954
chr1	24645000	24705000	-0.527194
chr1	24705000	24780000	-0.529216
chr1	24780000	24950000	-0.509431
chr1	24950000	25060000	-0.335384
chr1	25060000	25280000	-0.66915
chr1	25280000	25345000	-0.629796
chr1	25345000	25455000	-0.367627
chr1	25455000	25495000	-0.390353
chr1	25495000	25560000	-0.399042
chr1	25560000	25615000	-0.457141
chr1	25615000	25690000	-0.264341
chr1	25690000	25770000	-0.40361
chr1	25770000	25850000	-0.327104
chr1	25850000	25970000	-0.172011
chr1	25970000	26060000	-0.515352
chr1	26060000	26275000	-0.34062
chr1	26275000	26335000	-0.441489
chr1	26335000	26430000	-0.510257
chr1	26430000	26495000	-0.373771
chr1	26495000	26545000	-0.412064
chr1	26545000	26645000	-0.322502
chr1	26645000	26685000	-0.291724
chr1	26685000	26735000	-0.252691
chr1	26735000	26770000	-0.486566
chr1	26770000	26815000	-0.271134
chr1	26815000	26880000	-0.261707
chr1	26880000	26970000	-0.44839
chr1	26970000	26990000	-0.455224
chr1	26990000	27045000	-0.256664
chr1	27045000	27190000	-0.605566
chr1	27190000	27275000	-0.63343
chr1	27275000	27350000	-0.288077
chr1	27350000	27435000	-0.275982
chr1	27435000	27485000	-0.54127
chr1	27485000	27530000	-0.363585
chr1	27530000	27685000	-0.464124
chr1	27685000	27775000	-0.531305
chr1	27775000	27815000	-0.286901
chr1	27815000	28040000	-0.657006
chr1	28040000	28150000	-0.553128
chr1	28150000	28185000	-0.285216
chr1	28185000	28325000	-0.455633
chr1	28325000	28360000	-0.581205
chr1	28360000	28425000	-0.366059
chr1	28425000	28480000	-0.418908
chr1	28480000	28530000	0.00180936
chr1	28530000	28570000	-0.351875
chr1	28570000	28665000	-0.645845
chr1	28665000	28710000	-0.608871
chr1	28710000	28785000	-0.476029
chr1	28785000	28820000	-0.410695
chr1	28820000	28850000	-0.271494
chr1	28850000	28895000	-0.310145
chr1	28895000	29005000	-0.540803
chr1	29005000	29120000	-0.307957
chr1	29120000	29155000	-0.0614161
chr1	29155000	29195000	0.120689
chr1	29195000	29290000	0.0132477
chr1	29290000	29365000	-0.13167
chr1	29365000	29430000	-0.596272
chr1	29430000	29490000	-0.0212078
chr1	29490000	29565000	-0.570488
chr1	29565000	29600000	-0.540529
chr1	29600000	29670000	-0.384592
chr1	29670000	30010000	-0.213916
chr1	30010000	30075000	-0.421797
chr1	30075000	30155000	-0.204173
chr1	30155000	30210000	-0.303055
chr1	30210000	30255000	-0.616668
chr1	30255000	30380000	-0.447832
chr1	30380000	30420000	-0.135482
chr1	30420000	30570000	-0.293819
chr1	30570000	30600000	-0.304754
chr1	30600000	30650000	-0.549707
chr1	30650000	30755000	-0.341159
chr1	30755000	30785000	-0.498505
chr1	30785000	30835000	-0.464432
chr1	30835000	30870000	-0.280288
chr1	30870000	31040000	-0.736561
chr1	31040000	31070000	-0.130959
chr1	31070000	31200000	-0.222153
chr1	31200000	31255000	-0.325577
chr1	31255000	31280000	-0.228949
chr1	31280000	31315000	-0.421747
chr1	31315000	31355000	-0.198218
chr1	31355000	31565000	-0.328281
chr1	31565000	31680000	-0.324227
chr1	31680000	31865000	-0.305151
chr1	31865000	31920000	-0.442295
chr1	31920000	31990000	-0.385174
chr1	31990000	32095000	-0.506179
chr1	32095000	32170000	-0.241143
chr1	32170000	32220000	-0.386158
chr1	32220000	32375000	-0.691962
chr1	32375000	32550000	-0.587305
chr1	32550000	32585000	-0.514589
chr1	32585000	32670000	-0.648346
chr1	32670000	32830000	-0.642743
chr1	32830000	32870000	-0.548407
chr1	32870000	32950000	-0.508833
chr1	32950000	32990000	-0.463972
chr1	32990000	33050000	-0.0586248
chr1	33050000	33080000	-0.569433
chr1	33080000	33135000	-0.0685822
chr1	33135000	33280000	-0.233475
chr1	33280000	33380000	-0.597026
chr1	33380000	33535000	-0.511654
chr1	33535000	33590000	-0.485068
chr1	33590000	33625000	-0.715554
chr1	33625000	33815000	-0.483534
chr1	33815000	33970000	-0.220427
chr1	33970000	34025000	-0.461122
chr1	34025000	34090000	-0.346694
chr1	34090000	34160000	0.0147487
chr1	34160000	34200000	-0.23825
chr1	34200000	34295000	-0.406857
chr1	34295000	34375000	-0.0718589
chr1	34375000	34455000	-0.344451
chr1	34455000	34515000	-0.339794
chr1	34515000	34615000	-0.323436
chr1	34615000	34680000	-0.369294
chr1	34680000	34705000	-0.353359
chr1	34705000	34740000	-0.13375
chr1	34740000	34785000	-0.193875
chr1	34785000	34820000	-0.230112
chr1	34820000	34855000	-0.489536
chr1	34855000	34935000	-0.35307
chr1	34935000	34980000	-0.662579
chr1	34980000	35065000	-0.386109
chr1	35065000	35155000	-0.336016
chr1	35155000	35255000	-1.09327
chr1	35255000	35290000	-0.308595
chr1	35290000	35375000	-0.480567
chr1	35375000	35440000	-0.693981
chr1	35440000	35570000	-0.74759
chr1	35570000	35655000	-0.30541
chr1	35655000	35755000	-0.565627
chr1	35755000	35905000	-0.338198
chr1	35905000	36060000	-0.410954
chr1	36060000	36200000	-0.484555
chr1	36200000	36260000	-0.425621
chr1	36260000	36305000	0.138741
chr1	36305000	36330000	-0.507596
chr1	36330000	36380000	-0.0178362
chr1	36380000	36440000	-0.222039
chr1	36440000	36500000	-0.274951
chr1	36500000	36540000	-0.183791
chr1	36540000	36790000	-0.397056
chr1	36790000	36830000	-0.67256
chr1	36830000	36875000	-0.522682
chr1	36875000	36930000	-0.518294
chr1	36930000	36975000	-0.556681
chr1	36975000	37025000	-0.445328
chr1	37025000	37115000	-0.343283
chr1	37115000	37165000	-0.571211
chr1	37165000	37235000	-0.456864
chr1	37235000	37290000	-0.317039
chr1	37290000	37385000	-0.655043
chr1	37385000	37420000	-0.167038
chr1	37420000	37700000	-0.152036
chr1	37700000	37795000	-0.561289
chr1	37795000	37825000	-0.29857
chr1	37825000	37895000	-0.624236
chr1	37895000	37940000	-0.567491
chr1	37940000	37970000	-0.349662
chr1	37970000	38065000	-0.263028
chr1	38065000	38115000	-0.530402
chr1	38115000	38210000	-0.297025
chr1	38210000	38275000	-0.39689
chr1	38275000	38305000	-0.180893
chr1	38305000	38345000	-0.557861
chr1	38345000	38420000	-0.381749
chr1	38420000	38525000	-0.362786
chr1	38525000	38665000	-0.437739
chr1	38665000	38750000	-0.38101
chr1	38750000	38885000	-0.552267
chr1	38885000	38975000	-0.329693
chr1	38975000	39010000	-0.524349
chr1	39010000	39110000	-0.597113
chr1	39110000	39165000	-0.650282
chr1	39165000	39240000	-0.00917925
chr1	39240000	39275000	-0.356872
chr1	39275000	39335000	-0.507955
chr1	39335000	39370000	-0.420662
chr1	39370000	39400000	-0.392635
chr1	39400000	39465000	-0.267966
chr1	39465000	39570000	-0.302294
chr1	39570000	39815000	-0.497626
chr1	39815000	39985000	-0.543126
chr1	39985000	40030000	-0.450405
chr1	40030000	40055000	-0.494432
chr1	40055000	40095000	0.138521
chr1	40095000	40125000	0.159274
chr1	40125000	40220000	-0.346962
chr1	40220000	40275000	-0.523414
chr1	40275000	40355000	-0.504105
chr1	40355000	40415000	-0.52674
chr1	40415000	40465000	-0.642805
chr1	40465000	40540000	-0.373173
chr1	40540000	40580000	-0.219323
chr1	40580000	40670000	-0.419194
chr1	40670000	40730000	-0.301827
chr1	40730000	40805000	-0.221996
chr1	40805000	40870000	-0.406151
chr1	40870000	40915000	-0.129347
chr1	40915000	40960000	-0.400746
chr1	40960000	40995000	-0.296295
chr1	40995000	41100000	-0.579492
chr1	41100000	41220000	-0.176656
chr1	41220000	41290000	-0.691687
chr1	41290000	41360000	-0.324041
chr1	41360000	41435000	-0.491304
chr1	41435000	41565000	-0.0526614
chr1	41565000	41690000	-0.527847
chr1	41690000	41720000	-0.258636
chr1	41720000	41850000	-0.339495
chr1	41850000	41890000	-0.159937
chr1	41890000	42030000	-0.361327
chr1	42030000	42060000	-0.219673
chr1	42060000	42130000	-0.0427167
chr1	42130000	42385000	-0.429421
chr1	42385000	42420000	-0.341701
chr1	42420000	42545000	-0.117429
chr1	42545000	42580000	-0.685618
chr1	42580000	42625000	-0.485866
chr1	42625000	42705000	-0.260809
chr1	42705000	42750000	-0.612515
chr1	42750000	42800000	0.0466509
chr1	42800000	42845000	-0.5877
chr1	42845000	42980000	-0.50233
chr1	42980000	43010000	-0.554656
chr1	43010000	43035000	-0.551927
chr1	43035000	43105000	-0.641512
chr1	43105000	43150000	-0.790471
chr1	43150000	43200000	-0.609281
chr1	43200000	43235000	-0.608422
chr1	43235000	43300000	-0.711759
chr1	43300000	43345000	-0.517845
chr1	43345000	43395000	-0.652991
chr1	43395000	43540000	-0.67508
chr1	43540000	43655000	0.141594
chr1	43655000	43765000	-0.611161
chr1	43765000	43820000	-0.28153
chr1	43820000	44005000	-0.286441
chr1	44005000	44070000	-0.344875
chr1	44070000	44105000	-0.158349
chr1	44105000	44190000	-0.201613
chr1	44190000	44465000	-0.367584
chr1	44465000	44520000	-0.178235
chr1	44520000	44570000	-0.19935
chr2	120000	150000	0.113106
chr2	150000	180000	-0.0079121
chr2	180000	240000	-0.170862
chr2	240000	275000	0.157118
chr2	275000	330000	-0.262434
chr2	330000	370000	-0.263632
chr2	370000	500000	-0.136664
chr2	500000	560000	-0.212526
chr2	560000	625000	-0.328517
chr2	625000	810000	-0.231691
chr2	810000	845000	-0.0319179
chr2	845000	875000	0.0665978
chr2	875000	925000	-0.272988
chr2	925000	1010000	-0.187335
chr2	1010000	1040000	0.130554
chr2	1040000	1075000	0.0234295
chr2	1075000	1145000	0.00937127
chr2	1145000	1190000	-0.420806
chr2	1190000	1255000	-0.421836
chr2	1255000	1360000	-0.144987
chr2	1360000	1400000	-0.322462
chr2	1400000	1460000	-0.129848
chr2	1460000	1485000	-0.465674
chr2	1485000	1515000	-0.126843
chr2	1515000	1555000	-0.252518
chr2	1555000	1640000	-0.235089
chr2	1640000	1735000	-0.465209
chr2	1735000	1780000	-0.311408
chr2	1780000	1925000	-0.318281
chr2	1925000	1980000	-0.321716
chr2	1980000	2060000	-0.263254
chr2	2060000	2135000	0.0423829
chr2	2135000	2200000	-0.0887997
chr2	2200000	2455000	-0.246514
chr2	2455000	2495000	-0.251617
chr2	2495000	2560000	-0.176555
chr2	2560000	2610000	-0.269108
chr2	2610000	2655000	-0.19866
chr2	2655000	2695000	-0.178022
chr2	2695000	2735000	-0.128864
chr2	2735000	3070000	-0.157937
chr2	3070000	3110000	-0.0340342
chr2	3110000	3145000	-0.282942
chr2	3145000	3285000	0.210774
chr2	3285000	3350000	-0.0568877
chr2	3350000	3405000	-0.148084
chr2	3405000	3500000	-0.165974
chr2	3500000	3615000	-0.475072
chr2	3615000	3850000	-0.557539
chr2	3850000	3895000	-0.631856
chr2	3895000	3990000	-0.274731
chr2	3990000	4035000	-0.341173
chr2	4035000	4185000	-0.424727
chr2	4185000	4240000	-0.286786
chr2	4240000	4295000	-0.308888
chr2	4295000	4380000	-0.32829
chr2	4380000	4415000	-0.265069
chr2	4415000	4485000	0.206818
chr2	4485000	4560000	-0.170907
chr2	4560000	4665000	-0.61251
chr2	4665000	4720000	-0.512327
chr2	4720000	4770000	-0.331607
chr2	4770000	4830000	-0.487839
chr2	4830000	4890000	-0.284328
chr2	4890000	5010000	-0.326828
chr2	5010000	5065000	-0.217458
chr2	5065000	5145000	-0.516638
chr2	5145000	5220000	-0.562859
chr2	5220000	5315000	-0.229684
chr2	5315000	5385000	-0.0868973
chr2	5385000	5490000	-0.138707
chr2	5490000	5530000	-0.182456
chr2	5530000	5560000	0.0960519
chr2	5560000	5610000	0.11863
chr2	5610000	5810000	0.0423519
chr2	5810000	5870000	-0.58627
chr2	5870000	6015000	-0.681795
chr2	6015000	6080000	-0.457677
chr2	6080000	6445000	0.144277
chr2	6445000	6815000	-0.812023
chr2	6815000	6870000	-0.391405
chr2	6870000	6920000	-0.448608
chr2	6920000	6960000	-0.354808
chr2	6960000	7090000	-0.296599
chr2	7090000	7160000	-0.425009
chr2	7160000	7365000	-0.391358
chr2	7365000	7450000	-0.778377
chr2	7450000	7540000	-0.368509
chr2	7540000	7575000	-0.884428
chr2	7575000	7650000	-0.229824
chr2	7650000	7755000	-0.578756
chr2	7755000	7825000	-0.263816
chr2	7825000	7960000	-0.517851
chr2	7960000	8250000	-0.506769
chr2	8250000	8275000	-0.606294
chr2	8275000	8410000	-0.443795
chr2	8410000	8495000	-0.484571
chr2	8495000	8990000	-0.401909
chr2	8990000	9030000	-0.134047
chr2	9030000	9070000	-0.496931
chr2	9070000	9170000	-0.490429
chr2	9170000	9230000	-0.445436
chr2	9230000	9340000	-0.383069
chr2	9340000	9390000	-0.440331
chr2	9390000	9435000	-0.598467
chr2	9435000	9470000	-0.401866
chr2	9470000	9520000	-0.260658
chr2	9520000	9610000	-0.614372
chr2	9610000	9695000	-0.314395
chr2	9695000	9760000	-0.538406
chr2	9760000	9790000	-0.43068
chr2	9790000	9870000	-0.737628
chr2	9870000	10110000	-0.274762
chr2	10110000	10185000	-0.239964
chr2	10185000	10225000	-0.652691
chr2	10225000	10340000	-0.366759
chr2	10340000	10395000	-0.456108
chr2	10395000	10450000	-0.602753
chr2	10450000	10485000	-0.600388
chr2	10485000	10770000	-0.296932
chr2	10770000	10825000	-0.545239
chr2	10825000	10915000	-0.685733
chr2	10915000	11030000	-0.686936
chr2	11030000	11105000	-0.498967
chr2	11105000	11145000	-0.669156
chr2	11145000	11220000	-0.629652
chr2	11220000	11260000	-0.60968
chr2	11260000	11300000	-0.319239
chr2	11300000	11355000	-0.482262
chr2	11355000	11420000	-0.552154
chr2	11420000	11640000	-0.392239
chr2	11640000	11680000	-0.455629
chr2	11680000	11850000	-0.273404
chr2	11850000	11890000	-0.641671
chr2	11890000	11970000	-0.704472
chr2	11970000	12100000	-0.506123
chr2	12100000	12160000	-0.550027
chr2	12160000	12215000	-0.64828
chr2	12215000	12355000	-1.04268
chr2	12355000	12465000	-0.594618
chr2	12465000	12495000	-0.441745
chr2	12495000	12675000	-0.567386
chr2	12675000	12735000	-0.429248
chr2	12735000	12890000	-0.246892
chr2	12890000	13055000	-0.597298
chr2	13055000	13160000	-0.514876
chr2	13160000	13225000	-0.666997
chr2	13225000	13390000	-1.16717
chr2	13390000	13420000	-1.92919
chr2	13420000	13610000	-1.92919
chr2	13610000	13665000	-0.561817
chr2	13665000	13740000	-0.279158
chr2	13740000	14125000	-0.681676
chr2	14125000	14245000	-0.172152
chr2	14245000	14380000	-1.41337
chr2	14380000	14410000	-0.0364185
chr2	14410000	14460000	-0.0804745
chr2	14460000	14560000	-0.172893
chr2	14560000	14705000	-0.288537
chr2	14705000	14780000	-0.670978
chr2	14780000	14970000	-0.116727
chr2	14970000	15115000	-0.503425
chr2	15115000	15260000	-0.604749
chr2	15260000	15295000	-0.444132
chr2	15295000	15360000	-0.747705
chr2	15360000	15400000	-0.588039
chr2	15400000	15610000	-0.85278
chr2	15610000	15820000	-0.5035
chr2	15820000	16100000	-0.410621
chr2	16100000	16235000	-0.694747
chr2	16235000	16290000	-0.547883
chr2	16290000	16530000	-0.249443
chr2	16530000	16595000	-0.239574
chr2	16595000	16720000	-0.629297
chr2	16720000	16790000	-0.477093
chr2	16790000	16900000	-0.447261
chr2	16900000	16950000	-0.472546
chr2	16950000	17050000	-0.436151
chr2	17050000	17225000	-0.495556
chr2	17225000	17275000	-0.071505
chr2	17275000	17510000	-0.404033
chr2	17510000	18005000	-0.568867
chr2	18005000	18145000	-0.586003
chr2	18145000	18215000	-0.757511
chr2	18215000	18295000	-0.25364
chr2	18295000	18330000	-0.786897
chr2	18330000	18585000	-0.297635
chr2	18585000	18835000	-0.675085
chr2	18835000	18905000	-0.515522
chr2	18905000	18940000	-0.718972
chr2	18940000	19315000	-0.764377
chr2	19315000	19440000	-0.448995
chr2	19440000	19530000	-0.686462
chr2	19530000	19565000	-0.447772
chr2	19565000	19630000	-0.539657
chr2	19630000	19675000	-0.656623
chr2	19675000	19800000	-0.218754
chr2	19800000	19855000	-0.655041
chr2	19855000	20095000	-0.621885
chr2	20095000	20230000	-0.63466
chr2	20230000	20280000	-0.587399
chr2	20280000	20345000	-0.428431
chr2	20345000	20380000	-0.680976
chr2	20380000	20490000	-0.362216
chr2	20490000	20545000	-0.525425
chr2	20545000	20585000	-0.554721
chr2	20585000	20620000	-0.480457
chr2	20620000	20695000	-0.478444
chr2	20695000	20760000	-0.354189
chr2	20760000	20875000	-0.353592
chr2	20875000	20910000	-0.340193
chr2	20910000	21000000	-0.24912
chr2	21000000	21080000	-0.598888
chr2	21080000	21110000	-0.0307329
chr2	21110000	21195000	-0.254763
chr2	21195000	21270000	-0.598313
chr2	21270000	21310000	-0.227098
chr2	21310000	21350000	-0.318048
chr2	21350000	21385000	-0.254833
chr2	21385000	21430000	-0.300507
chr2	21430000	21500000	-0.507368
chr2	21500000	21560000	-0.374132
chr2	21560000	21745000	-0.42076
chr2	21745000	21815000	-0.374496
chr2	21815000	21985000	-0.420993
chr2	21985000	22120000	-0.18055
chr2	22120000	22225000	-0.284235
chr2	22225000	22405000	-0.478404
chr2	22405000	22530000	-0.31454
chr2	22530000	22560000	-0.00950756
chr2	22560000	22615000	-0.192295
chr2	22615000	22730000	-0.675102
chr2	22730000	22770000	-0.0462959
chr2	22770000	22830000	-0.35328
chr2	22830000	22990000	-0.140177
chr2	22990000	23015000	-0.229692
chr2	23015000	23115000	-0.122673
chr2	23115000	23185000	-0.471512
chr2	23185000	23220000	0.0342767
chr2	23220000	23280000	-0.299246
chr2	23280000	23315000	-0.536483
chr2	23315000	23380000	-0.216568
chr2	23380000	23615000	-0.382045
chr2	23615000	23795000	-0.223955
chr2	23795000	23840000	-0.334296
chr2	23840000	24035000	-0.220467
chr2	24035000	24100000	-0.404902
chr2	24100000	24170000	-0.535861
chr2	24170000	24400000	-0.632334
chr2	24400000	24530000	0.0186004
chr2	24530000	24585000	-0.524885
chr2	24585000	24700000	-0.451622
chr2	24700000	24735000	-0.726422
chr2	24735000	24760000	-0.21285
chr2	24760000	24790000	-0.324729
chr2	24790000	24840000	-0.38944
chr2	24840000	24985000	-0.487119
chr2	24985000	25025000	-0.231437
chr2	25025000	25115000	-0.327357
chr2	25115000	25160000	-0.634441
chr2	25160000	25200000	-0.222806
chr2	25200000	25275000	-0.31811
chr2	25275000	25480000	-0.272964
chr2	25480000	25555000	-0.426454
chr2	25555000	25610000	-0.189327
chr2	25610000	25715000	-0.303023
chr2	25715000	25765000	-0.0721956
chr2	25765000	25865000	-0.643707
chr2	25865000	25905000	0.00595159
chr2	25905000	25945000	0.197265
chr2	25945000	25970000	-0.686348
chr2	25970000	26000000	-0.101645
chr2	26000000	26060000	-0.566266
chr2	26060000	26090000	-0.157758
chr2	26090000	26205000	-0.221458
chr2	26205000	26250000	-0.273023
chr2	26250000	26295000	-0.0759736
chr2	26295000	26455000	-0.602386
chr2	26455000	26495000	-0.644198
chr2	26495000	26530000	-0.862872
chr2	26530000	27055000	-0.364559
chr2	27055000	27175000	-0.665545
chr2	27175000	27220000	-0.436498
chr2	27220000	27270000	-0.342047
chr2	27270000	27405000	-0.761391
chr2	27405000	27455000	-0.486826
chr2	27455000	27645000	-0.764924
chr2	27645000	27690000	-0.741781
chr2	27690000	27740000	-0.642982
chr2	27740000	27955000	-0.498595
chr2	27955000	28010000	-0.211413
chr2	28010000	28040000	-0.391086
chr2	28040000	28110000	-0.42499
chr2	28110000	28165000	-0.166318
chr2	28165000	28210000	-0.322788
chr2	28210000	28495000	-0.557048
chr2	28495000	28605000	-0.387472
chr2	28605000	28715000	-0.610429
chr2	28715000	28775000	-0.46612
chr2	28775000	28885000	-0.486345
chr2	28885000	28920000	-0.308796
chr2	28920000	28965000	-0.21413
chr2	28965000	29000000	-0.308493
chr2	29000000	29045000	-0.234937
chr2	29045000	29075000	-0.485835
chr2	29075000	29150000	-0.517143
chr2	29150000	29310000	-0.321649
chr2	29310000	29350000	-0.476879
chr2	29350000	29450000	-0.284873
chr2	29450000	29495000	-0.624624
chr2	29495000	29555000	-0.280646
chr2	29555000	29725000	-0.360484
chr2	29725000	29810000	-0.239303
chr2	29810000	29850000	-0.558025
chr2	29850000	29885000	-0.306216
chr2	29885000	29950000	-0.603234
chr2	29950000	30005000	-0.573657
chr2	30005000	30030000	-0.461481
chr2	30030000	30060000	-0.454211
chr2	30060000	30110000	-0.586785
chr2	30110000	30145000	-0.400655
chr2	30145000	30240000	-0.328277
chr2	30240000	30275000	-0.148336
chr2	30275000	30330000	-0.327477
chr2	30330000	30380000	-0.33004
chr2	30380000	30420000	-0.599121
chr2	30420000	30540000	-0.510911
chr2	30540000	30640000	-0.557188
chr2	30640000	30685000	-0.234366
chr2	30685000	30765000	-0.496891
chr2	30765000	30795000	-0.183818
chr2	30795000	30820000	-0.282265
chr2	30820000	30940000	-0.224707
chr2	30940000	31060000	-0.416278
chr2	31060000	31115000	-0.423169
chr2	31115000	31150000	-0.158187
chr2	31150000	31185000	-0.418077
chr2	31185000	31405000	-0.261369
chr2	31405000	31460000	-0.431852
chr2	31460000	31500000	-0.413697
chr2	31500000	31545000	0.0619573
chr2	31545000	31605000	-0.321066
chr2	31605000	31685000	-0.400722
chr2	31685000	31795000	-0.545143
chr2	31795000	31895000	-0.979593
chr2	31895000	31935000	-0.067292
chr2	31935000	32055000	-0.292478
chr2	32055000	32115000	-0.376909
chr2	32115000	32170000	-0.411021
chr2	32170000	32215000	-0.409497
chr2	32215000	32245000	-0.109734
chr2	32245000	32335000	-0.364175
chr2	32335000	32420000	-0.429513
chr2	32420000	32615000	-0.262728
chr2	32615000	32705000	-0.580229
chr2	32705000	32775000	-0.376296
chr2	32775000	32875000	-0.367556
chr2	32875000	32940000	-0.721509
chr2	32940000	32985000	-0.476197
chr2	32985000	33085000	-0.473549
chr2	33085000	33120000	-0.44321
chr2	33120000	33195000	-0.576543
chr2	33195000	33300000	-0.363905
chr2	33300000	33355000	-0.702265
chr2	33355000	33395000	-0.157563
chr2	33395000	33455000	-0.287013
chr2	33455000	33490000	-0.607142
chr2	33490000	33560000	-0.282562
chr2	33560000	33610000	-0.090871
chr2	33610000	33645000	-0.319563
chr2	33645000	33690000	-0.25857
chr2	33690000	33745000	-0.397928
chr2	33745000	33800000	-0.416458
chr2	33800000	33845000	-0.473921
chr2	33845000	33905000	-0.388212
chr2	33905000	33965000	-0.60557
chr2	33965000	34150000	-0.139402
chr2	34150000	34255000	-0.639541
chr2	34255000	34300000	-0.356692
chr2	34300000	34335000	-0.307173
chr2	34335000	34400000	-0.452826
chr2	34400000	34485000	-0.391785
chr2	34485000	34525000	-0.459181
chr2	34525000	34625000	-0.0507316
chr2	34625000	34660000	-0.434784
chr2	34660000	34730000	-0.343406
chr2	34730000	34815000	-0.461673
chr2	34815000	34880000	-0.444162
chr2	34880000	34945000	-0.426792
chr2	34945000	35000000	-0.667871
chr2	35000000	35025000	-0.387963
chr2	35025000	35070000	-0.319495
chr2	35070000	35100000	-0.448573
chr2	35100000	35265000	-0.486551
chr2	35265000	35355000	-0.375574
chr2	35355000	35430000	-0.313308
chr2	35430000	35470000	-0.134637
chr2	35470000	35515000	-0.557085
chr2	35515000	35570000	-0.868535
chr2	35570000	35635000	-0.136098
chr2	35635000	35700000	-0.402128
chr2	35700000	35760000	-0.454937
chr2	35760000	35920000	-0.561899
chr2	35920000	35990000	-0.340568
chr2	35990000	36060000	-0.54791
chr2	36060000	36100000	-0.321693
chr2	36100000	36135000	-0.25769
chr2	36135000	36185000	-0.346078
chr2	36185000	36540000	-0.308406
chr2	36540000	36575000	-0.0896544
chr2	36575000	36705000	-0.439334
chr2	36705000	36740000	-0.490014
chr2	36740000	36770000	-0.0136883
chr2	36770000	36800000	-0.232669
chr2	36800000	36850000	-0.0622916
chr2	36850000	36880000	-0.428714
chr2	36880000	36940000	-0.545027
chr2	36940000	37020000	-0.0776479
chr2	37020000	37060000	-0.437182
chr2	37060000	37130000	-0.477542
chr2	37130000	37335000	-0.592297
chr2	37335000	37410000	-0.316297
chr2	37410000	37435000	-0.221228
chr2	37435000	37500000	-0.33369
chr2	37500000	37530000	-0.0644273
chr2	37530000	37585000	-0.385305
chr2	37585000	37630000	-0.070552
chr2	37630000	37675000	-0.514384
chr2	37675000	37695000	-0.244401
chr2	37695000	37850000	-0.24174
chr2	37850000	37905000	0.13902
chr2	37905000	37965000	-0.255792
chr2	37965000	38070000	-0.069755
chr2	38070000	38105000	-0.0775617
chr2	38105000	38150000	-0.0690541
chr2	38150000	38365000	-0.0809505
chr3	125000	170000	0.0907707
chr3	170000	260000	-0.0724274
chr3	260000	490000	-0.254415
chr3	490000	545000	-0.813834
chr3	545000	640000	-0.47319
chr3	640000	765000	-0.0979275
chr3	765000	800000	-0.311931
chr3	800000	880000	-0.342877
chr3	880000	915000	-0.24889
chr3	915000	1050000	-0.236006
chr3	1050000	1145000	-0.464336
chr3	1145000	1210000	-0.536579
chr3	1210000	1350000	-0.512947
chr3	1350000	1425000	-0.189226
chr3	1425000	1470000	-0.3902
chr3	1470000	1545000	-0.207777
chr3	1545000	1600000	-0.585947
chr3	1600000	1650000	-0.443935
chr3	1650000	1685000	-0.409334
chr3	1685000	1745000	-0.255477
chr3	1745000	1880000	-0.427746
chr3	1880000	1925000	0.152782
chr3	1925000	1975000	0.0466837
chr3	1975000	2095000	-0.628021
chr3	2095000	2160000	-0.429712
chr3	2160000	2185000	-0.498448
chr3	2185000	2340000	-0.567145
chr3	2340000	2385000	-0.53511
chr3	2385000	2460000	-0.451824
chr3	2460000	2605000	-0.462856
chr3	2605000	2650000	-0.658338
chr3	2650000	2780000	-0.510521
chr3	2780000	2815000	-0.388519
chr3	2815000	2930000	-0.362063
chr3	2930000	2980000	-0.344782
chr3	2980000	3210000	-0.339212
chr3	3210000	3270000	-0.419039
chr3	3270000	3305000	-0.313626
chr3	3305000	3395000	-0.78899
chr3	3395000	3430000	-0.320571
chr3	3430000	3725000	-0.823362
chr3	3725000	3775000	-0.567166
chr3	3775000	4065000	-0.51812
chr3	4065000	4105000	-0.737985
chr3	4105000	4175000	-0.745628
chr3	4175000	4220000	-0.406398
chr3	4220000	4260000	-0.447484
chr3	4260000	4290000	-0.0780875
chr3	4290000	4465000	-0.458725
chr3	4465000	4505000	-0.40174
chr3	4505000	4615000	-0.257791
chr3	4615000	4705000	-0.399794
chr3	4705000	4740000	0.227528
chr3	4740000	4775000	-0.126419
chr3	4775000	4895000	-0.307525
chr3	4895000	4925000	-0.202702
chr3	4925000	5020000	-0.302017
chr3	5020000	5085000	-0.659946
chr3	5085000	5155000	-0.536653
chr3	5155000	5190000	-0.464307
chr3	5190000	5250000	-0.510432
chr3	5250000	5295000	-0.356495
chr3	5295000	5395000	-0.582672
chr3	5395000	5525000	-0.649822
chr3	5525000	5575000	-0.738027
chr3	5575000	5660000	-0.665116
chr3	5660000	5895000	-0.559411
chr3	5895000	5945000	-0.606902
chr3	5945000	6080000	-0.355985
chr3	6080000	6110000	-0.272515
chr3	6110000	6150000	-0.273528
chr3	6150000	6350000	-0.252847
chr3	6350000	6490000	-0.493443
chr3	6490000	6580000	-0.56853
chr3	6580000	6655000	-0.286568
chr3	6655000	6710000	0.0174438
chr3	6710000	6765000	-0.369911
chr3	6765000	6850000	-0.324552
chr3	6850000	6910000	-0.352814
chr3	6910000	6960000	-0.442528
chr3	6960000	7000000	-0.670743
chr3	7000000	7025000	-0.229149
chr3	7025000	7080000	0.182375
chr3	7080000	7140000	-0.614275
chr3	7140000	7170000	-0.207827
chr3	7170000	7210000	-0.509628
chr3	7210000	7380000	-0.560213
chr3	7380000	7445000	-0.502612
chr3	7445000	7490000	-0.653262
chr3	7490000	7515000	0.118203
chr3	7515000	7545000	0.00450223
chr3	7545000	7660000	-0.0883972
chr3	7660000	8065000	-0.29713
chr3	8065000	8330000	-0.333655
chr3	8330000	8365000	-0.526877
chr3	8365000	8505000	-0.417982
chr3	8505000	8560000	-0.508671
chr3	8560000	8620000	-0.34179
chr3	8620000	8710000	-0.435954
chr3	8710000	8805000	-0.493986
chr3	8805000	8960000	-0.663319
chr3	8960000	9035000	-0.325179
chr3	9035000	9075000	-0.222183
chr3	9075000	9150000	-0.296142
chr3	9150000	9190000	-0.155209
chr3	9190000	9255000	-0.101853
chr3	9255000	9290000	-0.327581
chr3	9290000	9330000	-0.272429
chr3	9330000	9400000	-0.375841
chr3	9400000	9450000	-0.256051
chr3	9450000	9480000	-0.279741
chr3	9480000	9520000	-0.396455
chr3	9520000	9565000	-0.73531
chr3	9565000	9650000	0.0229933
chr3	9650000	9705000	-0.524168
chr3	9705000	9810000	-0.309495
chr3	9810000	9860000	-0.553446
chr3	9860000	10030000	-0.59219
chr3	10030000	10080000	-0.237243
chr3	10080000	10120000	-0.16133
chr3	10120000	10150000	-0.119485
chr3	10150000	10185000	-0.153722
chr3	10185000	10330000	-0.117217
chr3	10330000	10385000	-0.132944
chr3	10385000	10465000	-0.344034
chr3	10465000	10495000	-0.319311
chr3	10495000	10755000	-0.488611
chr3	10755000	10790000	-0.307281
chr3	10790000	10840000	-0.368157
chr3	10840000	10895000	-0.390284
chr3	10895000	10955000	-0.231482
chr3	10955000	11020000	-0.507979
chr3	11020000	11075000	-0.261862
chr3	11075000	11125000	-0.36906
chr3	11125000	11165000	-0.272412
chr3	11165000	11355000	-0.439767
chr3	11355000	11430000	-0.0732957
chr3	11430000	11475000	0.0734165
chr3	11475000	11525000	-0.421998
chr3	11525000	11560000	-0.647431
chr3	11560000	11610000	-0.353066
chr3	11610000	11675000	-0.533114
chr3	11675000	11725000	-0.317683
chr3	11725000	11775000	-0.471549
chr3	11775000	11835000	-0.460985
chr3	11835000	11930000	-0.505623
chr3	11930000	11985000	-0.331533
chr3	11985000	12040000	-0.470107
chr3	12040000	12145000	-0.165444
chr3	12145000	12220000	-0.139278
chr3	12220000	12275000	-0.169208
chr3	12275000	12330000	-0.171892
chr3	12330000	12405000	-0.592969
chr3	12405000	12515000	-0.365016
chr3	12515000	12575000	-0.294123
chr3	12575000	12805000	-0.33468
chr3	12805000	12920000	-0.403564
chr3	12920000	12950000	-0.0906793
chr3	12950000	13050000	-0.302457
chr3	13050000	13125000	-0.341166
chr3	13125000	13265000	-0.0807365
chr3	13265000	13395000	-0.16381
chr3	13395000	13460000	-0.44568
chr3	13460000	14240000	-0.157674
chr3	14240000	14625000	-0.12807
chr3	14625000	14755000	-0.334084
chr3	14755000	14790000	-0.341448
chr3	14790000	14835000	-0.505474
chr3	14835000	14895000	-0.603796
chr3	14895000	14945000	-0.349164
chr3	14945000	15185000	-0.263049
chr3	15185000	15275000	-0.50118
chr3	15275000	15375000	-0.698268
chr3	15375000	15415000	-0.258699
chr3	15415000	15555000	-0.510412
chr3	15555000	15695000	-0.624982
chr3	15695000	15960000	-0.50463
chr3	15960000	16175000	-0.70321
chr3	16175000	16270000	-0.936991
chr3	16270000	16365000	-0.686617
chr3	16365000	16410000	-0.419174
chr3	16410000	16635000	-0.585301
chr3	16635000	16665000	-0.395278
chr3	16665000	16765000	-0.285604
chr3	16765000	16835000	-0.651825
chr3	16835000	17090000	-0.662716
chr3	17090000	17185000	-0.593939
chr3	17185000	17215000	-0.62079
chr3	17215000	17265000	-0.688244
chr3	17265000	17305000	-0.108978
chr3	17305000	17420000	-0.323567
chr3	17420000	17465000	-0.694348
chr3	17465000	17500000	-0.584377
chr3	17500000	17565000	-0.698114
chr3	17565000	17620000	-0.448393
chr3	17620000	17690000	-0.368909
chr3	17690000	17740000	-0.481909
chr3	17740000	17800000	-0.60503
chr3	17800000	17840000	-0.629898
chr3	17840000	17900000	-0.664434
chr3	17900000	17990000	-0.609918
chr3	17990000	18040000	-0.309591
chr3	18040000	18120000	-0.530946
chr3	18120000	18155000	-0.393459
chr3	18155000	18200000	-0.308529
chr3	18200000	18235000	-0.386526
chr3	18235000	18265000	-0.296071
chr3	18265000	18320000	-0.156753
chr3	18320000	18345000	-0.474539
chr3	18345000	18410000	-0.543926
chr3	18410000	18510000	-0.571692
chr3	18510000	18765000	-0.513093
chr3	18765000	18850000	-0.535964
chr3	18850000	18925000	-0.381199
chr3	18925000	18990000	-0.477934
chr3	18990000	19150000	-0.566112
chr3	19150000	19185000	-0.215363
chr3	19185000	19270000	-0.536449
chr3	19270000	19365000	-0.255413
chr3	19365000	19485000	-0.459193
chr3	19485000	19585000	-0.394273
chr3	19585000	19620000	-0.662312
chr3	19620000	19715000	-0.464904
chr3	19715000	19740000	-0.577561
chr3	19740000	19780000	-0.445222
chr3	19780000	20440000	-0.439857
chr3	20440000	20470000	-0.45662
chr3	20470000	21010000	-0.415701
chr3	21010000	21050000	-0.286956
chr3	21050000	21290000	-0.22077
chr3	21290000	21425000	-1.93685
chr3	21425000	21485000	-0.528083
chr3	21485000	21515000	-0.184408
chr3	21515000	21570000	-0.229573
chr3	21570000	21600000	-0.27877
chr3	21600000	21705000	-0.240858
chr3	21705000	21775000	-0.453728
chr3	21775000	21855000	-0.455435
chr3	21855000	22165000	-0.434123
chr3	22165000	22240000	-0.226733
chr3	22240000	22265000	-0.556256
chr3	22265000	22340000	-0.539044
chr3	22340000	22460000	-0.49307
chr3	22460000	22500000	-0.673578
chr3	22500000	22605000	-0.429104
chr3	22605000	22745000	-0.453491
chr3	22745000	22775000	-0.61838
chr3	22775000	22860000	-0.408989
chr3	22860000	22935000	-0.376185
chr3	22935000	23020000	-0.718562
chr3	23020000	23085000	-0.493412
chr3	23085000	23145000	-0.721087
chr3	23145000	23300000	-0.370416
chr3	23300000	23405000	-0.196209
chr3	23405000	23470000	-0.386428
chr3	23470000	23770000	-0.482492
chr3	23770000	23810000	-0.267508
chr3	23810000	23910000	-0.589928
chr3	23910000	24060000	-0.508699
chr3	24060000	24135000	-0.368095
chr3	24135000	24235000	-0.719594
chr3	24235000	24300000	-0.387901
chr3	24300000	24375000	-0.35017
chr3	24375000	24445000	-0.636446
chr3	24445000	24545000	-0.630203
chr3	24545000	24675000	-0.612414
chr3	24675000	24710000	-0.690492
chr3	24710000	24800000	-0.42826
chr3	24800000	24985000	-0.684259
chr3	24985000	25030000	-0.567725
chr3	25030000	25230000	-0.425665
chr3	25230000	25280000	-0.737769
chr3	25280000	25585000	-0.513455
chr3	25585000	25665000	-0.165215
chr3	25665000	25810000	-0.760985
chr3	25810000	25875000	-0.689772
chr3	25875000	26170000	-0.58178
chr3	26170000	26275000	-0.33517
chr3	26275000	26410000	-0.531039
chr3	26410000	26620000	-0.547055
chr3	26620000	26670000	-0.544513
chr3	26670000	26835000	-0.63396
chr3	26835000	26900000	-0.263158
chr3	26900000	26995000	-0.30017
chr3	26995000	27235000	-0.603205
chr3	27235000	27285000	-0.727223
chr3	27285000	27315000	-0.0182576
chr3	27315000	27350000	-0.646659
chr3	27350000	27415000	-0.336691
chr3	27415000	27485000	-0.242617
chr3	27485000	27615000	-0.581035
chr3	27615000	27690000	-0.377772
chr3	27690000	27820000	-0.617095
chr3	27820000	27890000	-0.759942
chr3	27890000	27965000	-0.475856
chr3	27965000	28055000	-0.780255
chr3	28055000	28160000	-0.502821
chr3	28160000	28215000	-0.584302
chr3	28215000	28255000	-0.359869
chr3	28255000	28310000	-0.408913
chr3	28310000	28430000	-0.65395
chr3	28430000	28715000	-0.577835
chr3	28715000	28750000	-0.210657
chr3	28750000	28785000	-0.333329
chr3	28785000	28925000	-0.846272
chr3	28925000	29035000	-0.235999
chr3	29035000	29090000	-0.608233
chr3	29090000	29225000	-0.515313
chr3	29225000	29260000	-0.441363
chr3	29260000	29325000	-0.592609
chr3	29325000	29365000	-0.833094
chr3	29365000	29420000	-0.284692
chr3	29420000	29600000	-0.433411
chr3	29600000	29735000	-0.794888
chr3	29735000	29840000	-0.0665792
chr3	29840000	30010000	-0.619667
chr3	30010000	30285000	-0.736953
chr3	30285000	30415000	-0.401317
chr3	30415000	30515000	-0.447655
chr3	30515000	30550000	-0.331001
chr3	30550000	30605000	-0.313244
chr3	30605000	30675000	-0.644169
chr3	30675000	30835000	-0.371885
chr3	30835000	30940000	-0.253067
chr3	30940000	30980000	-0.361456
chr3	30980000	31160000	-0.399188
chr3	31160000	31310000	-0.340302
chr3	31310000	31350000	-0.171543
chr3	31350000	31475000	-0.312218
chr3	31475000	31795000	-0.409882
chr3	31795000	31865000	-0.514813
chr3	31865000	31930000	-0.422572
chr3	31930000	32010000	-0.724877
chr3	32010000	32045000	-0.622483
chr3	32045000	32150000	-0.407491
chr3	32150000	32190000	-0.295676
chr3	32190000	32235000	-0.638275
chr3	32235000	32325000	-0.30316
chr3	32325000	32350000	-0.128716
chr3	32350000	32375000	-0.0909311
chr3	32375000	32410000	-0.313797
chr3	32410000	32460000	-0.379373
chr3	32460000	32520000	-0.495115
chr3	32520000	32580000	-0.200289
chr3	32580000	32630000	-0.280599
chr3	32630000	32790000	-0.361349
chr3	32790000	32865000	-0.0901896
chr3	32865000	32890000	-0.183044
chr3	32890000	32935000	-0.281974
chr3	32935000	33040000	-0.619826
chr3	33040000	33070000	-0.359499
chr3	33070000	33120000	-0.200448
chr3	33120000	33185000	-0.0496447
chr3	33185000	33215000	0.00102972
chr3	33215000	33545000	-0.36059
chr3	33545000	33595000	-0.246902
chr3	33595000	33660000	-0.515875
chr3	33660000	33720000	-0.350775
chr3	33720000	33810000	-0.0741851
chr3	33810000	33850000	-0.305857
chr3	33850000	33920000	-0.13622
chr3	33920000	33955000	-0.340857
chr3	33955000	34000000	-0.12838
chr3	34000000	34040000	-0.0537327
chr3	34040000	34110000	-0.235168
chr3	34110000	34155000	-0.41578
chr3	34155000	34265000	-0.266463
chr3	34265000	34300000	-0.222195
chr3	34300000	34360000	-0.386422
chr3	34360000	34455000	-0.424166
chr3	34455000	34485000	-0.33124
chr3	34485000	34540000	-0.132895
chr3	34540000	34580000	-0.352915
chr3	34580000	34640000	-0.821707
chr3	34640000	34740000	-0.472842
chr3	34740000	34775000	0.0166201
chr3	34775000	34845000	-0.327701
chr3	34845000	34960000	-0.0122451
chr3	34960000	35005000	-0.315427
chr3	35005000	35030000	-0.348958
chr3	35030000	35080000	-0.443182
chr3	35080000	35125000	-0.544906
chr3	35125000	35185000	-0.411478
chr3	35185000	35230000	-0.296044
chr3	35230000	35305000	-0.321736
chr3	35305000	35345000	-0.471183
chr3	35345000	35405000	-0.142365
chr3	35405000	35435000	-0.274345
chr3	35435000	35685000	-0.259091
chr3	35685000	35720000	-0.302927
chr3	35720000	35825000	-0.368331
chr3	35825000	35865000	-0.526388
chr3	35865000	35910000	-0.389024
chr3	35910000	35935000	-0.493479
chr3	35935000	35970000	-0.422885
chr3	35970000	36020000	-0.327519
chr3	36020000	36060000	-0.327752
chr3	36060000	36105000	-0.379435
chr3	36105000	36325000	-0.339912
chr3	36325000	36405000	-0.136157
chr3	36405000	36460000	-0.0580095
chr3	36460000	36490000	-0.539343
chr3	36490000	36555000	-0.758994
chr3	36555000	36590000	-0.176167
chr3	36590000	36690000	-0.191795
chr3	36690000	36735000	-0.0301508
chr3	36735000	36810000	-0.401586
chr3	36810000	36865000	-0.340949
chr3	36865000	36900000	0.0750908
chr3	36900000	36955000	-0.454286
chr3	36955000	37015000	-0.314104
chr3	37015000	37095000	-0.622216
chr3	37095000	37145000	-0.638909
chr3	37145000	37230000	-0.360001
chr3	37230000	37280000	-0.460437
chr3	37280000	37470000	-0.337779
chr3	37470000	37525000	-0.379582
chr3	37525000	37595000	-0.194648
chr3	37595000	37625000	-0.264403
chr3	37625000	37715000	-0.439287
chr3	37715000	37795000	-0.524037
chr3	37795000	37865000	-0.330822
chr3	37865000	38205000	-0.306659
chr3	38205000	38255000	-0.00536588
chr3	38255000	38290000	0.0799073
chr3	38290000	38355000	-0.20409
chr3	38355000	38465000	-0.130061
chr3	38465000	38595000	-0.104446
chr3	38595000	38640000	-0.258755
chr3	38640000	38685000	-0.226962
chr3	38685000	38725000	-0.175916
chr3	38725000	38755000	-0.0513195
chr3	38755000	38795000	0.221138
chr4	135000	190000	-0.0635967
chr4	190000	325000	-0.300345
chr4	325000	465000	-0.265637
chr4	465000	600000	-1.68754
chr4	600000	715000	-0.310638
chr4	715000	765000	-0.0267391
chr4	765000	925000	-0.418423
chr4	925000	955000	-0.0201293
chr4	955000	1020000	0.0441387
chr4	1020000	1075000	-1.48967
chr4	1075000	1150000	-1.23245
chr4	1150000	1260000	-0.127031
chr4	1260000	1320000	-0.163159
chr4	1320000	1350000	0.097065
chr4	1350000	1490000	-0.269401
chr4	1490000	1750000	-0.541467
chr4	1750000	1795000	-0.304275
chr4	1795000	1950000	-0.198165
chr4	1950000	2015000	-0.226785
chr4	2015000	2105000	-0.197404
chr4	2105000	2290000	-0.325242
chr4	2290000	2365000	-0.329942
chr4	2365000	3040000	-1.28269
chr4	3040000	3085000	-0.00601119
chr4	3085000	3255000	-0.292827
chr4	3255000	3315000	-0.471386
chr4	3315000	3370000	-0.250322
chr4	3370000	3505000	-0.511575
chr4	3505000	3690000	-0.229166
chr4	3690000	3795000	-0.195791
chr4	3795000	3850000	-0.408544
chr4	3850000	3900000	-0.475454
chr4	3900000	3940000	-0.140277
chr4	3940000	4010000	-0.36439
chr4	4010000	4170000	-0.462306
chr4	4170000	4405000	-0.468698
chr4	4405000	4475000	-0.364506
chr4	4475000	4585000	-0.388666
chr4	4585000	4665000	-1.02312
chr4	4665000	5000000	-0.494337
chr4	5000000	5170000	-0.538672
chr4	5170000	5270000	-0.35059
chr4	5270000	5605000	-0.76047
chr4	5605000	5650000	-0.483574
chr4	5650000	5700000	-0.46307
chr4	5700000	5785000	-0.360713
chr4	5785000	5895000	-0.39682
chr4	5895000	6065000	-0.304984
chr4	6065000	6560000	-0.456465
chr4	6560000	6625000	-0.270682
chr4	6625000	6660000	-0.606231
chr4	6660000	6805000	-0.81894
chr4	6805000	6910000	-0.0906031
chr4	6910000	7240000	-0.575826
chr4	7240000	7380000	-0.152839
chr4	7380000	7490000	-1.0538
chr4	7490000	7530000	-0.328399
chr4	7530000	7600000	-1.20771
chr4	7600000	7650000	-0.0914917
chr4	7650000	7715000	-0.256413
chr4	7715000	7975000	-0.0523254
chr4	7975000	8035000	-0.338695
chr4	8035000	8140000	-0.298997
chr4	8140000	8175000	-0.342013
chr4	8175000	8335000	0.046959
chr4	8335000	8380000	-0.0985999
chr4	8380000	8435000	-0.347826
chr4	8435000	8610000	-0.131643
chr4	8610000	8665000	-0.308231
chr4	8665000	8840000	-0.371143
chr4	8840000	9185000	-0.17951
chr4	9185000	9280000	-0.383022
chr4	9280000	9450000	-0.282661
chr4	9450000	9580000	-0.613501
chr4	9580000	9710000	-0.464871
chr4	9710000	10070000	-0.157655
chr4	10070000	10140000	-0.111581
chr4	10140000	10205000	-1.65016
chr4	10205000	10375000	-0.470669
chr4	10375000	10415000	-0.12228
chr4	10415000	10635000	-0.244281
chr4	10635000	10690000	-0.469024
chr4	10690000	10735000	-0.116861
chr4	10735000	10770000	-0.308401
chr4	10770000	10810000	-0.382279
chr4	10810000	11095000	-0.499724
chr4	11095000	11145000	-0.357926
chr4	11145000	11210000	-0.231144
chr4	11210000	11270000	-0.177186
chr4	11270000	11520000	-0.435984
chr4	11520000	11705000	-0.469885
chr4	11705000	11840000	-0.58677
chr4	11840000	11970000	-0.591914
chr4	11970000	12090000	-0.448595
chr4	12090000	12205000	-0.335411
chr4	12205000	12390000	-1.0557
chr4	12390000	12430000	-0.555651
chr4	12430000	12600000	-0.503101
chr4	12600000	12675000	-0.81783
chr4	12675000	12855000	-0.464128
chr4	12855000	13030000	-0.478745
chr4	13030000	13135000	-0.287955
chr4	13135000	13190000	-0.915041
chr4	13190000	13275000	-0.512175
chr4	13275000	13410000	-0.482363
chr4	13410000	13465000	-0.30725
chr4	13465000	13510000	-0.447069
chr4	13510000	13635000	-0.469142
chr4	13635000	13830000	-0.324219
chr4	13830000	13860000	-1.35224
chr4	13860000	14025000	-1.4629
chr4	14025000	14150000	-1.26446
chr4	14150000	14620000	-0.769535
chr4	14620000	14710000	-0.589291
chr4	14710000	14875000	-0.370831
chr4	14875000	14955000	-1.32719
chr4	14955000	15245000	-0.29621
chr4	15245000	15350000	-0.939272
chr4	15350000	15485000	-0.201694
chr4	15485000	15840000	-0.639074
chr4	15840000	15955000	-0.684486
chr4	15955000	16065000	-0.389434
chr4	16065000	16185000	-0.480749
chr4	16185000	16450000	-0.450113
chr4	16450000	16525000	-0.562606
chr4	16525000	16650000	-0.706088
chr4	16650000	16740000	-0.627167
chr4	16740000	16820000	-0.700199
chr4	16820000	16850000	-0.61904
chr4	16850000	16925000	-0.650235
chr4	16925000	17175000	-0.697792
chr4	17175000	17270000	-1.38404
chr4	17270000	17530000	-0.554669
chr4	17530000	17635000	-0.986757
chr4	17635000	17775000	-0.711291
chr4	17775000	17905000	-0.659633
chr4	17905000	18035000	-0.670687
chr4	18035000	18165000	-0.210476
chr4	18165000	18230000	-0.33367
chr4	18230000	18305000	-0.564485
chr4	18305000	18390000	-0.324243
chr4	18390000	18425000	-0.0200972
chr4	18425000	18570000	-0.415384
chr4	18570000	18675000	-0.382942
chr4	18675000	18710000	-0.437471
chr4	18710000	18820000	-0.479952
chr4	18820000	18875000	-0.319607
chr4	18875000	19025000	-0.44612
chr4	19025000	19070000	-0.212259
chr4	19070000	19150000	-0.239207
chr4	19150000	19185000	-0.329545
chr4	19185000	19360000	-0.258765
chr4	19360000	19480000	-0.961048
chr4	19480000	19515000	-0.181834
chr4	19515000	19600000	-0.479638
chr4	19600000	19640000	-0.434853
chr4	19640000	19695000	-0.352296
chr4	19695000	19725000	-0.0532063
chr4	19725000	19770000	-0.251178
chr4	19770000	19810000	-0.213561
chr4	19810000	19880000	-0.251037
chr4	19880000	19940000	-0.418951
chr4	19940000	20035000	-0.534517
chr4	20035000	20075000	-0.477892
chr4	20075000	20105000	-0.156423
chr4	20105000	20175000	-0.412903
chr4	20175000	20245000	-0.0867341
chr4	20245000	20285000	-0.319935
chr4	20285000	20505000	-0.110278
chr4	20505000	20650000	-0.175286
chr4	20650000	20720000	-0.40413
chr4	20720000	20765000	-0.344264
chr4	20765000	20910000	-0.366249
chr4	20910000	20940000	-0.325306
chr4	20940000	20990000	-0.363447
chr4	20990000	21050000	-0.827099
chr4	21050000	21255000	-0.480724
chr4	21255000	21300000	-0.472669
chr4	21300000	21340000	-0.332946
chr4	21340000	21370000	5.83552e-05
chr4	21370000	21445000	-0.368086
chr4	21445000	21555000	-0.276711
chr4	21555000	21590000	-0.180837
chr4	21590000	21820000	-0.343516
chr4	21820000	21845000	-0.20333
chr4	21845000	21940000	-0.263779
chr4	21940000	21985000	-0.305008
chr4	21985000	22070000	-0.404759
chr4	22070000	22100000	-0.315513
chr4	22100000	22195000	0.01068
chr4	22195000	22240000	-0.239354
chr4	22240000	22410000	-0.174971
chr4	22410000	22450000	-0.170145
chr4	22450000	22605000	-0.216169
chr4	22605000	22660000	-0.175929
chr4	22660000	22875000	-0.107006
chr4	22875000	22965000	-0.349925
chr4	22965000	23000000	-0.281682
chr4	23000000	23060000	-0.0339458
chr4	23060000	23135000	-0.314577
chr4	23135000	23180000	-0.0411647
chr4	23180000	23205000	-0.0987704
chr4	23205000	23350000	-0.228342
chr4	23350000	23425000	-0.343857
chr4	23425000	23550000	-0.300472
chr4	23550000	23715000	-0.388413
chr4	23715000	23760000	-0.317408
chr4	23760000	23875000	-0.818475
chr4	23875000	23920000	-0.198456
chr4	23920000	23950000	-0.0885241
chr4	23950000	24010000	-0.252536
chr4	24010000	24055000	-0.222361
chr4	24055000	24090000	-0.161455
chr4	24090000	24235000	-0.308447
chr4	24235000	24565000	-0.311028
chr4	24565000	24655000	-0.333038
chr4	24655000	24710000	-0.244593
chr4	24710000	24815000	-0.31116
chr4	24815000	24855000	-0.521993
chr4	24855000	24970000	0.0734779
chr4	24970000	25040000	-0.521498
chr4	25040000	25225000	-0.27444
chr4	25225000	25280000	-0.419618
chr4	25280000	25400000	-0.422574
chr4	25400000	25495000	-0.49373
chr4	25495000	25580000	-0.470718
chr4	25580000	25760000	-0.549115
chr4	25760000	25795000	-0.449301
chr4	25795000	25825000	-0.439529
chr4	25825000	25930000	-0.467278
chr4	25930000	25980000	-0.326652
chr4	25980000	26045000	-0.450787
chr4	26045000	26165000	-0.520385
chr4	26165000	26260000	-0.507934
chr4	26260000	26340000	-0.32276
chr4	26340000	26475000	-0.695727
chr4	26475000	26570000	-0.458611
chr4	26570000	26605000	-0.379501
chr4	26605000	26665000	-0.617299
chr4	26665000	26755000	-1.68754
chr4	26755000	26950000	-0.462646
chr4	26950000	27050000	-0.32873
chr4	27050000	27075000	-0.478448
chr4	27075000	27145000	-0.169198
chr4	27145000	27195000	-0.446568
chr4	27195000	27230000	-0.261985
chr4	27230000	27350000	-0.275138
chr4	27350000	27405000	-0.37712
chr4	27405000	27615000	0.0632439
chr4	27615000	27640000	-0.215639
chr4	27640000	27690000	-0.431667
chr4	27690000	27765000	-0.588135
chr4	27765000	27825000	-0.360404
chr4	27825000	27910000	-0.461595
chr4	27910000	27950000	-0.425248
chr4	27950000	28000000	-0.235192
chr4	28000000	28060000	-0.564622
chr4	28060000	28120000	-0.183468
chr4	28120000	28345000	-0.3787
chr4	28345000	28460000	-0.488126
chr4	28460000	28650000	-0.495369
chr4	28650000	28715000	-0.14652
chr4	28715000	28860000	-0.59044
chr4	28860000	28930000	-0.472467
chr4	28930000	28990000	-0.509167
chr4	28990000	29045000	-0.619796
chr4	29045000	29190000	-0.253864
chr4	29190000	29285000	-0.392798
chr4	29285000	29430000	-0.228959
chr4	29430000	29470000	-0.345287
chr4	29470000	29495000	-0.39784
chr4	29495000	29530000	-0.406141
chr4	29530000	29610000	-0.553986
chr4	29610000	29750000	-0.414489
chr4	29750000	29815000	-0.403075
chr4	29815000	29885000	-1.03241
chr4	29885000	29975000	-0.22385
chr4	29975000	30040000	-0.376863
chr4	30040000	30100000	-0.240451
chr4	30100000	30130000	-0.421068
chr4	30130000	30185000	-0.46546
chr4	30185000	30255000	-0.357907
chr4	30255000	30305000	-0.286066
chr4	30305000	30355000	-0.444312
chr4	30355000	30430000	-0.617718
chr4	30430000	30480000	-0.365403
chr4	30480000	30515000	-0.473601
chr4	30515000	30620000	-0.347443
chr4	30620000	30665000	-0.368617
chr4	30665000	30935000	-0.225737
chr4	30935000	31020000	-0.19279
chr4	31020000	31130000	0.0122199
chr4	31130000	31345000	-0.115168
chr4	31345000	31575000	-0.225176
chr4	31575000	31615000	0.0175813
chr4	31615000	31665000	-0.153449
chr4	31665000	31700000	-0.230049
chr4	31700000	31740000	-0.231529
chr4	31740000	31915000	-0.101647
chr4	31915000	32115000	-0.327264
chr4	32115000	32160000	-0.688957
chr4	32160000	32240000	-0.14349
chr4	32240000	32275000	-0.493223
chr4	32275000	32560000	-0.304444
chr4	32560000	32665000	-0.373636
chr4	32665000	32745000	-0.408947
chr4	32745000	32790000	-0.436758
chr4	32790000	32815000	-0.290654
chr4	32815000	32895000	-0.183339
chr4	32895000	32965000	-0.414246
chr4	32965000	33035000	-0.351016
chr4	33035000	33080000	-0.447567
chr4	33080000	33190000	-0.432089
chr4	33190000	33280000	-0.305517
chr4	33280000	33390000	-0.343214
chr4	33390000	33455000	-0.386214
chr4	33455000	33505000	-0.139132
chr4	33505000	33710000	-0.453658
chr4	33710000	33765000	-0.59149
chr4	33765000	33835000	-0.190252
chr4	33835000	33905000	-0.551732
chr4	33905000	34070000	-0.284419
chr4	34070000	34135000	-0.243649
chr4	34135000	34160000	-0.380458
chr4	34160000	34355000	-0.181328
chr4	34355000	34400000	-0.526535
chr4	34400000	34575000	-0.339064
chr4	34575000	34630000	-0.490746
chr4	34630000	34855000	0.137596
chr4	34855000	34885000	-0.279603
chr4	34885000	34920000	-0.362597
chr4	34920000	34960000	-0.23904
chr4	34960000	35000000	-0.341931
chr4	35000000	35090000	-0.175952
chr4	35090000	35160000	-0.345777
chr4	35160000	35290000	-0.176354
chr4	35290000	35340000	-0.341837
chr4	35340000	35395000	0.0113712
chr4	35395000	35485000	0.303143
chr4	35485000	35600000	-0.289807
chr4	35600000	35660000	-0.208921
chr4	35660000	35715000	-0.0945077
chr4	35715000	35755000	0.0529286
chr5	105000	165000	0.182294
chr5	165000	230000	-0.130649
chr5	230000	280000	-0.0564085
chr5	280000	385000	0.0451607
chr5	385000	570000	-0.116924
chr5	570000	605000	-0.0299069
chr5	605000	700000	-0.568036
chr5	700000	785000	-0.289755
chr5	785000	895000	-0.561635
chr5	895000	940000	-0.372022
chr5	940000	980000	-0.0671522
chr5	980000	1040000	-0.228651
chr5	1040000	1080000	-0.225211
chr5	1080000	1165000	-0.270065
chr5	1165000	1210000	-0.413444
chr5	1210000	1250000	-0.428624
chr5	1250000	1290000	-0.398785
chr5	1290000	1525000	-0.300463
chr5	1525000	1560000	-0.0338496
chr5	1560000	1600000	0.234546
chr5	1600000	1640000	-0.381311
chr5	1640000	1720000	-0.121827
chr5	1720000	1755000	-0.217156
chr5	1755000	1925000	-0.295003
chr5	1925000	2030000	0.077626
chr5	2030000	2105000	-0.366387
chr5	2105000	2155000	-0.0480122
chr5	2155000	2175000	-0.209037
chr5	2175000	2230000	0.0251015
chr5	2230000	2300000	-0.526951
chr5	2300000	2460000	-0.487123
chr5	2460000	2830000	-0.247996
chr5	2830000	2960000	-0.00653906
chr5	2960000	3390000	-0.272582
chr5	3390000	3530000	-0.202246
chr5	3530000	3590000	-0.485161
chr5	3590000	3650000	-0.0795102
chr5	3650000	3775000	-0.419564
chr5	3775000	3860000	-0.181084
chr5	3860000	4025000	-0.496358
chr5	4025000	4235000	-0.318847
chr5	4235000	4330000	-0.305155
chr5	4330000	4370000	-1.3764
chr5	4370000	4465000	-0.162851
chr5	4465000	4510000	-0.727734
chr5	4510000	4590000	-0.297969
chr5	4590000	4730000	-0.356152
chr5	4730000	4855000	-0.423994
chr5	4855000	4915000	-0.522561
chr5	4915000	5060000	-0.508471
chr5	5060000	5135000	-0.238768
chr5	5135000	5175000	-0.57167
chr5	5175000	5280000	-0.324414
chr5	5280000	5410000	-0.661686
chr5	5410000	5545000	-0.488735
chr5	5545000	5620000	-0.572944
chr5	5620000	5680000	-0.799467
chr5	5680000	5745000	-0.627307
chr5	5745000	5800000	-0.683467
chr5	5800000	5835000	-0.220739
chr5	5835000	5895000	-0.384274
chr5	5895000	5965000	-0.811101
chr5	5965000	6040000	-0.237216
chr5	6040000	6275000	-0.571987
chr5	6275000	6410000	-0.529277
chr5	6410000	6450000	-0.501122
chr5	6450000	6505000	-0.555939
chr5	6505000	6575000	-0.337188
chr5	6575000	6630000	-0.751093
chr5	6630000	6770000	-0.651095
chr5	6770000	6850000	-0.480216
chr5	6850000	6915000	-0.36359
chr5	6915000	6980000	-0.622452
chr5	6980000	7095000	-0.439067
chr5	7095000	7145000	-0.618992
chr5	7145000	7400000	-0.524743
chr5	7400000	7475000	-0.61889
chr5	7475000	7895000	-0.501645
chr5	7895000	7935000	-0.264569
chr5	7935000	7975000	-0.352307
chr5	7975000	8195000	-0.396154
chr5	8195000	8360000	-0.465191
chr5	8360000	8455000	-0.454862
chr5	8455000	8510000	-0.369638
chr5	8510000	8645000	-0.438887
chr5	8645000	8925000	-0.594908
chr5	8925000	9200000	-0.445549
chr5	9200000	9370000	-0.598916
chr5	9370000	9410000	-0.414947
chr5	9410000	9475000	-0.417239
chr5	9475000	9675000	-0.587173
chr5	9675000	9765000	-0.530022
chr5	9765000	10065000	-0.834938
chr5	10065000	10360000	-0.451009
chr5	10360000	10585000	-0.525804
chr5	10585000	10620000	-1.66901
chr5	10620000	10810000	-1.5803
chr5	10810000	10865000	-0.507133
chr5	10865000	10980000	-0.548353
chr5	10980000	11035000	-0.533548
chr5	11035000	11075000	-0.302804
chr5	11075000	11395000	-0.339327
chr5	11395000	11830000	-0.59581
chr5	11830000	11920000	-1.3038
chr5	11920000	12000000	-0.458629
chr5	12000000	12275000	-0.362397
chr5	12275000	12345000	-0.413736
chr5	12345000	12455000	-0.256549
chr5	12455000	12685000	-1.36228
chr5	12685000	12785000	-0.0907178
chr5	12785000	12845000	-0.567924
chr5	12845000	12875000	-0.197796
chr5	12875000	12940000	-0.250045
chr5	12940000	12980000	-0.668219
chr5	12980000	13010000	-0.388063
chr5	13010000	13065000	-0.254214
chr5	13065000	13270000	-0.82849
chr5	13270000	13625000	-0.375739
chr5	13625000	13730000	-0.511633
chr5	13730000	14395000	-0.484178
chr5	14395000	14425000	-0.692004
chr5	14425000	14470000	-0.325489
chr5	14470000	14595000	-0.356698
chr5	14595000	14620000	-1.75604
chr5	14620000	14705000	-1.54765
chr5	14705000	14755000	-0.36574
chr5	14755000	14785000	-0.443534
chr5	14785000	14855000	-0.416039
chr5	14855000	14960000	-0.0142397
chr5	14960000	15035000	-0.427013
chr5	15035000	15130000	-0.551122
chr5	15130000	15200000	-0.190087
chr5	15200000	15370000	-0.464245
chr5	15370000	15750000	-0.339107
chr5	15750000	15860000	-0.0425638
chr5	15860000	15930000	-0.437948
chr5	15930000	15995000	-0.545874
chr5	15995000	16145000	-0.35673
chr5	16145000	16480000	-0.235905
chr5	16480000	16530000	-0.545081
chr5	16530000	16615000	-0.653402
chr5	16615000	16670000	-1.10019
chr5	16670000	16710000	-0.328367
chr5	16710000	16785000	-0.208584
chr5	16785000	16900000	-0.438842
chr5	16900000	16940000	-0.0223931
chr5	16940000	16995000	-0.467276
chr5	16995000	17035000	-0.27374
chr5	17035000	17135000	-0.210482
chr5	17135000	17205000	-0.47899
chr5	17205000	17245000	-0.222664
chr5	17245000	17410000	-0.410821
chr5	17410000	17740000	-0.351658
chr5	17740000	17835000	-0.5804
chr5	17835000	17880000	-0.242027
chr5	17880000	17925000	-0.429481
chr5	17925000	18030000	-0.589518
chr5	18030000	18115000	-0.499978
chr5	18115000	18170000	-0.608998
chr5	18170000	18290000	-0.666654
chr5	18290000	18385000	-0.907839
chr5	18385000	18515000	-0.571522
chr5	18515000	18565000	-0.280233
chr5	18565000	18600000	-0.342307
chr5	18600000	18690000	-0.270269
chr5	18690000	18825000	-0.376597
chr5	18825000	18865000	-0.628069
chr5	18865000	18925000	-0.304039
chr5	18925000	18955000	-0.262485
chr5	18955000	19090000	-0.382267
chr5	19090000	19165000	-0.322304
chr5	19165000	19215000	-0.517209
chr5	19215000	19345000	-0.397754
chr5	19345000	19585000	-0.250807
chr5	19585000	19645000	-0.357095
chr5	19645000	19775000	-0.371375
chr5	19775000	19810000	-0.346637
chr5	19810000	19865000	-0.506201
chr5	19865000	19895000	-0.317831
chr5	19895000	19990000	-0.511278
chr5	19990000	20025000	-0.673926
chr5	20025000	20110000	0.022975
chr5	20110000	20170000	-0.555162
chr5	20170000	20225000	-0.500623
chr5	20225000	20280000	-0.326127
chr5	20280000	20315000	-0.477142
chr5	20315000	20520000	-0.400696
chr5	20520000	20585000	-0.346665
chr5	20585000	20670000	-0.299097
chr5	20670000	20700000	-0.322773
chr5	20700000	20775000	-0.458418
chr5	20775000	20825000	-0.462311
chr5	20825000	20860000	-0.559917
chr5	20860000	20900000	-0.42822
chr5	20900000	20920000	-0.404721
chr5	20920000	21095000	0.0460485
chr5	21095000	21200000	-0.42447
chr5	21200000	21240000	-0.341761
chr5	21240000	21320000	-0.476505
chr5	21320000	21565000	-0.325683
chr5	21565000	21750000	-0.34871
chr5	21750000	21850000	-0.454176
chr5	21850000	21945000	-0.577608
chr5	21945000	22005000	-0.717698
chr5	22005000	22135000	-0.0841976
chr5	22135000	22160000	-0.226301
chr5	22160000	22520000	-0.352365
chr5	22520000	22685000	-0.586571
chr5	22685000	22730000	-0.522267
chr5	22730000	22910000	-0.471119
chr5	22910000	23010000	-0.611931
chr5	23010000	23110000	-0.602826
chr5	23110000	23165000	-0.263151
chr5	23165000	23245000	-0.474177
chr5	23245000	23350000	-0.428879
chr5	23350000	23400000	-0.430748
chr5	23400000	23520000	-0.576279
chr5	23520000	23555000	-0.0425283
chr5	23555000	23710000	-0.244531
chr5	23710000	23760000	-0.517403
chr5	23760000	23820000	-0.563484
chr5	23820000	23900000	-0.294829
chr5	23900000	23940000	-0.138121
chr5	23940000	23980000	-0.348757
chr5	23980000	24055000	-0.377442
chr5	24055000	24085000	-0.526606
chr5	24085000	24220000	0.0905153
chr5	24220000	24375000	-0.399786
chr5	24375000	24500000	-0.319781
chr5	24500000	24540000	-0.569615
chr5	24540000	24670000	-0.489582
chr5	24670000	24760000	-0.381221
chr5	24760000	24800000	-0.279883
chr5	24800000	24850000	-0.410839
chr5	24850000	24895000	-0.0226897
chr5	24895000	24985000	-0.119997
chr5	24985000	25035000	-0.578817
chr5	25035000	25080000	-0.262245
chr5	25080000	25135000	-0.0650056
chr5	25135000	25175000	-0.324507
chr5	25175000	25235000	-0.584962
chr5	25235000	25385000	-0.0800452
chr5	25385000	25500000	-0.538257
chr5	25500000	25540000	-0.287606
chr5	25540000	25655000	-0.608729
chr5	25655000	25715000	-0.441217
chr5	25715000	25850000	-0.682491
chr5	25850000	25885000	-0.355364
chr5	25885000	25985000	-0.226576
chr5	25985000	26075000	-0.263479
chr5	26075000	26125000	-0.0811692
chr5	26125000	26160000	-0.695676
chr5	26160000	26225000	-0.350922
chr5	26225000	26475000	-0.577524
chr5	26475000	26575000	-0.408374
chr5	26575000	26870000	-0.27189
chr5	26870000	26965000	-0.358974
chr5	26965000	27020000	-0.314127
chr5	27020000	27070000	-0.047896
chr5	27070000	27160000	-0.333916
chr5	27160000	27230000	-0.0988661
chr5	27230000	27270000	-0.429276
chr5	27270000	27330000	-0.300942
chr5	27330000	27380000	-0.358146
chr5	27380000	27470000	-0.529024
chr5	27470000	27510000	-0.623452
chr5	27510000	27645000	-0.10455
chr5	27645000	27775000	-0.257248
chr5	27775000	27850000	-0.242238
chr5	27850000	27880000	-0.200161
chr5	27880000	27930000	-0.344849
chr5	27930000	28010000	-0.311717
chr5	28010000	28105000	-0.0988654
chr5	28105000	28280000	-0.251186
chr5	28280000	28315000	-0.365835
chr5	28315000	28495000	-0.131179
chr5	28495000	28540000	-0.349412
chr5	28540000	28595000	-0.213512
chr5	28595000	28625000	-0.326314
chr5	28625000	28665000	-0.0707169
chr5	28665000	28735000	-0.456575
chr5	28735000	28795000	-0.39889
chr5	28795000	28825000	-0.0679352
chr5	28825000	28900000	0.307075
chr5	28900000	28940000	0.0342773
[truncated: 1,853 more rows]

## Sheet: 93-11 HS
Table S2d. List of TADs identified in HS condition in 93-11.
Chr	From	end	score
chr1	100000	145000	0.0311226
chr1	145000	750000	-0.278687
chr1	750000	895000	-0.739741
chr1	895000	980000	-0.242452
chr1	980000	1220000	-0.194306
chr1	1220000	1255000	-0.0638153
chr1	1255000	1355000	-0.582561
chr1	1355000	1510000	-0.172851
chr1	1510000	1670000	-0.60181
chr1	1670000	1710000	-0.288643
chr1	1710000	1990000	0.0142046
chr1	1990000	2080000	-0.0259756
chr1	2080000	2145000	-0.216682
chr1	2145000	2310000	-0.407795
chr1	2310000	2440000	-0.398284
chr1	2440000	2645000	-0.401069
chr1	2645000	2755000	-0.28337
chr1	2755000	3055000	-0.950498
chr1	3055000	3175000	-0.480796
chr1	3175000	3225000	-0.4215
chr1	3225000	3405000	-0.546044
chr1	3405000	3525000	-0.330009
chr1	3525000	3635000	-0.549782
chr1	3635000	3895000	-0.347665
chr1	3895000	3930000	-0.144824
chr1	3930000	4010000	-0.133826
chr1	4010000	4060000	-0.275634
chr1	4060000	4135000	-0.302465
chr1	4135000	4255000	-0.137074
chr1	4255000	4290000	-0.281719
chr1	4290000	4330000	-0.584833
chr1	4330000	4530000	-0.434145
chr1	4530000	4670000	-0.225489
chr1	4670000	4720000	-0.417034
chr1	4720000	5180000	-0.310667
chr1	5180000	5450000	-0.354701
chr1	5450000	5510000	-0.441658
chr1	5510000	5710000	-0.163098
chr1	5710000	5840000	-0.463763
chr1	5840000	5980000	-0.276484
chr1	5980000	6580000	-0.475263
chr1	6580000	6745000	-0.459377
chr1	6745000	6780000	-0.420601
chr1	6780000	6810000	-0.178598
chr1	6810000	6860000	-0.37816
chr1	6860000	6905000	-0.437485
chr1	6905000	7045000	-0.200695
chr1	7045000	7090000	-0.73773
chr1	7090000	7145000	-0.0199537
chr1	7145000	7365000	-0.326378
chr1	7365000	7430000	-0.271286
chr1	7430000	7615000	-0.278181
chr1	7615000	7645000	-0.668901
chr1	7645000	7795000	-0.221887
chr1	7795000	7890000	-0.371366
chr1	7890000	8400000	-0.431875
chr1	8400000	8515000	-0.0486305
chr1	8515000	8600000	-0.150361
chr1	8600000	8880000	-0.274776
chr1	8880000	9165000	-0.722976
chr1	9165000	9215000	-0.155544
chr1	9215000	9330000	-0.267311
chr1	9330000	9380000	-0.195964
chr1	9380000	9425000	-0.448883
chr1	9425000	9485000	-0.409119
chr1	9485000	9615000	-0.236212
chr1	9615000	9675000	-0.174676
chr1	9675000	10195000	-0.310286
chr1	10195000	10285000	-0.346661
chr1	10285000	10335000	-0.801831
chr1	10335000	10595000	-0.476827
chr1	10595000	10660000	-0.392962
chr1	10660000	10695000	-0.123029
chr1	10695000	10935000	-0.636229
chr1	10935000	11125000	-0.683841
chr1	11125000	11160000	-0.50024
chr1	11160000	11240000	-0.262376
chr1	11240000	11465000	-0.686348
chr1	11465000	11975000	-0.49235
chr1	11975000	12190000	-0.567189
chr1	12190000	12795000	-0.228455
chr1	12795000	13005000	-0.570556
chr1	13005000	13030000	-0.679828
chr1	13030000	13190000	-0.384022
chr1	13190000	13235000	-0.140048
chr1	13235000	13265000	-0.459117
chr1	13265000	13795000	-0.351421
chr1	13795000	13910000	-0.280779
chr1	13910000	14120000	-1.07444
chr1	14120000	14710000	-0.12765
chr1	14710000	14965000	-0.261033
chr1	14965000	15390000	-0.51749
chr1	15390000	15425000	-0.309407
chr1	15425000	15600000	-0.364136
chr1	15600000	15750000	-0.733459
chr1	15750000	15875000	-0.533566
chr1	15875000	15950000	-0.351787
chr1	15950000	16595000	-0.467692
chr1	16595000	16840000	-1.09045
chr1	16840000	16960000	-0.41473
chr1	16960000	17015000	-0.567208
chr1	17015000	17130000	-0.288482
chr1	17130000	17180000	-0.388135
chr1	17180000	17345000	-0.253477
chr1	17345000	17590000	-0.202263
chr1	17590000	17925000	-1.60381
chr1	17925000	18335000	-1.69119
chr1	18335000	18530000	-0.221874
chr1	18530000	18940000	-0.679558
chr1	18940000	19025000	-0.342185
chr1	19025000	19085000	-1.29126
chr1	19085000	19505000	-0.412226
chr1	19505000	19585000	-0.124228
chr1	19585000	19665000	-0.409549
chr1	19665000	20210000	-0.0945373
chr1	20210000	20260000	-0.396134
chr1	20260000	20335000	-0.744173
chr1	20335000	20410000	-0.406574
chr1	20410000	20590000	-0.460079
chr1	20590000	20750000	-0.589382
chr1	20750000	20815000	-0.22537
chr1	20815000	21260000	-0.29068
chr1	21260000	21365000	-0.471423
chr1	21365000	22085000	-0.439936
chr1	22085000	22200000	-0.591414
chr1	22200000	22255000	-0.369313
chr1	22255000	22370000	-0.432134
chr1	22370000	22555000	-0.367525
chr1	22555000	22665000	-0.433609
chr1	22665000	22925000	-0.450484
chr1	22925000	23065000	-0.581744
chr1	23065000	23220000	-0.526958
chr1	23220000	23485000	-0.194439
chr1	23485000	23550000	-0.430214
chr1	23550000	23580000	-0.426224
chr1	23580000	23725000	-0.501523
chr1	23725000	24050000	-0.449422
chr1	24050000	24360000	-0.619572
chr1	24360000	24615000	-0.212179
chr1	24615000	24650000	-0.0767477
chr1	24650000	24710000	-0.551841
chr1	24710000	24775000	-0.471365
chr1	24775000	25060000	-0.390994
chr1	25060000	25180000	-0.427489
chr1	25180000	25240000	-0.271688
chr1	25240000	25370000	-0.400694
chr1	25370000	25495000	-0.140073
chr1	25495000	25970000	-0.432118
chr1	25970000	26005000	-0.307287
chr1	26005000	26275000	-0.13993
chr1	26275000	26545000	-0.312487
chr1	26545000	26610000	-0.265574
chr1	26610000	26925000	-0.378467
chr1	26925000	27045000	-0.428347
chr1	27045000	27190000	-0.407838
chr1	27190000	27235000	-0.48817
chr1	27235000	27760000	-0.277081
chr1	27760000	27815000	-0.139322
chr1	27815000	28035000	-0.390552
chr1	28035000	28150000	-0.255901
chr1	28150000	28355000	-0.205899
chr1	28355000	28570000	-0.276663
chr1	28570000	28785000	-0.434205
chr1	28785000	28820000	-0.325093
chr1	28820000	28855000	-0.291364
chr1	28855000	29120000	-0.198484
chr1	29120000	29160000	-0.418527
chr1	29160000	29200000	-0.132462
chr1	29200000	29235000	-0.186415
chr1	29235000	29495000	-0.260514
chr1	29495000	29565000	-0.98777
chr1	29565000	29780000	-0.517419
chr1	29780000	29900000	-0.415799
chr1	29900000	30010000	-0.703258
chr1	30010000	30090000	-0.38029
chr1	30090000	30140000	-0.174606
chr1	30140000	30210000	-0.337569
chr1	30210000	30755000	-0.527291
chr1	30755000	30785000	-0.33849
chr1	30785000	30840000	-0.28807
chr1	30840000	30870000	-0.121466
chr1	30870000	31000000	-0.501613
chr1	31000000	31145000	-0.252239
chr1	31145000	31355000	-0.239468
chr1	31355000	31565000	-0.450183
chr1	31565000	31995000	-0.331651
chr1	31995000	32105000	-0.372384
chr1	32105000	32180000	-0.334537
chr1	32180000	32540000	-0.28205
chr1	32540000	33050000	-0.410373
chr1	33050000	33080000	-0.35004
chr1	33080000	33270000	-0.350845
chr1	33270000	33330000	-0.440486
chr1	33330000	33625000	-0.269498
chr1	33625000	33680000	-0.355173
chr1	33680000	34005000	-0.38762
chr1	34005000	34195000	-0.144735
chr1	34195000	34240000	-0.420153
chr1	34240000	34400000	-0.155073
chr1	34400000	34515000	-0.240854
chr1	34515000	34605000	-0.295696
chr1	34605000	34680000	-0.272336
chr1	34680000	35150000	-0.394011
chr1	35150000	35375000	-1.43183
chr1	35375000	35455000	-0.417273
chr1	35455000	35500000	-0.454554
chr1	35500000	35575000	-0.470071
chr1	35575000	35755000	-0.372494
chr1	35755000	36000000	-0.439581
chr1	36000000	36125000	-0.315533
chr1	36125000	36200000	-0.728452
chr1	36200000	36305000	-0.392824
chr1	36305000	36455000	-0.369047
chr1	36455000	36535000	-0.400515
chr1	36535000	36735000	-0.434392
chr1	36735000	36975000	-0.431339
chr1	36975000	37165000	-0.338426
chr1	37165000	37210000	-0.436657
chr1	37210000	37600000	-0.406049
chr1	37600000	38370000	-0.120875
chr1	38370000	38695000	-0.460597
chr1	38695000	38750000	-0.155265
chr1	38750000	39330000	-0.534024
chr1	39330000	39515000	-0.432074
chr1	39515000	39570000	-0.0759311
chr1	39570000	39660000	-0.234067
chr1	39660000	39820000	-0.548982
chr1	39820000	39850000	-0.363654
chr1	39850000	40030000	-0.39232
chr1	40030000	40185000	-0.544841
chr1	40185000	40355000	-0.310122
chr1	40355000	40490000	-0.4084
chr1	40490000	40730000	-0.348676
chr1	40730000	40775000	-0.251217
chr1	40775000	41060000	-0.809519
chr1	41060000	41100000	-0.275698
chr1	41100000	41215000	-0.331672
chr1	41215000	41435000	-0.493969
chr1	41435000	41505000	-0.390482
chr1	41505000	41595000	-0.312668
chr1	41595000	41655000	-0.263535
chr1	41655000	41690000	-0.170849
chr1	41690000	41720000	-0.234662
chr1	41720000	41855000	-0.328115
chr1	41855000	41890000	-0.235795
chr1	41890000	42030000	-0.421678
chr1	42030000	42205000	-0.0872746
chr1	42205000	42410000	-0.599111
chr1	42410000	42450000	-0.364104
chr1	42450000	42545000	-0.141599
chr1	42545000	42580000	-0.646985
chr1	42580000	42980000	-0.451319
chr1	42980000	43105000	-0.478216
chr1	43105000	43300000	-0.380969
chr1	43300000	43340000	-0.347658
chr1	43340000	43395000	-0.566197
chr1	43395000	43650000	-0.496387
chr1	43650000	43820000	-0.541003
chr1	43820000	43895000	-0.318453
chr1	43895000	44005000	-0.146289
chr1	44005000	44070000	-0.295727
chr1	44070000	44105000	-0.121372
chr1	44105000	44190000	-0.266224
chr1	44190000	44415000	-0.371925
chr1	44415000	44455000	-0.00277614
chr1	44455000	44590000	-0.190435
chr1	44590000	44695000	-0.191657
chr2	265000	300000	-0.305654
chr2	300000	430000	-0.278218
chr2	430000	625000	-0.245862
chr2	625000	680000	-0.122234
chr2	680000	925000	-0.329317
chr2	925000	1150000	-0.214059
chr2	1150000	1190000	-0.491441
chr2	1190000	1245000	-0.187171
chr2	1245000	1360000	-0.0514514
chr2	1360000	1395000	-0.231371
chr2	1395000	1450000	-0.138319
chr2	1450000	1485000	-0.389813
chr2	1485000	1520000	-0.224319
chr2	1520000	1555000	-0.354445
chr2	1555000	1780000	-0.25832
chr2	1780000	1870000	-0.334286
chr2	1870000	2465000	-0.1574
chr2	2465000	2490000	-0.0771689
chr2	2490000	2610000	-0.168062
chr2	2610000	2660000	-0.231669
chr2	2660000	2785000	-0.276406
chr2	2785000	3000000	-0.203663
chr2	3000000	3115000	-0.215848
chr2	3115000	3260000	-0.246351
chr2	3260000	3345000	-0.106948
chr2	3345000	3430000	-0.369812
chr2	3430000	3575000	-0.255737
chr2	3575000	3615000	0.0913243
chr2	3615000	3850000	-0.503148
chr2	3850000	3895000	-0.561014
chr2	3895000	4130000	-0.525148
chr2	4130000	4315000	-0.223889
chr2	4315000	4385000	-0.416223
chr2	4385000	4415000	-0.359271
chr2	4415000	4450000	0.151058
chr2	4450000	4665000	-0.208594
chr2	4665000	4870000	-0.223123
chr2	4870000	5145000	-0.282107
chr2	5145000	5310000	-0.521029
chr2	5310000	5390000	-0.190977
chr2	5390000	5445000	-0.126738
chr2	5445000	5870000	-0.599937
chr2	5870000	6220000	-0.56951
chr2	6220000	6445000	0.000297573
chr2	6445000	6520000	-0.454238
chr2	6520000	6700000	-0.115624
chr2	6700000	6730000	-0.427658
chr2	6730000	7135000	-0.411938
chr2	7135000	7445000	-0.355567
chr2	7445000	7535000	-0.46015
chr2	7535000	7720000	-0.610625
chr2	7720000	8000000	-0.469966
chr2	8000000	8025000	-0.408575
chr2	8025000	8275000	-0.864619
chr2	8275000	8440000	-0.547933
chr2	8440000	8975000	-0.346455
chr2	8975000	9240000	-0.0253956
chr2	9240000	9305000	-0.104658
chr2	9305000	9390000	-0.289586
chr2	9390000	9610000	-0.248681
chr2	9610000	9640000	-0.373863
chr2	9640000	9790000	-0.246075
chr2	9790000	9945000	-0.581902
chr2	9945000	10100000	-0.464136
chr2	10100000	10190000	-0.261897
chr2	10190000	10230000	-0.581821
chr2	10230000	10715000	-0.564267
chr2	10715000	10820000	-0.318347
chr2	10820000	11030000	-0.415261
chr2	11030000	11220000	-0.346285
chr2	11220000	11310000	-0.330363
chr2	11310000	11485000	-0.160971
chr2	11485000	12020000	-0.664901
chr2	12020000	12220000	-0.238344
chr2	12220000	12310000	-1.08339
chr2	12310000	12675000	-0.391278
chr2	12675000	12735000	-0.386167
chr2	12735000	12850000	-0.359596
chr2	12850000	12890000	-0.531054
chr2	12890000	13050000	-0.479492
chr2	13050000	13150000	-0.386623
chr2	13150000	13225000	-0.580594
chr2	13225000	13390000	-0.877348
chr2	13390000	13475000	-1.62761
chr2	13475000	13725000	-0.231444
chr2	13725000	13875000	-0.403033
chr2	13875000	14080000	-0.469931
chr2	14080000	14310000	-0.389932
chr2	14310000	14350000	-0.191052
chr2	14350000	14560000	-0.0969066
chr2	14560000	14625000	-0.355096
chr2	14625000	15205000	-0.409815
chr2	15205000	15400000	-0.505526
chr2	15400000	15495000	-0.493788
chr2	15495000	15745000	-0.560041
chr2	15745000	15825000	-0.698687
chr2	15825000	15845000	-0.233609
chr2	15845000	16025000	-0.154194
chr2	16025000	16100000	-0.46281
chr2	16100000	16500000	-0.585693
chr2	16500000	16640000	-0.417258
chr2	16640000	16670000	-0.105235
chr2	16670000	16720000	-0.230703
chr2	16720000	16830000	-0.463355
chr2	16830000	16900000	-0.19902
chr2	16900000	16950000	-0.263243
chr2	16950000	17275000	-0.443731
chr2	17275000	17300000	-0.314978
chr2	17300000	17325000	-0.234381
chr2	17325000	17730000	-0.22037
chr2	17730000	17790000	-0.394559
chr2	17790000	17875000	-0.452547
chr2	17875000	18100000	-0.275141
chr2	18100000	18155000	-0.380724
chr2	18155000	18700000	-0.502907
chr2	18700000	19565000	-0.42613
chr2	19565000	20345000	-0.325738
chr2	20345000	20380000	-0.363502
chr2	20380000	20435000	-0.276409
chr2	20435000	20475000	-0.483184
chr2	20475000	20535000	-0.235556
chr2	20535000	20690000	-0.460349
chr2	20690000	20755000	-0.440658
chr2	20755000	21000000	-0.412787
chr2	21000000	21430000	-0.21303
chr2	21430000	21500000	-0.442721
chr2	21500000	21745000	-0.395502
chr2	21745000	21815000	-0.36959
chr2	21815000	22285000	-0.539241
chr2	22285000	22535000	-0.117654
chr2	22535000	22560000	-0.677499
chr2	22560000	23225000	-0.179866
chr2	23225000	23530000	-0.219126
chr2	23530000	23675000	-0.256099
chr2	23675000	23735000	-0.284985
chr2	23735000	23795000	-0.510294
chr2	23795000	23840000	-0.299957
chr2	23840000	23960000	-0.18622
chr2	23960000	24160000	-0.604153
chr2	24160000	24480000	-0.53082
chr2	24480000	24530000	-0.36963
chr2	24530000	24590000	-0.596103
chr2	24590000	24765000	-0.437433
chr2	24765000	24790000	-0.2772
chr2	24790000	24905000	-0.316697
chr2	24905000	24985000	-0.207237
chr2	24985000	25025000	-0.403682
chr2	25025000	25160000	-0.276946
chr2	25160000	25275000	-0.23568
chr2	25275000	25480000	-0.207273
chr2	25480000	25530000	-0.417647
chr2	25530000	25610000	-0.148306
chr2	25610000	25715000	-0.420629
chr2	25715000	25765000	-0.153871
chr2	25765000	25810000	-0.440857
chr2	25810000	25870000	-0.363596
chr2	25870000	26000000	-0.0589732
chr2	26000000	26060000	-0.462167
chr2	26060000	26090000	-0.205821
chr2	26090000	26135000	-0.00986552
chr2	26135000	26295000	-0.170083
chr2	26295000	26360000	-0.553651
chr2	26360000	26460000	-0.191549
chr2	26460000	26530000	-0.521958
chr2	26530000	26830000	-0.131175
chr2	26830000	26915000	-0.19259
chr2	26915000	27055000	-0.340171
chr2	27055000	27140000	-0.652658
chr2	27140000	27170000	-0.16264
chr2	27170000	27270000	-0.428016
chr2	27270000	27455000	-0.678204
chr2	27455000	27640000	-0.659933
chr2	27640000	27690000	-0.594133
chr2	27690000	27735000	-0.749227
chr2	27735000	27795000	-0.416761
chr2	27795000	27895000	-0.349713
chr2	27895000	27955000	-0.316972
chr2	27955000	27990000	-0.175279
chr2	27990000	28205000	-0.242265
chr2	28205000	28495000	-0.470137
chr2	28495000	28825000	-0.239676
chr2	28825000	28965000	-0.302635
chr2	28965000	29000000	-0.175209
chr2	29000000	29040000	-0.385593
chr2	29040000	29095000	-0.534687
chr2	29095000	29310000	-0.387531
chr2	29310000	29490000	-0.429735
chr2	29490000	29555000	-0.190794
chr2	29555000	30065000	-0.229362
chr2	30065000	30145000	-0.445388
chr2	30145000	30180000	-0.331488
chr2	30180000	30275000	-0.403327
chr2	30275000	30385000	-0.268847
chr2	30385000	30420000	-0.418506
chr2	30420000	30455000	-0.315812
chr2	30455000	30615000	-0.462298
chr2	30615000	30690000	-0.461152
chr2	30690000	30820000	-0.337269
chr2	30820000	31060000	-0.0891563
chr2	31060000	31145000	-0.340161
chr2	31145000	31355000	-0.331356
chr2	31355000	31540000	-0.890134
chr2	31540000	31655000	-0.232129
chr2	31655000	31685000	-1.36832
chr2	31685000	31795000	-0.350739
chr2	31795000	32120000	-1.14741
chr2	32120000	32170000	-0.222366
chr2	32170000	32295000	-0.482191
chr2	32295000	32500000	-0.209267
chr2	32500000	32555000	-0.207958
chr2	32555000	32625000	-0.32984
chr2	32625000	32655000	-0.277043
chr2	32655000	32700000	-0.579759
chr2	32700000	32775000	-0.310239
chr2	32775000	32805000	-0.349808
chr2	32805000	32870000	-0.228744
chr2	32870000	32935000	-0.453139
chr2	32935000	32970000	-0.485941
chr2	32970000	33125000	-0.335039
chr2	33125000	33170000	-0.385994
chr2	33170000	33195000	-0.387906
chr2	33195000	33395000	-0.337212
chr2	33395000	33455000	-0.253748
chr2	33455000	33490000	-0.540675
chr2	33490000	33905000	-0.2679
chr2	33905000	33965000	-0.581729
chr2	33965000	34030000	-0.180749
chr2	34030000	34150000	-0.33396
chr2	34150000	34200000	-0.467972
chr2	34200000	34475000	-0.424062
chr2	34475000	34810000	-0.519607
chr2	34810000	34885000	-0.393149
chr2	34885000	34945000	-0.347737
chr2	34945000	35130000	-0.646719
chr2	35130000	35265000	-0.307575
chr2	35265000	35300000	-0.146563
chr2	35300000	35425000	-0.368286
chr2	35425000	35470000	-0.10116
chr2	35470000	35515000	-0.516169
chr2	35515000	35570000	-0.656684
chr2	35570000	35700000	-0.30573
chr2	35700000	35740000	-0.71517
chr2	35740000	35835000	-0.391267
chr2	35835000	36020000	-0.581479
chr2	36020000	36130000	-0.193995
chr2	36130000	36185000	-0.217024
chr2	36185000	36235000	-0.402106
chr2	36235000	36325000	-0.190103
chr2	36325000	36355000	-0.291127
chr2	36355000	36385000	-0.189621
chr2	36385000	36475000	-0.189321
chr2	36475000	36500000	-0.463581
chr2	36500000	36570000	-0.0911822
chr2	36570000	36800000	-0.216705
chr2	36800000	36880000	-0.186657
chr2	36880000	36945000	-0.425382
chr2	36945000	36985000	-0.0988312
chr2	36985000	37020000	-0.238866
chr2	37020000	37055000	-0.137333
chr2	37055000	37130000	-0.413634
chr2	37130000	37335000	-0.421209
chr2	37335000	37530000	-0.31245
chr2	37530000	37590000	-0.643914
chr2	37590000	37630000	-0.117197
chr2	37630000	37675000	-0.363501
chr2	37675000	37750000	-0.173724
chr2	37750000	37855000	-0.0752508
chr2	37855000	37905000	-0.042474
chr2	37905000	37955000	-0.335417
chr2	37955000	38145000	-0.232922
chr2	38145000	38240000	-0.0156058
chr2	38240000	38300000	-0.0701778
chr2	38300000	38365000	-0.049919
chr3	125000	200000	9.10823e-05
chr3	200000	260000	-0.173625
chr3	260000	500000	-0.198495
chr3	500000	700000	-1.19238
chr3	700000	765000	-0.205793
chr3	765000	880000	-0.298784
chr3	880000	995000	-0.271712
chr3	995000	1250000	-0.297854
chr3	1250000	1300000	-0.28049
chr3	1300000	1425000	-0.137863
chr3	1425000	1475000	-0.63915
chr3	1475000	1650000	-0.458574
chr3	1650000	1680000	-0.546754
chr3	1680000	1745000	-0.233519
chr3	1745000	1800000	-0.351997
chr3	1800000	1975000	-0.307918
chr3	1975000	2160000	-0.426161
chr3	2160000	2385000	-0.395572
chr3	2385000	2650000	-0.368031
chr3	2650000	2930000	-0.246959
chr3	2930000	3135000	-0.254588
chr3	3135000	3270000	-0.298697
chr3	3270000	3305000	-0.252428
chr3	3305000	3365000	-0.451607
chr3	3365000	3400000	-0.244517
chr3	3400000	3430000	-0.364614
chr3	3430000	3730000	-0.579661
chr3	3730000	3775000	-0.497811
chr3	3775000	3815000	-0.361946
chr3	3815000	3860000	-0.0937989
chr3	3860000	3905000	-0.737125
chr3	3905000	3955000	-0.496376
chr3	3955000	3995000	-0.51476
chr3	3995000	4195000	-0.222654
chr3	4195000	4230000	-0.472674
chr3	4230000	4340000	-0.333309
chr3	4340000	4445000	-0.357285
chr3	4445000	4470000	-0.244575
chr3	4470000	4520000	-0.35303
chr3	4520000	4575000	-0.250895
chr3	4575000	4645000	-0.151371
chr3	4645000	4705000	-0.45091
chr3	4705000	4735000	-0.0796562
chr3	4735000	4775000	-0.0882505
chr3	4775000	4865000	-0.313974
chr3	4865000	4895000	-0.511433
chr3	4895000	4990000	-0.305766
chr3	4990000	5020000	-0.153783
chr3	5020000	5255000	-0.665172
chr3	5255000	5290000	-0.232329
chr3	5290000	5325000	-0.567369
chr3	5325000	5760000	-0.557849
chr3	5760000	5895000	-0.32949
chr3	5895000	6250000	-0.4337
chr3	6250000	6350000	-0.318393
chr3	6350000	6775000	-0.682556
chr3	6775000	6845000	-0.343091
chr3	6845000	6955000	-0.364051
chr3	6955000	7080000	-0.539397
chr3	7080000	7440000	-0.544608
chr3	7440000	7515000	-0.547273
chr3	7515000	7600000	-0.183548
chr3	7600000	7620000	-0.0155945
chr3	7620000	7735000	0.0118413
chr3	7735000	7875000	-0.403108
chr3	7875000	8060000	-0.244357
chr3	8060000	8260000	-0.189001
chr3	8260000	8505000	-0.266039
chr3	8505000	8625000	-0.047521
chr3	8625000	9255000	-0.370397
chr3	9255000	9355000	-0.589128
chr3	9355000	9405000	-0.517519
chr3	9405000	9480000	-0.258248
chr3	9480000	9520000	-0.128874
chr3	9520000	9650000	-0.544408
chr3	9650000	9700000	-0.673829
chr3	9700000	10150000	-0.310144
chr3	10150000	10185000	-0.215312
chr3	10185000	10495000	-0.284783
chr3	10495000	10785000	-0.217994
chr3	10785000	10920000	-0.310637
chr3	10920000	11045000	-0.257004
chr3	11045000	11085000	-0.472274
chr3	11085000	11125000	-0.274279
chr3	11125000	11165000	-0.390446
chr3	11165000	11390000	-0.473152
chr3	11390000	11560000	-0.0330351
chr3	11560000	11845000	-0.226814
chr3	11845000	12045000	-0.487763
chr3	12045000	12195000	-0.210115
chr3	12195000	12305000	-0.47081
chr3	12305000	12375000	-0.17745
chr3	12375000	12475000	-0.380613
chr3	12475000	12575000	-0.329363
chr3	12575000	12950000	-0.430233
chr3	12950000	13050000	-0.40059
chr3	13050000	13090000	-0.140092
chr3	13090000	13205000	-0.297033
chr3	13205000	13395000	-0.250783
chr3	13395000	14270000	-0.328321
chr3	14270000	14350000	-0.530228
chr3	14350000	14410000	-0.172385
chr3	14410000	14630000	-0.546428
chr3	14630000	14745000	-0.284149
chr3	14745000	14905000	-1.08141
chr3	14905000	15280000	-0.162001
chr3	15280000	15340000	-0.407884
chr3	15340000	16505000	-0.310628
chr3	16505000	16770000	-0.130277
chr3	16770000	16955000	-0.480988
chr3	16955000	17125000	-0.476849
chr3	17125000	17265000	-0.173724
chr3	17265000	17410000	-0.177765
chr3	17410000	17500000	-0.579811
chr3	17500000	17690000	-0.607277
chr3	17690000	17840000	-0.334824
chr3	17840000	17900000	-0.463843
chr3	17900000	18045000	-0.356089
chr3	18045000	18160000	-0.363072
chr3	18160000	18200000	-0.189935
chr3	18200000	18520000	-0.333829
chr3	18520000	18730000	-0.522377
chr3	18730000	18990000	-0.389944
chr3	18990000	19105000	-0.231051
chr3	19105000	19150000	-0.504444
chr3	19150000	19270000	-0.33917
chr3	19270000	19365000	-0.351924
chr3	19365000	19575000	-0.290274
chr3	19575000	19620000	-0.323055
chr3	19620000	19845000	-0.314266
chr3	19845000	19990000	-0.487423
chr3	19990000	20175000	-0.280848
chr3	20175000	20375000	-0.520607
chr3	20375000	20435000	-0.4118
chr3	20435000	20675000	-0.377003
chr3	20675000	21015000	-0.176549
chr3	21015000	21570000	-0.381269
chr3	21570000	21625000	-0.426076
chr3	21625000	21970000	-0.46827
chr3	21970000	22105000	-0.434975
chr3	22105000	22745000	-0.390805
chr3	22745000	22795000	-0.617732
chr3	22795000	23050000	-0.259548
chr3	23050000	23150000	-0.379676
chr3	23150000	23265000	-0.233558
chr3	23265000	23305000	-0.520014
chr3	23305000	23620000	-0.211815
chr3	23620000	23815000	-0.492997
chr3	23815000	23995000	-0.477434
chr3	23995000	24130000	-0.349771
chr3	24130000	24330000	-0.562787
chr3	24330000	24375000	-0.475221
chr3	24375000	24615000	-0.453303
chr3	24615000	24975000	-0.386876
chr3	24975000	25380000	-0.387091
chr3	25380000	25520000	-0.535012
chr3	25520000	25585000	-0.231782
chr3	25585000	25745000	-0.118613
chr3	25745000	26125000	-0.223753
chr3	26125000	26270000	-0.51548
chr3	26270000	26525000	-0.394498
chr3	26525000	26760000	-0.424323
chr3	26760000	27145000	-0.415215
chr3	27145000	27240000	-0.468595
chr3	27240000	27290000	-0.47461
chr3	27290000	27415000	-0.224413
chr3	27415000	27700000	-0.28418
chr3	27700000	27820000	-0.493614
chr3	27820000	27890000	-0.772543
chr3	27890000	28110000	-0.217194
chr3	28110000	28255000	-0.40186
chr3	28255000	28430000	-0.356098
chr3	28430000	28550000	-0.485642
chr3	28550000	28715000	-0.219679
chr3	28715000	28925000	-0.102726
chr3	28925000	29100000	-0.35956
chr3	29100000	29250000	-0.282896
chr3	29250000	29325000	-0.345505
chr3	29325000	29360000	-0.465652
chr3	29360000	29475000	-0.173418
chr3	29475000	29600000	-0.358153
chr3	29600000	29830000	-0.76815
chr3	29830000	30155000	-0.582427
chr3	30155000	30185000	-0.259837
chr3	30185000	30430000	-0.402925
chr3	30430000	30520000	-0.464056
chr3	30520000	30605000	-0.39003
chr3	30605000	30945000	-0.601684
chr3	30945000	30980000	-0.283861
chr3	30980000	31345000	-0.281036
chr3	31345000	31675000	-0.482675
chr3	31675000	31705000	-0.177583
chr3	31705000	31935000	-0.466641
chr3	31935000	32190000	-0.613785
chr3	32190000	32520000	-0.506349
chr3	32520000	32710000	-0.626336
chr3	32710000	32735000	-0.19652
chr3	32735000	32930000	-0.237259
chr3	32930000	32970000	-0.840745
chr3	32970000	33280000	-0.241704
chr3	33280000	33310000	-0.551663
chr3	33310000	33340000	-0.0375298
chr3	33340000	33410000	-0.224746
chr3	33410000	33435000	-0.160491
chr3	33435000	33635000	-0.405741
chr3	33635000	33920000	-0.31145
chr3	33920000	33955000	-0.157449
chr3	33955000	34040000	-0.272969
chr3	34040000	34085000	-0.269451
chr3	34085000	34120000	-0.216001
chr3	34120000	34160000	-0.267855
chr3	34160000	34305000	-0.394171
chr3	34305000	34430000	-0.301129
chr3	34430000	34460000	-0.336413
chr3	34460000	34490000	-0.545591
chr3	34490000	34580000	-0.231773
chr3	34580000	34745000	-0.679008
chr3	34745000	34920000	-0.352705
chr3	34920000	35005000	-0.272985
chr3	35005000	35080000	-0.320444
chr3	35080000	35305000	-0.546054
chr3	35305000	35350000	-0.39849
chr3	35350000	35400000	-0.0974936
chr3	35400000	35690000	-0.330134
chr3	35690000	35820000	-0.451331
chr3	35820000	35870000	-0.456594
chr3	35870000	35930000	-0.283505
chr3	35930000	35970000	-0.639051
chr3	35970000	36240000	-0.214111
chr3	36240000	36415000	-0.314597
chr3	36415000	36460000	-0.248271
chr3	36460000	36490000	-0.433885
chr3	36490000	36735000	-0.583838
chr3	36735000	36815000	-0.667901
chr3	36815000	37015000	-0.523014
chr3	37015000	37095000	-0.524752
chr3	37095000	37170000	-0.655227
chr3	37170000	37220000	-0.437888
chr3	37220000	37315000	-0.567543
chr3	37315000	37425000	-0.0159529
chr3	37425000	37470000	-0.472976
chr3	37470000	37565000	-0.157577
chr3	37565000	37945000	-0.155641
chr3	37945000	37980000	-0.26147
chr3	37980000	38205000	-0.191425
chr3	38205000	38290000	-0.240228
chr3	38290000	38550000	-0.288682
chr3	38550000	38595000	-0.190877
chr3	38595000	38640000	-0.163179
chr3	38640000	38695000	-0.271349
chr3	38695000	38725000	-0.221234
chr3	38725000	38800000	0.00712396
chr4	265000	325000	-0.132816
chr4	325000	465000	-0.181976
chr4	465000	725000	-1.46881
chr4	725000	770000	-1.01475
chr4	770000	1020000	-0.234668
chr4	1020000	1075000	-1.13586
chr4	1075000	1205000	-0.66246
chr4	1205000	1620000	0.0117801
chr4	1620000	1640000	-0.276716
chr4	1640000	1825000	-0.271255
chr4	1825000	1965000	-0.237018
chr4	1965000	2020000	-0.599856
chr4	2020000	2110000	-0.31099
chr4	2110000	2140000	-0.0838249
chr4	2140000	2170000	-0.64871
chr4	2170000	2350000	-0.618934
chr4	2350000	2500000	-1.1418
chr4	2500000	2535000	-0.342
chr4	2535000	2650000	-0.000115546
chr4	2650000	2725000	-0.0993202
chr4	2725000	3085000	-0.23823
chr4	3085000	3795000	-0.268559
chr4	3795000	4620000	-0.479302
chr4	4620000	4705000	-0.952826
chr4	4705000	4815000	-0.256279
chr4	4815000	5270000	-0.351546
chr4	5270000	6280000	-0.445833
chr4	6280000	6655000	-0.360699
chr4	6655000	6750000	-0.651315
chr4	6750000	6805000	-0.291661
chr4	6805000	6855000	-0.172457
chr4	6855000	7380000	-0.255568
chr4	7380000	7825000	-1.35649
chr4	7825000	8265000	-0.351635
chr4	8265000	8335000	-0.433743
chr4	8335000	8375000	-0.273088
chr4	8375000	9075000	-0.325191
chr4	9075000	9585000	-0.143038
chr4	9585000	9710000	-0.228072
chr4	9710000	9745000	-0.207617
chr4	9745000	9890000	-0.319801
chr4	9890000	10005000	-0.0709069
chr4	10005000	10070000	-0.22195
chr4	10070000	10140000	-0.150581
chr4	10140000	10330000	-1.46276
chr4	10330000	10360000	-0.111447
chr4	10360000	10535000	-0.0392761
chr4	10535000	10590000	-0.138665
chr4	10590000	10635000	-0.159567
chr4	10635000	11010000	-0.425631
chr4	11010000	11325000	-0.23518
chr4	11325000	11520000	-0.283058
chr4	11520000	11795000	-0.417886
chr4	11795000	11840000	-0.311409
chr4	11840000	11905000	-0.526625
chr4	11905000	12265000	-0.445654
chr4	12265000	12390000	-0.282267
chr4	12390000	12570000	-0.37804
chr4	12570000	12605000	-0.440801
chr4	12605000	12855000	-0.290501
chr4	12855000	13020000	-0.326762
chr4	13020000	13135000	-0.25614
chr4	13135000	13240000	-1.02301
chr4	13240000	13410000	-0.0664169
chr4	13410000	13460000	-0.293503
chr4	13460000	13500000	-0.583276
chr4	13500000	13590000	-0.303876
chr4	13590000	13640000	-0.225597
chr4	13640000	13770000	-0.489986
chr4	13770000	13830000	-0.700958
chr4	13830000	13900000	-1.41941
chr4	13900000	14025000	-0.310912
chr4	14025000	14395000	-1.05746
chr4	14395000	14875000	-0.660615
chr4	14875000	15030000	-1.31247
chr4	15030000	15095000	-0.254898
chr4	15095000	15275000	-1.46881
chr4	15275000	15345000	-1.29959
chr4	15345000	15420000	-0.166628
chr4	15420000	15490000	-0.468985
chr4	15490000	15845000	-0.43847
chr4	15845000	15875000	-0.448001
chr4	15875000	15955000	-0.400633
chr4	15955000	16285000	-0.344399
chr4	16285000	16450000	-0.472373
chr4	16450000	16665000	-0.388986
chr4	16665000	16815000	-0.312916
chr4	16815000	17000000	-0.385604
chr4	17000000	17175000	-0.459976
chr4	17175000	17260000	-1.39018
chr4	17260000	17530000	-0.418373
chr4	17530000	17590000	-0.888918
chr4	17590000	17630000	-0.903169
chr4	17630000	18230000	-0.399195
chr4	18230000	18425000	-0.291582
chr4	18425000	18480000	-0.202384
chr4	18480000	18560000	-0.329726
chr4	18560000	18675000	-0.0916825
chr4	18675000	18830000	-0.654316
chr4	18830000	18875000	-0.41963
chr4	18875000	18955000	-0.359018
chr4	18955000	19070000	-1.16847
chr4	19070000	19100000	-0.368382
chr4	19100000	19150000	-0.225851
chr4	19150000	19180000	-0.192737
chr4	19180000	19215000	-0.23471
chr4	19215000	19380000	-0.122843
chr4	19380000	19560000	-1.13701
chr4	19560000	19640000	-0.103162
chr4	19640000	19695000	-0.286467
chr4	19695000	19740000	-0.21348
chr4	19740000	19770000	-0.135474
chr4	19770000	19935000	-0.18952
chr4	19935000	20105000	-0.473299
chr4	20105000	20245000	-0.410318
chr4	20245000	20345000	-0.213614
chr4	20345000	20720000	-0.314042
chr4	20720000	20760000	-0.35742
chr4	20760000	20905000	-0.4304
chr4	20905000	20990000	-0.339361
chr4	20990000	21305000	-0.525882
chr4	21305000	21370000	-0.305431
chr4	21370000	21450000	-0.112873
chr4	21450000	21495000	-0.822139
chr4	21495000	21585000	-0.0597789
chr4	21585000	21640000	-0.304967
chr4	21640000	21845000	-0.358724
chr4	21845000	22320000	-0.247484
chr4	22320000	22550000	-0.324735
chr4	22550000	22965000	-0.0955738
chr4	22965000	23105000	-0.168485
chr4	23105000	23210000	-0.215996
chr4	23210000	23540000	-0.307003
chr4	23540000	23700000	-0.365518
chr4	23700000	23950000	-0.205981
chr4	23950000	24015000	-0.234612
chr4	24015000	24130000	-0.295499
chr4	24130000	24190000	-0.378606
chr4	24190000	24240000	-0.33202
chr4	24240000	24520000	-0.150074
chr4	24520000	24650000	-0.0993498
chr4	24650000	24715000	-0.291662
chr4	24715000	24815000	-0.251664
chr4	24815000	24855000	-0.486643
chr4	24855000	24970000	-0.320583
chr4	24970000	25040000	-0.392418
chr4	25040000	25165000	-0.317437
chr4	25165000	25490000	-0.270031
chr4	25490000	25710000	-0.244011
chr4	25710000	25760000	-0.188468
chr4	25760000	25795000	-0.235755
chr4	25795000	25830000	-0.397905
chr4	25830000	25930000	-0.425273
chr4	25930000	25970000	-0.464957
chr4	25970000	26050000	-0.430356
chr4	26050000	26235000	-0.385791
chr4	26235000	26260000	-0.254975
chr4	26260000	26480000	-0.171569
chr4	26480000	26635000	-0.219175
chr4	26635000	27140000	-1.46881
chr4	27140000	27195000	-0.384043
chr4	27195000	27235000	-0.306537
chr4	27235000	27350000	-0.228907
chr4	27350000	27645000	-0.336811
chr4	27645000	27830000	-0.366798
chr4	27830000	28030000	-0.462279
chr4	28030000	28245000	-0.333115
chr4	28245000	28485000	-0.365394
chr4	28485000	28615000	-0.245258
chr4	28615000	28765000	-0.176527
chr4	28765000	28860000	-0.280757
chr4	28860000	28960000	-0.453291
chr4	28960000	28985000	-0.357275
chr4	28985000	29180000	-0.555852
chr4	29180000	29285000	-0.398211
chr4	29285000	29430000	-0.522225
chr4	29430000	29470000	-0.251995
chr4	29470000	29530000	-0.365688
chr4	29530000	29815000	-0.392188
chr4	29815000	29845000	-0.881101
chr4	29845000	30040000	-0.835572
chr4	30040000	30100000	-0.272234
chr4	30100000	30215000	-0.779983
chr4	30215000	30250000	-0.208113
chr4	30250000	30325000	-0.166602
chr4	30325000	30355000	-0.375066
chr4	30355000	30625000	-0.415895
chr4	30625000	30755000	-0.34402
chr4	30755000	30835000	-0.34826
chr4	30835000	31020000	-0.0805266
chr4	31020000	31075000	-0.101583
chr4	31075000	31290000	-0.248573
chr4	31290000	31575000	0.13951
chr4	31575000	31615000	-0.210673
chr4	31615000	31860000	-0.0578863
chr4	31860000	31995000	-0.246343
chr4	31995000	32115000	-0.311866
chr4	32115000	32165000	-0.651755
chr4	32165000	32520000	-0.104089
chr4	32520000	32560000	-0.27029
chr4	32560000	32700000	-0.264105
chr4	32700000	32740000	-0.682986
chr4	32740000	33140000	-0.421442
chr4	33140000	33245000	-0.373056
chr4	33245000	33280000	-0.32578
chr4	33280000	33475000	-0.369862
chr4	33475000	33510000	-0.3206
chr4	33510000	33765000	-0.442893
chr4	33765000	33835000	-0.295298
chr4	33835000	33905000	-0.433918
chr4	33905000	34230000	-0.323876
chr4	34230000	34270000	-0.256186
chr4	34270000	34355000	-0.14167
chr4	34355000	34400000	-0.399402
chr4	34400000	34510000	-0.390443
chr4	34510000	34605000	-0.152056
chr4	34605000	34960000	-0.290697
chr4	34960000	35020000	-0.544483
chr4	35020000	35335000	-0.215822
chr4	35335000	35395000	-0.156821
chr4	35395000	35435000	-0.0183065
chr4	35435000	35715000	-0.138747
chr4	35715000	35865000	0.038283
chr5	55000	165000	-0.0250575
chr5	165000	465000	0.182573
chr5	465000	600000	-0.041444
chr5	600000	650000	-0.420322
chr5	650000	785000	-0.208307
chr5	785000	970000	-0.393515
chr5	970000	1070000	-0.308893
chr5	1070000	1165000	-0.334861
chr5	1165000	1210000	-0.480204
chr5	1210000	1325000	-0.284388
chr5	1325000	1505000	-0.102212
chr5	1505000	1530000	-0.204709
chr5	1530000	1600000	-0.039658
chr5	1600000	1635000	-0.330518
chr5	1635000	1675000	-0.167134
chr5	1675000	1755000	0.0649762
chr5	1755000	2150000	-0.381527
chr5	2150000	2200000	-0.155145
chr5	2200000	2230000	-0.265013
chr5	2230000	2295000	-0.392257
chr5	2295000	2415000	-0.194659
chr5	2415000	2535000	-0.0368656
chr5	2535000	2665000	0.0506231
chr5	2665000	2730000	-0.222299
chr5	2730000	3270000	-0.0870948
chr5	3270000	3355000	-0.290078
chr5	3355000	3555000	-0.219048
chr5	3555000	3855000	-0.222263
chr5	3855000	4000000	-0.587835
chr5	4000000	4500000	-0.367058
chr5	4500000	4865000	-0.321378
chr5	4865000	4910000	-0.601155
chr5	4910000	5595000	-0.186167
chr5	5595000	5620000	-0.289885
chr5	5620000	5680000	-0.34623
chr5	5680000	5750000	-0.338212
chr5	5750000	5890000	-0.506687
chr5	5890000	6040000	-0.500834
chr5	6040000	6300000	-0.433758
chr5	6300000	6450000	-0.312241
chr5	6450000	6505000	-0.451723
chr5	6505000	6725000	-0.261294
chr5	6725000	7095000	-0.337745
chr5	7095000	7475000	-0.472327
chr5	7475000	7930000	-0.536878
chr5	7930000	8065000	-0.358648
chr5	8065000	8200000	-0.438228
chr5	8200000	8275000	-0.380849
chr5	8275000	8675000	-0.308308
chr5	8675000	9325000	-0.423738
chr5	9325000	9515000	-0.297853
chr5	9515000	9785000	-0.822583
chr5	9785000	9975000	-0.797506
chr5	9975000	10550000	-0.915222
chr5	10550000	10585000	-0.368016
chr5	10585000	10975000	-1.4833
chr5	10975000	11035000	-0.408216
chr5	11035000	11140000	-0.324332
chr5	11140000	11330000	-0.509658
chr5	11330000	11700000	-0.390265
chr5	11700000	11730000	-0.286145
chr5	11730000	11765000	-0.297365
chr5	11765000	11865000	-0.311307
chr5	11865000	12145000	-0.401908
chr5	12145000	12455000	-0.237317
chr5	12455000	12575000	-1.31243
chr5	12575000	12645000	-0.373578
chr5	12645000	12845000	-0.300132
chr5	12845000	13065000	-0.311938
chr5	13065000	13190000	-0.487074
chr5	13190000	13540000	-0.720512
chr5	13540000	13620000	-0.200289
chr5	13620000	13685000	-0.340049
chr5	13685000	13855000	-0.455375
chr5	13855000	14035000	-0.754814
chr5	14035000	14165000	-0.346039
chr5	14165000	14250000	-0.378019
chr5	14250000	14385000	-0.376953
chr5	14385000	14420000	-0.295139
chr5	14420000	14590000	-0.403227
chr5	14590000	14645000	-1.48246
chr5	14645000	14780000	-1.20415
chr5	14780000	15195000	-0.31042
chr5	15195000	15280000	-0.433106
chr5	15280000	15930000	-0.337786
chr5	15930000	16530000	-0.394818
chr5	16530000	16615000	-0.519467
chr5	16615000	17030000	-1.0327
chr5	17030000	17135000	-0.355139
chr5	17135000	17205000	-0.384354
chr5	17205000	17275000	-0.138832
chr5	17275000	17420000	-0.237608
chr5	17420000	17485000	-0.427922
chr5	17485000	17710000	-0.491597
chr5	17710000	17835000	-0.196524
chr5	17835000	18015000	-0.156812
chr5	18015000	18175000	-0.416001
chr5	18175000	18240000	-0.36731
chr5	18240000	18695000	-0.703805
chr5	18695000	18825000	-0.177373
chr5	18825000	18865000	-0.490555
chr5	18865000	18930000	-0.47527
chr5	18930000	19585000	-0.410125
chr5	19585000	19775000	-0.327807
chr5	19775000	19895000	-0.34784
chr5	19895000	19930000	-0.312189
chr5	19930000	19990000	-0.212342
chr5	19990000	20220000	-0.598104
chr5	20220000	20285000	-0.301759
chr5	20285000	20315000	-0.522093
chr5	20315000	20520000	-0.355395
chr5	20520000	20585000	-0.271892
chr5	20585000	20775000	-0.268626
chr5	20775000	20900000	-0.393588
chr5	20900000	20975000	-0.510437
chr5	20975000	21200000	-0.294653
chr5	21200000	21240000	-0.343631
chr5	21240000	21565000	-0.393598
chr5	21565000	21825000	-0.463382
chr5	21825000	21850000	-0.330473
chr5	21850000	21945000	-0.42347
chr5	21945000	22160000	-0.425509
chr5	22160000	22280000	-0.255565
chr5	22280000	22595000	-0.254873
chr5	22595000	22685000	-0.332012
chr5	22685000	22730000	-0.329986
chr5	22730000	23150000	-0.409906
chr5	23150000	23250000	-0.315751
chr5	23250000	23400000	-0.301826
chr5	23400000	23455000	-0.46726
chr5	23455000	23520000	-0.166134
chr5	23520000	23560000	-0.17553
chr5	23560000	23780000	-0.397704
chr5	23780000	23985000	-0.445399
chr5	23985000	24185000	-0.275121
chr5	24185000	24500000	-0.607614
chr5	24500000	24545000	-0.563007
chr5	24545000	24890000	-0.351216
chr5	24890000	24985000	-0.352566
chr5	24985000	25035000	-0.463146
chr5	25035000	25080000	-0.382287
chr5	25080000	25140000	-0.0108766
chr5	25140000	25175000	-0.466555
chr5	25175000	25215000	-0.263711
chr5	25215000	25545000	-0.194172
chr5	25545000	25985000	-0.469106
chr5	25985000	26035000	-0.220832
chr5	26035000	26165000	-0.139267
chr5	26165000	26220000	-0.084601
chr5	26220000	26610000	-0.31248
chr5	26610000	26835000	-0.394989
chr5	26835000	26895000	-0.205145
chr5	26895000	27120000	-0.153034
chr5	27120000	27225000	-0.274575
chr5	27225000	27270000	-0.303002
chr5	27270000	27305000	-0.283881
chr5	27305000	27375000	-0.292476
chr5	27375000	27475000	-0.621517
chr5	27475000	27715000	-0.424844
chr5	27715000	27880000	-0.249023
chr5	27880000	27930000	-0.352613
chr5	27930000	28040000	-0.302185
chr5	28040000	28350000	-0.238449
chr5	28350000	28545000	-0.194963
chr5	28545000	28590000	-0.125619
chr5	28590000	28620000	-0.492482
chr5	28620000	28670000	-0.0696177
chr5	28670000	28795000	-0.387465
chr5	28795000	28895000	-0.178587
chr5	28895000	28940000	-0.0801764
chr5	28940000	29330000	-0.319858
chr5	29330000	29380000	-0.219786
chr5	29380000	29815000	-0.315188
chr5	29815000	29875000	-0.413942
chr5	29875000	29940000	-0.190891
chr5	29940000	30160000	-0.173412
chr5	30160000	30335000	-0.295559
chr5	30335000	30390000	-0.27071
chr6	120000	375000	0.153859
chr6	375000	500000	-0.240407
chr6	500000	580000	-0.225038
chr6	580000	665000	-0.168572
chr6	665000	1530000	-0.110262
chr6	1530000	1575000	-0.386833
chr6	1575000	1645000	-0.297534
chr6	1645000	1875000	-0.313086
chr6	1875000	1990000	-0.316906
chr6	1990000	2045000	-0.311767
chr6	2045000	2085000	-0.420014
chr6	2085000	2260000	-0.945449
chr6	2260000	2395000	-0.0375089
chr6	2395000	2480000	-0.280989
chr6	2480000	2650000	-0.399352
chr6	2650000	2800000	-0.262116
chr6	2800000	2915000	-0.0906344
chr6	2915000	2970000	-0.43615
chr6	2970000	3005000	-0.107111
chr6	3005000	3200000	-0.183331
chr6	3200000	3365000	-0.477735
chr6	3365000	3510000	-0.449658
chr6	3510000	3540000	-0.190063
chr6	3540000	3595000	-0.453943
chr6	3595000	3750000	-1.09086
chr6	3750000	3910000	-0.290664
chr6	3910000	4380000	-0.427763
chr6	4380000	4915000	-0.261634
chr6	4915000	5030000	-0.441603
chr6	5030000	5065000	-0.00308641
chr6	5065000	5205000	-0.542699
chr6	5205000	5495000	-0.336886
chr6	5495000	5525000	-0.369755
chr6	5525000	5580000	-0.0344264
chr6	5580000	5660000	-0.361898
chr6	5660000	5805000	-0.654199
chr6	5805000	5845000	-0.290481
chr6	5845000	5885000	-0.533427
chr6	5885000	6465000	-0.218904
chr6	6465000	6650000	-1.12321
chr6	6650000	7175000	-1.12567
chr6	7175000	7220000	-0.11834
chr6	7220000	7280000	-0.238017
chr6	7280000	7330000	-0.391202
chr6	7330000	7430000	-0.417285
chr6	7430000	7545000	-0.126401
chr6	7545000	7680000	-0.234958
chr6	7680000	7715000	-0.156813
chr6	7715000	7755000	-0.168094
chr6	7755000	7810000	-0.535317
chr6	7810000	7870000	-0.332664
chr6	7870000	7960000	-0.551623
chr6	7960000	8115000	-0.414632
chr6	8115000	8145000	-0.63435
chr6	8145000	8180000	-0.223355
chr6	8180000	8450000	-0.359759
chr6	8450000	8550000	-0.448084
chr6	8550000	8625000	-0.460874
chr6	8625000	8930000	-0.176974
chr6	8930000	9185000	-0.523008
chr6	9185000	9470000	-0.546878
chr6	9470000	9535000	-0.421793
chr6	9535000	9630000	-0.40498
chr6	9630000	9835000	-0.493566
chr6	9835000	9865000	-0.327463
chr6	9865000	10035000	-0.396644
chr6	10035000	10115000	-0.316727
chr6	10115000	10235000	-0.673875
chr6	10235000	10330000	-0.436772
chr6	10330000	10450000	-0.469012
chr6	10450000	10520000	-0.445811
chr6	10520000	10680000	-0.32438
chr6	10680000	10735000	-0.407414
chr6	10735000	10925000	-0.158197
chr6	10925000	11150000	-0.374132
chr6	11150000	11670000	-0.125482
chr6	11670000	11715000	-0.707703
chr6	11715000	12015000	-0.419432
chr6	12015000	12320000	-0.257219
chr6	12320000	12715000	-1.06372
chr6	12715000	12860000	-0.177725
chr6	12860000	13175000	-0.270945
chr6	13175000	13275000	-0.382582
chr6	13275000	13340000	-0.763216
chr6	13340000	13430000	-0.305251
chr6	13430000	13965000	-0.484193
chr6	13965000	14015000	-0.203419
chr6	14015000	14170000	-0.0759806
chr6	14170000	14285000	-0.379727
chr6	14285000	14925000	-0.416156
chr6	14925000	15360000	-0.193176
chr6	15360000	15675000	-0.0646241
chr6	15675000	15790000	-0.168165
chr6	15790000	15995000	-0.156363
chr6	15995000	16165000	-1.33366
chr6	16165000	16795000	-0.184205
chr6	16795000	16825000	-0.269073
chr6	16825000	16910000	-0.0976137
chr6	16910000	17920000	-0.220107
chr6	17920000	18100000	-0.333961
chr6	18100000	18210000	-0.335719
chr6	18210000	18265000	-0.269699
chr6	18265000	18530000	-0.330778
chr6	18530000	18650000	-0.223011
chr6	18650000	18690000	-0.309978
chr6	18690000	18735000	-0.396154
chr6	18735000	18825000	-0.602427
chr6	18825000	18925000	-0.214558
chr6	18925000	19325000	-0.248009
chr6	19325000	19515000	-0.371236
chr6	19515000	19655000	-0.376831
chr6	19655000	19710000	-0.342784
chr6	19710000	19930000	-0.438612
chr6	19930000	20080000	-0.33351
chr6	20080000	20515000	-0.293736
chr6	20515000	20545000	0.0628957
chr6	20545000	20570000	-0.0318943
chr6	20570000	20725000	-0.182728
chr6	20725000	20765000	-0.383691
chr6	20765000	21035000	-0.379753
chr6	21035000	21080000	-0.102798
chr6	21080000	21180000	-0.281646
chr6	21180000	21340000	-0.306621
chr6	21340000	21590000	-0.389726
chr6	21590000	21845000	-0.457173
chr6	21845000	21965000	-0.442781
chr6	21965000	22060000	-0.440253
chr6	22060000	22110000	-0.383244
chr6	22110000	22175000	-0.313964
chr6	22175000	22305000	-0.39923
chr6	22305000	22490000	-0.412103
chr6	22490000	22520000	-0.395147
chr6	22520000	22685000	-0.204681
chr6	22685000	22760000	-0.21988
chr6	22760000	23075000	-0.515746
chr6	23075000	23345000	-0.535455
chr6	23345000	23665000	-0.0394671
chr6	23665000	23800000	-0.673163
chr6	23800000	23980000	-0.397641
chr6	23980000	24085000	-0.526689
chr6	24085000	24295000	-0.417867
chr6	24295000	24405000	-0.295562
chr6	24405000	24485000	-0.16145
chr6	24485000	24545000	-0.533284
chr6	24545000	24685000	-0.358645
chr6	24685000	24780000	-0.470671
chr6	24780000	24860000	-0.325123
chr6	24860000	25005000	-0.387285
chr6	25005000	25050000	-0.528822
chr6	25050000	25190000	-1.44892
chr6	25190000	25250000	-0.0590247
chr6	25250000	25285000	-0.235078
chr6	25285000	25380000	-0.177045
chr6	25380000	25535000	-0.20207
chr6	25535000	25590000	-0.890783
chr6	25590000	25950000	-0.738734
chr6	25950000	25990000	-0.377563
chr6	25990000	26020000	-0.411138
chr6	26020000	26520000	-0.445241
chr6	26520000	26705000	-0.259402
chr6	26705000	26780000	-0.321249
chr6	26780000	26885000	-0.515912
chr6	26885000	27105000	-0.250057
chr6	27105000	27470000	-0.345588
chr6	27470000	27500000	-0.222105
chr6	27500000	27540000	-0.0624869
chr6	27540000	27635000	-0.471153
chr6	27635000	27715000	-0.291169
chr6	27715000	27760000	-0.581579
chr6	27760000	28145000	-0.182893
chr6	28145000	28265000	-0.222122
chr6	28265000	28385000	-0.329921
chr6	28385000	28470000	-0.180347
chr6	28470000	28545000	-0.495452
chr6	28545000	28575000	-0.190352
chr6	28575000	28655000	-0.151716
chr6	28655000	29155000	-0.450317
chr6	29155000	29225000	-0.191714
chr6	29225000	29255000	-0.389096
chr6	29255000	29420000	-0.126352
chr6	29420000	29530000	-0.237782
chr6	29530000	29835000	-0.477922
chr6	29835000	29900000	-0.112079
chr6	29900000	30130000	-0.118478
chr6	30130000	30265000	-0.298224
chr6	30265000	30460000	-0.292289
chr6	30460000	30515000	-0.288035
chr6	30515000	30865000	-0.833109
chr6	30865000	30935000	-0.0952436
chr6	30935000	30980000	-0.633724
chr6	30980000	31105000	-0.00848681
chr6	31105000	31410000	-0.0554133
chr6	31410000	31475000	-0.907854
chr6	31475000	31540000	-1.29285
chr6	31540000	31720000	-0.962749
chr6	31720000	31750000	-0.0567089
chr6	31750000	31815000	-0.0561427
chr6	31815000	31935000	-0.309667
chr6	31935000	31970000	0.0677635
chr7	140000	235000	0.0691133
chr7	235000	595000	-0.133685
chr7	595000	690000	0.0833446
chr7	690000	735000	-0.198532
chr7	735000	840000	-0.145244
chr7	840000	950000	-0.536986
chr7	950000	1090000	-0.265762
chr7	1090000	1145000	-0.581861
chr7	1145000	1320000	-0.376408
chr7	1320000	1620000	-0.527224
chr7	1620000	1720000	-0.446995
chr7	1720000	2040000	-0.527157
chr7	2040000	2070000	-0.514693
chr7	2070000	2135000	-0.491441
chr7	2135000	2280000	-0.400868
chr7	2280000	2335000	-0.410664
chr7	2335000	2470000	-0.543448
chr7	2470000	2520000	-0.611947
chr7	2520000	2705000	-0.505483
chr7	2705000	2740000	-0.216001
chr7	2740000	3100000	-0.423294
chr7	3100000	3175000	-0.383572
chr7	3175000	3230000	-0.270047
chr7	3230000	3260000	-0.272467
chr7	3260000	3345000	-0.185409
chr7	3345000	3395000	-0.340524
chr7	3395000	3795000	-0.291193
chr7	3795000	3840000	-0.273807
chr7	3840000	3910000	-0.179881
chr7	3910000	4045000	-0.244879
chr7	4045000	4280000	-0.127624
chr7	4280000	4455000	-0.585165
chr7	4455000	4630000	-0.353116
chr7	4630000	4760000	-0.438954
chr7	4760000	5140000	-0.627437
chr7	5140000	5250000	-0.23706
chr7	5250000	5550000	-0.259829
chr7	5550000	5580000	-0.274212
chr7	5580000	5660000	-0.255937
chr7	5660000	5710000	-0.306708
chr7	5710000	5930000	-0.350094
chr7	5930000	6150000	-0.252729
chr7	6150000	6220000	-0.488693
chr7	6220000	6465000	-0.464837
chr7	6465000	6625000	-0.518488
chr7	6625000	7290000	-0.481219
chr7	7290000	7380000	-0.425697
chr7	7380000	7530000	-0.445955
chr7	7530000	7625000	-0.367197
chr7	7625000	7980000	-0.31398
chr7	7980000	8050000	-0.3286
chr7	8050000	8835000	-0.233472
chr7	8835000	8970000	-0.23066
chr7	8970000	9125000	-0.423588
chr7	9125000	9170000	-0.178244
chr7	9170000	9430000	-0.376658
chr7	9430000	9815000	-0.408328
chr7	9815000	9965000	-0.58629
chr7	9965000	10450000	-0.305136
chr7	10450000	10525000	-0.479368
chr7	10525000	10780000	-0.383192
chr7	10780000	10995000	-0.334258
chr7	10995000	11165000	-0.353163
chr7	11165000	11305000	-0.694165
chr7	11305000	11400000	-0.39742
chr7	11400000	11905000	-0.526414
chr7	11905000	12085000	-0.327564
chr7	12085000	12315000	-0.222744
chr7	12315000	12765000	-0.138028
chr7	12765000	12950000	-1.60536
chr7	12950000	13005000	-0.134488
chr7	13005000	13040000	-0.173427
chr7	13040000	13220000	-0.20935
chr7	13220000	13295000	-0.569597
chr7	13295000	13415000	-0.398652
chr7	13415000	13435000	-0.415184
chr7	13435000	13485000	-0.390645
chr7	13485000	13535000	-0.422871
chr7	13535000	13755000	-0.427817
chr7	13755000	13790000	-0.145589
chr7	13790000	14315000	-0.283118
chr7	14315000	14400000	-0.923198
chr7	14400000	14530000	-0.492822
chr7	14530000	15180000	-0.412995
chr7	15180000	15385000	-0.555775
chr7	15385000	15565000	-0.312616
chr7	15565000	16090000	-0.501115
chr7	16090000	16405000	-0.511408
chr7	16405000	16925000	-0.874565
chr7	16925000	17045000	-0.365715
chr7	17045000	17125000	-0.380821
chr7	17125000	17420000	-0.462861
chr7	17420000	17465000	-0.179109
chr7	17465000	17505000	-0.428766
chr7	17505000	18315000	-0.396332
chr7	18315000	18425000	-0.518695
chr7	18425000	18515000	-0.608573
chr7	18515000	18620000	-0.236807
chr7	18620000	18660000	-0.3164
chr7	18660000	18775000	-0.637414
chr7	18775000	19210000	-0.228161
chr7	19210000	19315000	-0.217992
chr7	19315000	19675000	-0.226865
chr7	19675000	19715000	-0.361387
chr7	19715000	19885000	-0.397802
chr7	19885000	20180000	-0.289501
chr7	20180000	20345000	-0.399307
chr7	20345000	20535000	-0.312555
chr7	20535000	20605000	-0.612767
chr7	20605000	20720000	-0.379536
chr7	20720000	20960000	-0.45918
chr7	20960000	21295000	-0.0970764
chr7	21295000	21395000	-0.527614
chr7	21395000	21520000	-0.476605
chr7	21520000	21655000	-0.21349
chr7	21655000	21780000	-0.526461
chr7	21780000	21920000	-0.205862
chr7	21920000	22080000	-0.459056
chr7	22080000	22190000	-0.554882
chr7	22190000	22650000	-0.409911
chr7	22650000	22805000	-0.484541
chr7	22805000	22845000	-0.291421
chr7	22845000	23045000	-0.450191
chr7	23045000	23100000	-0.444899
chr7	23100000	23165000	-0.192022
chr7	23165000	23220000	-0.570226
chr7	23220000	23250000	-0.458055
chr7	23250000	23285000	-0.224331
chr7	23285000	23535000	-0.401994
chr7	23535000	23760000	-0.357278
chr7	23760000	24110000	-0.233893
chr7	24110000	24140000	-0.304475
chr7	24140000	24255000	-0.564863
chr7	24255000	24545000	-0.119394
chr7	24545000	24900000	-0.423167
chr7	24900000	24990000	-0.465251
chr7	24990000	25040000	-0.587785
chr7	25040000	25185000	-0.314425
chr7	25185000	25275000	-0.349788
chr7	25275000	25430000	-0.592772
chr7	25430000	25525000	-0.272684
chr7	25525000	25610000	-0.0753023
chr7	25610000	25650000	-0.315183
chr7	25650000	25930000	-0.479262
chr7	25930000	25965000	-0.160312
chr7	25965000	26040000	-0.181368
chr7	26040000	26130000	-0.366449
chr7	26130000	26170000	-0.311689
chr7	26170000	26205000	-0.182365
chr7	26205000	26380000	-0.5572
chr7	26380000	26510000	-0.295623
chr7	26510000	26630000	-0.104986
chr7	26630000	26665000	-1.54323
chr7	26665000	26915000	-1.69546
chr7	26915000	26960000	-0.351878
chr7	26960000	27030000	-0.411337
chr7	27030000	27115000	-0.498304
chr7	27115000	27160000	-0.474656
chr7	27160000	27270000	-0.322898
chr7	27270000	27905000	-0.438115
chr7	27905000	28000000	0.00150147
chr7	28000000	28045000	-0.195338
chr7	28045000	28110000	-0.331354
chr7	28110000	28145000	-0.311165
chr7	28145000	28190000	-0.0374567
chr7	28190000	28315000	-0.440825
chr7	28315000	28460000	-0.161702
chr7	28460000	28635000	-0.445021
chr7	28635000	28760000	-0.359267
chr7	28760000	28945000	-0.468855
chr7	28945000	29000000	-0.453089
chr7	29000000	29170000	-0.167138
chr7	29170000	29255000	-0.259788
chr7	29255000	29295000	-0.457756
chr7	29295000	29415000	-0.224427
chr7	29415000	29510000	-0.264773
chr7	29510000	29535000	-0.273582
chr7	29535000	29610000	-0.442874
chr7	29610000	29685000	-0.121372
chr7	29685000	29795000	-0.26896
chr7	29795000	29895000	-0.0280826
chr7	29895000	30225000	-0.174033
chr8	140000	180000	0.00397306
chr8	180000	460000	-0.122111
chr8	460000	930000	-0.265037
chr8	930000	1025000	-0.460591
chr8	1025000	1075000	-0.150559
chr8	1075000	1265000	-0.191272
chr8	1265000	1495000	-0.465897
chr8	1495000	1550000	-0.149335
chr8	1550000	1590000	-0.23083
chr8	1590000	1760000	-0.208274
chr8	1760000	1805000	-0.341965
chr8	1805000	1925000	-0.347325
chr8	1925000	2125000	-0.257725
chr8	2125000	2200000	-0.55559
chr8	2200000	2240000	-0.44165
chr8	2240000	2390000	-0.439394
chr8	2390000	2890000	-0.442544
chr8	2890000	2950000	-0.095393
chr8	2950000	3065000	-0.483245
chr8	3065000	3095000	-0.259465
chr8	3095000	3395000	-0.221273
chr8	3395000	3460000	-0.311132
chr8	3460000	3490000	-0.448908
chr8	3490000	3625000	-0.29803
chr8	3625000	3865000	-0.416127
chr8	3865000	4005000	-0.345285
chr8	4005000	4220000	-0.256722
chr8	4220000	4275000	-0.136054
chr8	4275000	4340000	-0.273603
chr8	4340000	4380000	-0.311547
chr8	4380000	4575000	-0.411741
chr8	4575000	4630000	-0.45999
chr8	4630000	4930000	-0.340437
chr8	4930000	5175000	-0.29154
chr8	5175000	5680000	-0.307619
chr8	5680000	5925000	-1.37893
chr8	5925000	6130000	-0.336978
chr8	6130000	6185000	-0.242137
chr8	6185000	6775000	-0.376781
chr8	6775000	7060000	-1.33973
chr8	7060000	7100000	-0.307034
chr8	7100000	7295000	-0.637206
chr8	7295000	7475000	-0.287149
chr8	7475000	7635000	-0.372779
chr8	7635000	7970000	-0.460313
chr8	7970000	8020000	-0.347565
chr8	8020000	8085000	-0.403636
chr8	8085000	8115000	-0.35632
chr8	8115000	8355000	-0.374057
chr8	8355000	8510000	-0.323001
chr8	8510000	8755000	-0.223668
chr8	8755000	8910000	-0.498414
chr8	8910000	9005000	-0.168162
chr8	9005000	9895000	-0.227586
chr8	9895000	9920000	-0.142469
chr8	9920000	10075000	-0.166245
chr8	10075000	10535000	-0.420557
chr8	10535000	10725000	-0.425362
chr8	10725000	10815000	-0.360536
chr8	10815000	10865000	-0.252546
chr8	10865000	11280000	-0.411153
chr8	11280000	11370000	-0.20827
chr8	11370000	11560000	-0.561851
chr8	11560000	11940000	-0.208398
chr8	11940000	12130000	-0.438705
chr8	12130000	12470000	-1.22749
chr8	12470000	12655000	-0.0888856
chr8	12655000	12785000	-0.380364
chr8	12785000	12820000	0.0444936
chr8	12820000	13115000	-0.599082
chr8	13115000	13225000	-0.241109
chr8	13225000	13345000	-0.29932
chr8	13345000	13680000	-1.07723
chr8	13680000	13905000	-0.141956
chr8	13905000	14640000	-0.0669951
chr8	14640000	15020000	-0.174337
chr8	15020000	15120000	-0.37396
chr8	15120000	15260000	-0.317284
chr8	15260000	15545000	-0.249505
chr8	15545000	15825000	-0.344254
chr8	15825000	16145000	-0.300704
chr8	16145000	16295000	-0.438182
chr8	16295000	16360000	-0.278777
chr8	16360000	16440000	-0.567535
chr8	16440000	16635000	-0.125865
chr8	16635000	16695000	-0.444157
chr8	16695000	16880000	-0.15672
chr8	16880000	17160000	-0.25449
chr8	17160000	18085000	-1.37893
chr8	18085000	18405000	-0.676685
chr8	18405000	18755000	-0.319019
chr8	18755000	18850000	-0.226006
chr8	18850000	19025000	-0.183171
chr8	19025000	19230000	-0.336149
chr8	19230000	19260000	-0.442981
chr8	19260000	19520000	-0.713866
chr8	19520000	19790000	-0.306881
chr8	19790000	19825000	-0.220131
chr8	19825000	20215000	-0.502786
chr8	20215000	20405000	-0.434907
chr8	20405000	20455000	-0.355202
chr8	20455000	20655000	-0.391578
chr8	20655000	20725000	-0.174885
chr8	20725000	20780000	-0.0494293
chr8	20780000	20980000	-0.241278
chr8	20980000	21190000	-0.319134
chr8	21190000	21300000	-0.232402
chr8	21300000	21360000	-0.425785
chr8	21360000	21425000	-0.301612
chr8	21425000	21620000	-0.319735
chr8	21620000	21710000	-0.090298
chr8	21710000	21860000	-0.383682
chr8	21860000	22045000	-0.203902
chr8	22045000	22140000	-0.339815
chr8	22140000	22170000	-0.332103
chr8	22170000	22340000	-0.386911
chr8	22340000	22540000	-0.375199
chr8	22540000	22695000	-0.230265
chr8	22695000	22735000	-0.308622
chr8	22735000	22850000	-0.241149
chr8	22850000	22935000	-0.446946
chr8	22935000	23035000	-0.403129
chr8	23035000	23220000	-0.387023
chr8	23220000	23335000	-0.236413
chr8	23335000	23945000	-0.431284
chr8	23945000	24270000	-0.306419
chr8	24270000	24635000	-0.618785
chr8	24635000	24680000	-0.434816
chr8	24680000	24720000	-0.427942
chr8	24720000	24965000	-0.171565
chr8	24965000	25020000	-0.353234
chr8	25020000	25265000	-0.340588
chr8	25265000	25330000	-0.531124
chr8	25330000	25540000	-0.244861
chr8	25540000	25575000	-0.316945
chr8	25575000	25650000	-0.263575
chr8	25650000	25820000	-0.385415
chr8	25820000	25865000	-0.275719
chr8	25865000	25895000	-0.440593
chr8	25895000	26140000	-0.387062
chr8	26140000	26295000	-0.523625
chr8	26295000	26365000	-0.288729
chr8	26365000	26420000	-0.18073
chr8	26420000	26455000	-0.345626
chr8	26455000	26595000	-0.16799
chr8	26595000	26670000	-0.486409
chr8	26670000	26830000	-0.147598
chr8	26830000	26935000	-0.341621
chr8	26935000	27390000	-0.33585
chr8	27390000	27485000	-0.343902
chr8	27485000	27520000	-0.207456
chr8	27520000	27900000	-0.372408
chr8	27900000	28090000	-0.25518
chr8	28090000	28125000	-0.188292
chr8	28125000	28155000	-0.40567
chr8	28155000	28285000	-0.300529
chr8	28285000	28335000	-0.350015
chr8	28335000	28440000	-0.251846
chr8	28440000	28505000	-0.189782
chr8	28505000	28680000	-0.456065
chr8	28680000	28740000	-0.235649
chr8	28740000	28785000	0.0225459
chr8	28785000	28855000	-0.212471
chr9	80000	700000	0.0798779
chr9	700000	910000	-0.370023
chr9	910000	970000	-0.10616
chr9	970000	1055000	-0.0900403
chr9	1055000	1110000	-0.295921
chr9	1110000	1145000	-0.268356
chr9	1145000	1375000	-0.447867
chr9	1375000	1585000	-0.179717
chr9	1585000	2495000	-0.254404
chr9	2495000	2720000	-0.360584
chr9	2720000	2830000	-0.399365
chr9	2830000	3155000	-0.310661
chr9	3155000	3500000	-0.80408
chr9	3500000	4205000	-0.30173
chr9	4205000	4355000	-0.341585
chr9	4355000	4515000	-0.555308
chr9	4515000	4675000	-0.257971
chr9	4675000	4720000	-0.315526
chr9	4720000	5035000	-0.523262
chr9	5035000	5155000	-0.511921
chr9	5155000	5775000	-0.230016
chr9	5775000	5960000	-0.461561
chr9	5960000	6000000	-0.577525
chr9	6000000	6335000	-0.384101
chr9	6335000	6630000	-0.320168
chr9	6630000	6785000	-0.167604
chr9	6785000	7080000	-0.227458
chr9	7080000	7150000	-0.368739
chr9	7150000	7430000	-0.530638
chr9	7430000	7540000	-0.543405
chr9	7540000	7630000	-0.445338
chr9	7630000	7990000	-0.428471
chr9	7990000	8050000	-0.299745
chr9	8050000	8225000	-0.636778
chr9	8225000	8375000	-0.385824
chr9	8375000	9060000	-0.369551
chr9	9060000	9265000	-0.388514
chr9	9265000	9355000	-0.450545
chr9	9355000	9390000	-1.47312
chr9	9390000	9605000	-1.11046
chr9	9605000	10040000	-0.233627
chr9	10040000	10285000	-0.423452
chr9	10285000	10465000	-0.332834
chr9	10465000	10600000	-0.438376
chr9	10600000	10910000	-0.410941
chr9	10910000	10990000	-0.446675
chr9	10990000	11240000	-1.28327
chr9	11240000	11575000	-0.336052
chr9	11575000	11745000	-0.551871
chr9	11745000	11785000	-0.173277
chr9	11785000	12030000	-0.324492
chr9	12030000	12100000	-0.517926
chr9	12100000	12130000	-0.280117
chr9	12130000	12440000	-0.324514
chr9	12440000	12470000	-0.0551079
chr9	12470000	12510000	-0.210783
chr9	12510000	12800000	-0.283094
chr9	12800000	13110000	-0.236259
chr9	13110000	13155000	-0.343087
chr9	13155000	13325000	-0.260872
chr9	13325000	13425000	-0.68156
chr9	13425000	13450000	-0.209931
chr9	13450000	13510000	-0.202997
chr9	13510000	13650000	-0.381319
chr9	13650000	13690000	-0.38818
chr9	13690000	14390000	-0.282319
chr9	14390000	14565000	-0.180576
chr9	14565000	14860000	-1.00777
chr9	14860000	14975000	-0.26919
chr9	14975000	15190000	-0.488636
chr9	15190000	15245000	0.0639372
chr9	15245000	15285000	-0.111844
chr9	15285000	15350000	-0.256547
chr9	15350000	15495000	-0.419749
chr9	15495000	15620000	-0.238424
chr9	15620000	15690000	-0.45273
chr9	15690000	15905000	-0.432653
chr9	15905000	16210000	-0.412777
chr9	16210000	16240000	-0.291606
chr9	16240000	16270000	-0.406088
chr9	16270000	16470000	-0.25459
chr9	16470000	16625000	-0.0216604
chr9	16625000	16765000	-0.112802
chr9	16765000	16820000	-0.421467
chr9	16820000	17055000	-0.358489
chr9	17055000	17440000	-0.265118
chr9	17440000	17475000	-0.343156
chr9	17475000	17605000	-0.345538
chr9	17605000	17830000	-0.367256
chr9	17830000	17850000	-0.143095
chr9	17850000	18050000	0.0113029
chr9	18050000	18375000	-0.136883
chr9	18375000	18555000	-0.367971
chr9	18555000	18675000	-0.308279
chr9	18675000	18705000	-0.257182
chr9	18705000	18875000	-0.221434
chr9	18875000	18985000	-0.331732
chr9	18985000	19215000	-0.314038
chr9	19215000	19355000	-0.275412
chr9	19355000	19615000	-0.170357
chr9	19615000	19690000	-0.309365
chr9	19690000	19740000	-0.500283
chr9	19740000	19800000	-0.28136
chr9	19800000	19950000	-0.38734
chr9	19950000	19985000	-0.346036
chr9	19985000	20025000	-0.240713
chr9	20025000	20160000	-0.224413
chr9	20160000	20585000	-0.314312
chr9	20585000	20675000	-0.254168
chr9	20675000	20780000	-0.242999
chr9	20780000	20920000	-0.30855
chr9	20920000	20995000	0.269595
chr9	20995000	21175000	-1.47312
chr9	21175000	21235000	-0.0866755
chr9	21235000	21385000	-0.0843879
chr9	21385000	21470000	-0.149167
chr9	21470000	21570000	-0.50968
chr9	21570000	21645000	-0.202771
chr9	21645000	21765000	-0.203844
chr9	21765000	21905000	-0.251056
chr9	21905000	21965000	-0.23914
chr9	21965000	22130000	-0.391203
chr9	22130000	22160000	-0.0386976
chr9	22160000	22255000	-0.187742
chr9	22255000	22385000	-0.184841
chr9	22385000	22435000	-0.302073
chr9	22435000	22870000	-0.450422
chr9	22870000	23145000	-0.340123
chr9	23145000	23790000	-0.337896
chr9	23790000	23850000	-0.195537
chr9	23850000	24005000	-0.216809
chr9	24005000	24205000	-0.136556
chr10	125000	480000	-0.207319
chr10	480000	560000	-0.240036
chr10	560000	890000	-0.263334
chr10	890000	925000	-0.326564
chr10	925000	1045000	-0.364814
chr10	1045000	1085000	-0.267566
chr10	1085000	1400000	-0.182863
chr10	1400000	1775000	-1.21785
chr10	1775000	1970000	-0.456498
chr10	1970000	2385000	-0.495834
chr10	2385000	2415000	-0.317189
chr10	2415000	2510000	-0.254282
chr10	2510000	2870000	-0.404375
chr10	2870000	3195000	-0.450485
chr10	3195000	3335000	-1.35826
chr10	3335000	3510000	-0.0399888
chr10	3510000	3610000	-0.300647
chr10	3610000	3685000	-0.208227
chr10	3685000	3920000	-0.377269
chr10	3920000	4500000	-0.356254
chr10	4500000	4545000	-0.434155
chr10	4545000	4590000	-0.210195
chr10	4590000	4650000	-0.407091
chr10	4650000	4950000	-0.0153056
chr10	4950000	5065000	-0.306761
chr10	5065000	5100000	-0.241677
chr10	5100000	5550000	-0.379879
chr10	5550000	5830000	-0.477247
chr10	5830000	5925000	-0.358497
chr10	5925000	6370000	-0.310715
chr10	6370000	6625000	-0.412386
chr10	6625000	6805000	-0.240651
chr10	6805000	7180000	-0.296177
chr10	7180000	7305000	-1.21328
chr10	7305000	7495000	-0.131261
chr10	7495000	7875000	-0.435967
chr10	7875000	8070000	-0.260459
chr10	8070000	8220000	-0.439587
chr10	8220000	8275000	-0.355241
chr10	8275000	8530000	-0.284369
chr10	8530000	8630000	-0.46423
chr10	8630000	8925000	-0.155077
chr10	8925000	9120000	-0.364801
chr10	9120000	9285000	-0.330354
chr10	9285000	9395000	-0.377714
chr10	9395000	9425000	-0.32839
chr10	9425000	10545000	-0.327396
chr10	10545000	10760000	-0.422364
chr10	10760000	11100000	-0.633108
chr10	11100000	11230000	-0.247579
chr10	11230000	11835000	-0.410359
chr10	11835000	11940000	-0.31394
chr10	11940000	11990000	-0.244488
chr10	11990000	12020000	-0.342265
chr10	12020000	12350000	-0.360204
chr10	12350000	12820000	-0.215654
chr10	12820000	13735000	-0.168645
chr10	13735000	14230000	-1.49127
chr10	14230000	14785000	-0.173703
chr10	14785000	14925000	-0.529281
chr10	14925000	15170000	-0.447423
chr10	15170000	15260000	-0.401882
chr10	15260000	15465000	-0.433991
chr10	15465000	15945000	-0.505082
chr10	15945000	16020000	-0.146444
chr10	16020000	16250000	-0.232044
chr10	16250000	16290000	-0.152023
chr10	16290000	16365000	-0.345
chr10	16365000	16390000	-0.352782
chr10	16390000	16615000	-0.285568
chr10	16615000	16725000	-0.773836
chr10	16725000	16765000	-0.287934
chr10	16765000	18075000	-0.360218
chr10	18075000	18140000	-0.258689
chr10	18140000	18235000	-0.478143
chr10	18235000	18405000	-0.992034
chr10	18405000	18440000	-0.295483
chr10	18440000	18805000	-0.702852
chr10	18805000	18840000	-0.243984
chr10	18840000	19205000	-0.172088
chr10	19205000	19255000	-0.506128
chr10	19255000	19380000	0.0129722
chr10	19380000	19545000	-0.527716
chr10	19545000	19890000	-0.228635
chr10	19890000	20030000	-0.108991
chr10	20030000	20065000	-0.376402
chr10	20065000	20120000	-0.449566
chr10	20120000	20360000	-0.136955
chr10	20360000	20570000	0.0454073
chr10	20570000	20785000	-0.442935
chr10	20785000	20905000	-0.326901
chr10	20905000	21015000	-0.146119
chr10	21015000	21100000	-0.0625515
chr10	21100000	21320000	-0.204658
chr10	21320000	21690000	0.188344
chr10	21690000	21755000	-0.255471
chr10	21755000	21790000	-0.392136
chr10	21790000	21890000	-0.291903
chr10	21890000	22045000	-0.286662
chr10	22045000	22075000	-0.0501133
chr10	22075000	22225000	-0.149246
chr10	22225000	22275000	-0.910248
chr10	22275000	22620000	-0.27449
chr10	22620000	22805000	-0.368791
chr10	22805000	22910000	-0.294298
chr10	22910000	22945000	-0.348175
chr10	22945000	22985000	-0.386787
chr10	22985000	23040000	-0.058131
chr10	23040000	23135000	-0.251641
chr10	23135000	23190000	-0.324022
chr10	23190000	23245000	-0.516866
chr10	23245000	23470000	-0.470096
chr10	23470000	23520000	-0.285501
chr10	23520000	23570000	-0.395806
chr10	23570000	23665000	-0.33965
chr10	23665000	23710000	-0.16976
chr10	23710000	23875000	-0.475782
chr10	23875000	24080000	-0.206956
chr10	24080000	24160000	-0.427031
chr10	24160000	24190000	-0.177143
chr10	24190000	24275000	-0.32743
chr10	24275000	24320000	-0.1889
chr10	24320000	25020000	-0.356693
chr10	25020000	25095000	-0.199655
chr10	25095000	25250000	-0.229385
chr10	25250000	25465000	-0.260199
chr11	70000	145000	0.0340458
chr11	145000	195000	0.104975
chr11	195000	295000	-0.0760469
[truncated: 268 more rows]
